# Supplementary material for: About the dark corners in the gene function space of Escherichia coli remaining without illumination by scientific literature
Source: Biol Direct. 2023 Feb 28;18:7. doi: 10.1186/s13062-023-00362-0 (PMC9976479; doi:10.1186/s13062-023-00362-0)
Supplement: Supplementary file 3 — Additional file 3: File 1. Details about E. coli K-12 MG1655 genes with mapped literature FPE-scores. This file provides the list of E. coli K-12 MG1655 protein accession IDs (ProteinID) with the gene IDs (GeneID), gene names (GeneName), protein lengths (Length), product descriptions (Product), GF IDs from the E. coli pangenome study (GF_ID) and the aggregated FPE score till June 2022 for the gene ID. File 1B. Details about E. coli softcore genome GFs with mapped literature FPE-scores. This file provides the list of E. coli softcore genome GFs with gene family ID from the E. coli pangenome study (GF_ID), the representative sequence, the product description (Product), gene name (GeneName) and the aggregated FPE-score till June 2022. File 2. The mapping of E. coli K-12 MG1655 gene id (Gene) to the PubmedID, the year of publication for the respective PubmedID (Year), the number of times the gene appear in that PubmedID (Count) and the calculated FPE score (FPE_Score) for the gene id. The sum of FPE_Score for each unique PMID should be equal to 1. File 2B. The mapping of E. coli softcore gene family ID (GF_ID) to the PubmedID, the year of publication for the respective PubmedID (Year), the number of times the gene appear in that PubmedID (Count) and the calculated FPE score (FPE_Score) for the GF_ID. The sum of FPE_Score for each unique PMID should be equal to 1. File 3. This supplementary file provides the total number of E. coli K-12 MG1655 gene id that has been mentioned (#genes have been mentioned) till the specified year (Year). File 3B. This supplementary file provides the total number of E. coli softcore gene family id (GF_ID) that has been mentioned (#GF_ID have been mentioned) till the specified year (Year). File 4. This supplementary file provides the year when the E. coli K-12 MG1655 gene id (GeneID) was first mentioned in the literature. This is an approximation based on the literature mapping data. File 4B. This supplementary file provides the year when the [file 13062_2023_362_MOESM3_ESM.zip › Supplementary File 1.txt]

ProteinID	GeneID	GeneName	Length	Product	GF_ID	Aggregated_FPE_Score
NP_414542.1	b0001	thrL	21	thr operon leader peptide	GF_8493	10.3922614358204
NP_414543.1	b0002	thrA	820	fused aspartate kinase/homoserine dehydrogenase 1	GF_28954	35.5551022545328
NP_414544.1	b0003	thrB	310	homoserine kinase	GF_28588	29.909302293636
NP_414545.1	b0004	thrC	428	threonine synthase	GF_25110	46.5657630247624
NP_414546.1	b0005	yaaX	98	DUF2502 domain-containing protein YaaX	GF_9465	1.64974210314817
NP_414547.1	b0006	yaaA	258	peroxide stress resistance protein YaaA	GF_8494	7.83709796144887
NP_414548.1	b0007	yaaJ	476	putative transporter YaaJ	GF_13197	0.0949636275179725
NP_414549.1	b0008	talB	317	transaldolase B	GF_29723	27.6071472317374
NP_414550.1	b0009	mog	195	molybdopterin adenylyltransferase	GF_29773	10.8387818067521
NP_414551.1	b0010	satP	188	acetate/succinate:H(+) symporter	GF_8495	16.6682705355926
NP_414552.1	b0011	yaaW	237	putative enzyme-specific chaperone YaaW	GF_8496	4.58692042206447
YP_009518733.1	b0012	mbiA	161	uncharacterized protein MbiA	GF_10304	-
NP_414554.1	b0013	yaaI	134	DUF2541 domain-containing protein YaaI	GF_6767	0.328602480501215
NP_414555.1	b0014	dnaK	638	chaperone protein DnaK	GF_16808	4863.67094661925
NP_414556.1	b0015	dnaJ	376	chaperone protein DnaJ	GF_29584	398.358891937908
NP_414557.1	b0016	insL1	370	IS186/IS421 transposase	GF_5362	0.620340019356858
NP_414559.1	b0018	mokC	69	regulatory protein MokC	GF_64	1.93394384820391
YP_025292.1	b4412	hokC	50	protein HokC	GF_64	12.4695530154888
NP_414560.1	b0019	nhaA	388	Na(+):H(+) antiporter NhaA	GF_19477	214.837881027931
NP_414561.1	b0020	nhaR	301	DNA-binding transcriptional activator NhaR	GF_8498	18.1905602309195
NP_414562.1	b0021	insB1	167	IS1 protein InsB	GF_2454	1.11600338256485
NP_414563.1	b0022	insA1	91	IS1 protein InsA	GF_10234	4.76089787529831
NP_414564.1	b0023	rpsT	87	30S ribosomal subunit protein S20	GF_29770	30.146412834816
NP_414565.1	b0024	yaaY	72	DUF2575 domain-containing protein YaaY	GF_12738	2.26831445650464
NP_414566.1	b0025	ribF	313	bifunctional riboflavin kinase/FMN adenylyltransferase	GF_8499	27.7951613304578
NP_414567.1	b0026	ileS	938	isoleucine--tRNA ligase	GF_22612	51.181483840848
NP_414568.1	b0027	lspA	164	lipoprotein signal peptidase	GF_23895	204.890061068373
NP_414569.1	b0028	fkpB	149	peptidyl-prolyl cis-trans isomerase FkpB	GF_29763	9.09092281290425
NP_414570.1	b0029	ispH	316	1-hydroxy-2-methyl-2-(E)-butenyl 4-diphosphate reductase	GF_8500	91.8888454655413
NP_414571.1	b0030	rihC	304	ribonucleoside hydrolase RihC	GF_8743	12.8163307506963
NP_414572.1	b0031	dapB	273	4-hydroxy-tetrahydrodipicolinate reductase	GF_19140	89.8184728740327
NP_414573.1	b0032	carA	382	carbamoyl phosphate synthetase subunit alpha	GF_24918	2.21450875300601
NP_414574.1	b0033	carB	1073	carbamoyl phosphate synthetase subunit beta	GF_28589	22.341025421106
NP_414576.4	b0034	caiF	131	DNA-binding transcriptional activator CaiF	GF_29439	6.26412568916634
NP_414577.2	b0035	caiE	196	putative transferase CaiE	GF_6263	3.14859436370529
NP_414578.2	b0036	caiD	261	crotonobetainyl-CoA hydratase	GF_8502	4.38944561470568
NP_414579.4	b0037	caiC	517	carnitine--CoA ligase	GF_8503	7.12991198963008
NP_414580.1	b0038	caiB	405	gamma-butyrobetainyl-CoA:carnitine CoA transferase	GF_8504	16.0745207208041
NP_414581.1	b0039	caiA	380	crotonobetainyl-CoA reductase	GF_9171	6.09514474704649
NP_414582.1	b0040	caiT	504	L-carnitine:gamma-butyrobetaine antiporter	GF_15203	23.8329010879794
NP_414583.2	b0041	fixA	256	putative electron transfer flavoprotein FixA	GF_8506	65.9559983918414
NP_414584.1	b0042	fixB	313	putative electron transfer flavoprotein FixB	GF_8507	6.22293494847609
NP_414585.1	b0043	fixC	428	putative oxidoreductase FixC	GF_7609	4.96829593180814
NP_414586.1	b0044	fixX	95	putative ferredoxin FixX	GF_1601	3.46560846537092
NP_414587.1	b0045	yaaU	443	putative transporter YaaU	GF_24897	2.52170775871864
NP_414588.1	b0046	kefF	176	regulator of KefC-mediated potassium transport and quinone oxidoreductase	GF_8508	6.95389437029871
NP_414589.1	b0047	kefC	620	K(+) : H(+) antiporter KefC	GF_8206	33.9043910116194
NP_414590.1	b0048	folA	159	dihydrofolate reductase	GF_3969	183.895101195022
NP_414591.1	b0049	apaH	280	diadenosine tetraphosphatase	GF_29846	40.8226354906226
NP_414592.1	b0050	apaG	125	DUF525 domain-containing protein ApaG	GF_24530	13.9244818239416
NP_414593.1	b0051	rsmA	273	16S rRNA m(6)2A1518%2Cm(6)2A1519 dimethyltransferase	GF_29755	92.0466442636741
NP_414594.1	b0052	pdxA	329	4-hydroxythreonine-4-phosphate dehydrogenase	GF_8509	9.6816032786796
NP_414595.1	b0053	surA	428	chaperone SurA	GF_8510	146.65773782896
NP_414596.1	b0054	lptD	784	lipopolysaccharide assembly protein LptD	GF_14951	83.886088866477
NP_414597.1	b0055	djlA	271	co-chaperone protein DjlA	GF_27372	11.1240591008213
YP_009518734.1	b0056	yabP	216	putative uncharacterized protein YabP	GF_199	-
YP_009518735.1	b0057	yabQ	52	protein YabQ	GF_7940	-
NP_414600.1	b0058	rluA	219	23S rRNA pseudouridine(746) and tRNA pseudouridine(32) synthase	GF_24933	13.8556167713066
NP_414601.1	b0059	rapA	968	RNA polymerase-binding ATPase and RNAP recycling factor	GF_8511	28.9746662901267
NP_414602.1	b0060	polB	783	DNA polymerase II	GF_14886	39.9991819019093
NP_414603.1	b0061	araD	231	L-ribulose-5-phosphate 4-epimerase AraD	GF_861	18.0452016863533
NP_414604.1	b0062	araA	500	L-arabinose isomerase	GF_8512	68.6051522297773
NP_414605.1	b0063	araB	566	ribulokinase	GF_8513	58.8531345041807
NP_414606.1	b0064	araC	292	DNA-binding transcriptional dual regulator AraC	GF_8514	610.567729294218
NP_414607.1	b0065	yabI	254	DedA family protein YabI	GF_21275	1.3333797044576
NP_414608.1	b0066	thiQ	232	thiamine ABC transporter ATP binding subunit	GF_8515	3.28174042337964
NP_414609.1	b0067	thiP	536	thiamine ABC transporter membrane subunit	GF_6465	3.26972171487089
NP_414610.1	b0068	thiB	327	thiamine ABC transporter periplasmic binding protein	GF_8516	10.6320657469688
NP_414611.1	b0069	sgrR	551	DNA-binding transcriptional dual regulator SgrR	GF_10813	4.87148637880112
YP_002791237.1	b4662	sgrT	43	PtsG glucose transporter inhibitor	GF_5245	10.2107541328709
YP_025293.1	b0070	setA	392	sugar exporter SetA	GF_5772	1.83267973856209
NP_414613.1	b0071	leuD	201	3-isopropylmalate dehydratase subunit LeuD	GF_24869	32.2810039649529
NP_414614.1	b0072	leuC	466	3-isopropylmalate dehydratase subunit LeuC	GF_24868	11.3507969358031
NP_414615.4	b0073	leuB	363	3-isopropylmalate dehydrogenase	GF_8519	79.660387753878
NP_414616.1	b0074	leuA	523	2-isopropylmalate synthase	GF_8520	55.2316149687451
NP_414617.1	b0075	leuL	28	leu operon leader peptide	GF_12924	7.25583822844582
NP_414618.4	b0076	leuO	314	DNA-binding transcriptional dual regulator LeuO	GF_24217	36.6441051117392
YP_009518736.1	b4726	yabR	14	protein YabR	GF_10286	-
YP_025294.2	b0077	ilvI	574	acetolactate synthase/acetohydroxybutanoate synthase%2C catalytic subunit	GF_10375	21.6518377734382
NP_414620.1	b0078	ilvH	163	acetolactate synthase/acetohydroxybutanoate synthase%2C regulatory subunit	GF_8521	11.1835234869421
NP_414622.1	b0080	cra	334	DNA-binding transcriptional dual regulator Cra	GF_8522	117.426335637311
NP_414623.1	b0081	mraZ	152	DNA-binding transcriptional repressor MraZ	GF_7823	10.0413809049542
NP_414624.1	b0082	rsmH	313	16S rRNA m(4)C1402 methyltransferase	GF_8523	17.6348687907423
NP_414625.1	b0083	ftsL	121	cell division protein FtsL	GF_29742	26.3367955020933
NP_414626.1	b0084	ftsI	588	peptidoglycan DD-transpeptidase FtsI	GF_12664	172.188392494887
NP_414627.1	b0085	murE	495	UDP-N-acetylmuramoyl-L-alanyl-D-glutamate--2%2C6-diaminopimelate ligase	GF_8524	41.5887821691885
NP_414628.1	b0086	murF	452	D-alanyl-D-alanine-adding enzyme	GF_8525	35.09937855699
NP_414629.1	b0087	mraY	360	phospho-N-acetylmuramoyl-pentapeptide-transferase	GF_27484	11.5033629941302
NP_414630.1	b0088	murD	438	UDP-N-acetylmuramoyl-L-alanine--D-glutamate ligase	GF_8526	65.8736825447474
NP_414631.1	b0089	ftsW	414	essential cell division protein FtsW	GF_8527	59.9912895702505
NP_414632.1	b0090	murG	355	N-acetylglucosaminyl transferase	GF_8528	101.70479286816
NP_414633.1	b0091	murC	491	UDP-N-acetylmuramate--L-alanine ligase	GF_8529	31.3012467787053
NP_414634.1	b0092	ddlB	306	D-alanine--D-alanine ligase B	GF_8530	96.0693926125738
NP_414635.1	b0093	ftsQ	276	cell division protein FtsQ	GF_29789	56.9063659280316
NP_414636.1	b0094	ftsA	420	cell division protein FtsA	GF_29681	144.855819400301
NP_414637.1	b0095	ftsZ	383	cell division protein FtsZ	GF_8531	1197.35255246912
NP_414638.1	b0096	lpxC	305	UDP-3-O-acyl-N-acetylglucosamine deacetylase	GF_24584	192.357901797086
NP_414639.2	b0097	secM	170	SecA translation regulator	GF_8532	81.9042164915813
NP_414640.1	b0098	secA	901	protein translocation ATPase	GF_8533	497.595858968476
NP_414641.1	b0099	mutT	129	8-oxo-dGTP diphosphatase	GF_10583	228.492433504267
NP_414643.1	b0101	yacG	65	DNA gyrase inhibitor YacG	GF_8534	5.56383969245569
NP_414644.1	b0102	zapD	247	cell division factor ZapD	GF_8535	3.19292314404803
NP_414645.1	b0103	coaE	206	dephospho-CoA kinase	GF_8536	22.1776723108438
YP_009518737.1	b4727	yacM	14	protein YacM	GF_16540	-
NP_414646.1	b0104	guaC	347	GMP reductase	GF_8537	13.7275038937207
NP_414648.1	b0106	hofC	400	inner membrane protein HofC	GF_25305	4.19837757574997
NP_414649.1	b0107	hofB	461	T2SSE family protein	GF_21589	4.99789072603458
NP_414650.1	b0108	ppdD	146	prepilin-type N-terminal cleavage/methylation domain-containing protein PpdD	GF_8538	7.41206279662791
NP_414651.1	b0109	nadC	297	quinolinate phosphoribosyltransferase (decarboxylating)	GF_29796	52.8341968783647
NP_414652.1	b0110	ampD	183	1%2C6-anhydro-N-acetylmuramoyl-L-alanine amidase	GF_8539	72.636390190545
NP_414653.1	b0111	ampE	284	protein AmpE	GF_14362	6.53814471865606
NP_414654.1	b0112	aroP	457	aromatic amino acid:H(+) symporter AroP	GF_15373	33.343152275928
NP_414655.1	b0113	pdhR	254	DNA-binding transcriptional dual regulator PdhR	GF_8540	30.9510457710687
NP_414656.1	b0114	aceE	887	pyruvate dehydrogenase E1 component	GF_8541	30.1873583516879
NP_414657.1	b0115	aceF	630	pyruvate dehydrogenase%2C E2 subunit	GF_3603	42.6933558407444
NP_414658.1	b0116	lpd	474	lipoamide dehydrogenase	GF_8542	112.259706281724
NP_414659.1	b0117	yacH	617	DUF3300 domain-containing protein YacH	GF_979	1.78327173806119
NP_414660.1	b0118	acnB	865	hypothetical protein	GF_8543	31.7418628645665
NP_414661.2	b0119	yacL	120	UPF0231 family protein YacL	GF_8544	0.916688672270629
NP_414662.1	b0120	speD	264	S-adenosylmethionine decarboxylase proenzyme	GF_29795	20.8989906570479
NP_414663.1	b0121	speE	288	spermidine synthase	GF_17013	40.4965141178195
NP_414664.4	b0122	yacC	115	putative lipoprotein YacC	GF_3970	19.7171010533811
NP_414665.1	b0123	cueO	516	multicopper oxidase CueO	GF_26111	122.871357418065
NP_414666.1	b0124	gcd	796	quinoprotein glucose dehydrogenase	GF_8032	58.748024941042
NP_414667.4	b0125	hpt	178	hypoxanthine phosphoribosyltransferase	GF_8545	46.9276691911452
NP_414668.1	b0126	can	220	carbonic anhydrase 2	GF_8546	17.5504814828075
NP_414669.1	b0127	yadG	308	putative ABC transporter ATP-binding protein YadG	GF_8547	2.08812133233071
NP_414670.1	b0128	yadH	256	putative ABC transporter membrane subunit YadH	GF_8548	17.7491064260019
NP_414671.1	b0129	yadI	146	putative PTS enzyme IIA component YadI	GF_5368	4
NP_414672.1	b0130	yadE	409	putative polysaccharide deacetylase lipoprotein YadE	GF_4059	0.0467213582610771
NP_414673.1	b0131	panD	126	aspartate 1-decarboxylase proenzyme	GF_8549	54.3083524924085
NP_414674.1	b0132	rpnC	300	recombination-promoting nuclease RpnC	GF_278	2.13382337240422
NP_414675.1	b0133	panC	283	pantothenate synthetase	GF_8550	85.1907050010825
NP_414676.1	b0134	panB	264	3-methyl-2-oxobutanoate hydroxymethyltransferase	GF_8551	49.2104734242312
NP_414677.1	b0135	yadC	412	fimbrial tip-adhesin YadC	GF_291	5.86225787513827
NP_414678.1	b0136	yadK	198	putative fimbrial protein YadK	GF_12587	1.35584068729405
NP_414679.1	b0137	yadL	201	putative fimbrial protein YadL	GF_744	0.171475001345119
NP_414680.4	b0138	yadM	189	putative fimbrial protein YadM	GF_431	1.22474530791501
NP_414681.1	b0139	htrE	865	putative fimbrial usher protein HtrE	GF_535	2.67535081442424
NP_414682.1	b0140	yadV	246	putative fimbrial chaperone YadV	GF_714	1.0180303030303
NP_414683.1	b0141	yadN	194	putative fimbrial protein YadN	GF_1175	2.51736015537499
NP_414684.1	b0142	folK	159	2-amino-4-hydroxy-6-hydroxymethyldihydropteridine diphosphokinase	GF_1744	25.2511987706207
NP_414685.4	b0143	pcnB	465	poly(A) polymerase I	GF_20362	83.5264707501502
NP_414686.3	b0144	gluQ	308	glutamyl-Q tRNA(Asp) synthetase	GF_29369	15.5075384749502
NP_414687.1	b0145	dksA	151	RNA polymerase-binding transcription factor DksA	GF_22382	134.586087565534
NP_414688.1	b0146	sfsA	234	putative DNA-binding transcriptional regulator of maltose metabolism	GF_26084	4.71218672784958
NP_414689.4	b0147	thpR	176	RNA 2'%2C3'-cyclic phosphodiesterase	GF_8552	16.6812075492393
NP_414690.4	b0148	hrpB	809	RNA-dependent NTPase HrpB	GF_22294	16.1517529039133
NP_414691.1	b0149	mrcB	844	peptidoglycan glycosyltransferase/peptidoglycan DD-transpeptidase MrcB	GF_28488	78.0969997313724
YP_010051172.1	b0149	mrcB	799	PBP1Bgamma	GF_28488	78.0969997313724
NP_414692.1	b0150	fhuA	747	ferrichrome outer membrane transporter/phage receptor	GF_1603	233.177656419199
NP_414693.1	b0151	fhuC	265	iron(III) hydroxamate ABC transporter ATP binding subunit	GF_8553	12.3168490599041
NP_414694.1	b0152	fhuD	296	iron(III) hydroxamate ABC transporter periplasmic binding protein	GF_29134	34.0021262331089
NP_414695.1	b0153	fhuB	660	iron(III) hydroxamate ABC transporter membrane subunit	GF_15342	18.4395890554794
NP_414696.1	b0154	hemL	426	glutamate-1-semialdehyde 2%2C1-aminomutase	GF_8555	36.4167219023092
YP_010051173.1	b4765	yadX	15	protein YadX	GF_11090	-
NP_414697.1	b0155	clcA	473	chloride:H(+) antiporter ClcA	GF_8556	125.145765389675
YP_009518738.1	b4728	yadW	21	protein YadW	GF_26787	-
NP_414698.1	b0156	erpA	114	iron-sulfur cluster insertion protein ErpA	GF_8557	17.630881219495
NP_414699.1	b0157	yadS	207	PF03458 family protein YadS	GF_8558	2.97462003576134
NP_414700.1	b0158	btuF	266	vitamin B12 ABC transporter periplasmic binding protein	GF_8559	49.2045512721026
NP_414701.1	b0159	mtn	232	5'-methylthioadenosine/S-adenosylhomocysteine nucleosidase	GF_29739	289.547457584277
NP_414702.1	b0160	dgt	505	dGTP triphosphohydrolase	GF_8560	23.9649226330647
NP_414703.1	b0161	degP	474	periplasmic serine endoprotease DegP	GF_28256	393.66957602577
NP_414704.4	b0162	cdaR	385	DNA-binding transcriptional activator CdaR	GF_4983	5.21274067543794
NP_414705.1	b0163	yaeH	128	DUF3461 domain-containing protein YaeH	GF_8561	0.00892857142857143
NP_414706.2	b0164	yaeI	270	phosphodiesterase YaeI	GF_4748	0.0461899687411197
NP_414708.1	b0166	dapD	274	tetrahydrodipicolinate succinylase	GF_8562	25.3519159349583
NP_414709.1	b0167	glnD	890	PII uridylyltransferase/uridylyl removing enzyme	GF_8563	34.7479781735134
NP_414710.1	b0168	map	264	methionine aminopeptidase	GF_8564	274.793004592719
NP_414711.1	b0169	rpsB	241	30S ribosomal subunit protein S2	GF_29728	32.3299905216494
NP_414712.1	b0170	tsf	283	protein chain elongation factor EF-Ts	GF_8565	96.04821955035
NP_414713.1	b0171	pyrH	241	UMP kinase	GF_8566	13.0611314871939
NP_414714.1	b0172	frr	185	ribosome-recycling factor	GF_8567	188.783688944265
NP_414715.1	b0173	dxr	398	1-deoxy-D-xylulose 5-phosphate reductoisomerase	GF_8568	173.385143601934
NP_414716.1	b0174	uppS	253	ditrans%2Cpolycis-undecaprenyl-diphosphate synthase [(2E%2C6E)-farnesyl-diphosphate specific]	GF_8569	92.5986669924584
NP_414717.2	b0175	cdsA	285	CDP-diglyceride synthetase	GF_8570	24.2033302047319
NP_414718.1	b0176	rseP	450	intramembrane zinc metalloprotease RseP	GF_8571	49.4811762777873
NP_414719.1	b0177	bamA	810	outer membrane protein assembly factor BamA	GF_8572	247.561272552118
NP_414720.1	b0178	skp	161	periplasmic chaperone Skp	GF_8573	193.619787175967
NP_414721.1	b0179	lpxD	341	UDP-3-O-(3-hydroxymyristoyl)glucosamine N-acyltransferase	GF_8574	90.6593907457144
NP_414722.1	b0180	fabZ	151	3-hydroxy-acyl-[acyl-carrier-protein] dehydratase	GF_8575	95.1755057906419
NP_414723.1	b0181	lpxA	262	acyl-[acyl-carrier-protein]--UDP-N-acetylglucosamine O-acyltransferase	GF_8576	82.6291227849768
NP_414724.1	b0182	lpxB	382	lipid A disaccharide synthase	GF_8577	21.3911495055872
NP_414725.1	b0183	rnhB	198	RNase HII	GF_25812	16.7071132489529
NP_414726.1	b0184	dnaE	1160	DNA polymerase III subunit alpha	GF_8578	225.665044868167
NP_414727.1	b0185	accA	319	acetyl-CoA carboxyltransferase subunit alpha	GF_8579	2.72424242424242
NP_414728.1	b0186	ldcC	713	lysine decarboxylase 2	GF_2523	35.8739187979251
NP_414729.4	b0187	yaeR	129	VOC domain-containing protein YaeR	GF_2444	1.00471698113208
NP_414730.1	b0188	tilS	432	tRNA(Ile)-lysidine synthetase	GF_10484	16.6922682648084
NP_414731.2	b0189	rof	84	modulator of Rho-dependent transcription termination	GF_10455	6.85174715717143
YP_026160.1	b4406	yaeP	66	UPF0253 family protein YaeP	GF_4668	0.290661425860667
NP_414732.1	b0190	yaeQ	181	uncharacterized protein YaeQ	GF_3972	1.34990078408689
NP_414733.1	b0191	arfB	140	peptidyl-tRNA hydrolase%2C ribosome rescue factor	GF_8580	26.7566655040354
NP_414734.1	b0192	nlpE	236	sensor lipoprotein NlpE	GF_8581	21.2269679836257
NP_414735.4	b0193	yaeF	274	peptidase C92 family protein YaeF	GF_8582	1.48301884526824
NP_414736.1	b0194	proS	572	proline--tRNA ligase	GF_8583	10.7836708579462
NP_414737.1	b0195	trmO	235	tRNA m(6)t(6)A37 methyltransferase	GF_8584	7.64312539749354
NP_414738.1	b0196	rcsF	134	sensor lipoprotein RcsF	GF_5301	23.1909677452955
NP_414739.1	b0197	metQ	271	L-methionine/D-methionine ABC transporter membrane anchored binding protein	GF_6810	16.6873433169206
NP_414740.1	b0198	metI	217	L-methionine/D-methionine ABC transporter membrane subunit	GF_8585	0.722746071133168
NP_414741.1	b0199	metN	343	L-methionine/D-methionine ABC transporter ATP binding subunit	GF_8586	12.900049648605
NP_414742.1	b0200	gmhB	191	D-glycero-beta-D-manno-heptose-1%2C7-bisphosphate 7-phosphatase	GF_8587	19.7025093120312
NP_414743.1	b0207	dkgB	267	methylglyoxal reductase DkgB	GF_8588	5.88504797036181
NP_414744.1	b0208	yafC	304	LysR family transcriptional regulator YafC	GF_15796	0.819988263877399
NP_414745.1	b0209	yafD	266	endonuclease/exonuclease/phosphatase domain-containing protein YafD	GF_8589	1.01523213752589
NP_414746.1	b0210	yafE	207	putative S-adenosylmethionine-dependent methyltransferase	GF_4466	1.07054526577303
NP_414747.1	b0211	mltD	452	membrane-bound lytic murein transglycosylase D	GF_8590	21.8739449462829
NP_414748.1	b0212	gloB	251	hydroxyacylglutathione hydrolase GloB	GF_8591	10.694068692826
NP_414749.2	b0213	yafS	240	putative S-adenosyl-L-methionine-dependent methyltransferase	GF_8592	0.329379852239197
NP_414750.1	b0214	rnhA	155	ribonuclease HI	GF_2445	190.718366853924
NP_414751.1	b0215	dnaQ	243	DNA polymerase III subunit epsilon	GF_10814	136.221713973969
NP_414752.1	b0217	yafT	261	lipoprotein YafT	GF_1972	0.210909090909091
YP_001165307.1	b4586	ykfM	159	uncharacterized protein YkfM	GF_6697	0.0326086956521739
NP_414754.1	b0219	yafV	256	2-oxoglutaramate amidase	GF_8593	1.33870492252845
NP_414755.1	b0220	ivy	157	periplasmic chaperone%2C inhibitor of vertebrate C-type lysozyme	GF_8594	8.04743907626305
NP_414756.2	b0221	fadE	814	acyl-CoA dehydrogenase	GF_8595	41.3676666219538
NP_414757.1	b0222	gmhA	192	D-sedoheptulose 7-phosphate isomerase	GF_29804	37.1036343410791
NP_414758.1	b0223	yafJ	255	putative glutamine amidotransferase YafJ	GF_26401	0.583333333333333
NP_414759.1	b0224	ldtF	246	L%2CD-transpeptidase domain-containing protein LdtF	GF_8596	4.34437167362492
NP_414760.1	b0225	yafQ	92	ribosome-dependent mRNA interferase toxin YafQ	GF_1367	19.8163693236423
NP_414761.1	b0226	dinJ	86	antitoxin/DNA-binding transcriptional repressor DinJ	GF_2105	15.8964011846192
NP_414762.1	b0227	yafL	249	NlpC/P60 family protein YafL	GF_1560	0.174568457422351
NP_414763.1	b0228	rayT	165	REP-associated tyrosine transposase	GF_2534	15.6262431530516
NP_414766.1	b0231	dinB	351	DNA polymerase IV	GF_12949	236.977742530237
NP_414767.1	b0232	yafN	97	antitoxin YafN	GF_29190	2.09076888156713
NP_414768.1	b0233	yafO	132	ribosome-dependent mRNA interferase toxin YafO	GF_7761	4.78017523103224
NP_414769.1	b0234	yafP	150	putative acyltransferase with acyl-CoA N-acyltransferase domain	GF_2446	1.01961991352886
NP_414772.1	b0237	pepD	485	peptidase D	GF_8597	22.930515614589
NP_414773.1	b0238	gpt	152	xanthine-guanine phsophoribosyltransferase	GF_25291	69.0499162537442
NP_414774.1	b0239	frsA	414	fermentation-respiration switch protein	GF_25133	4.93297643430201
YP_009518739.1	b4710	insB9	167	IS1 transposase B	GF_2454	-
YP_009518740.1	b4709	insA9	91	IS1 repressor TnpA	GF_10234	-
NP_414776.1	b0241	phoE	351	outer membrane porin PhoE	GF_368	179.711618797263
NP_414777.1	b0242	proB	367	glutamate 5-kinase	GF_8598	73.2255813223473
NP_414778.1	b0243	proA	417	glutamate-5-semialdehyde dehydrogenase	GF_8599	139.289430244306
NP_414779.1	b0245	ykfI	113	CP4-6 prophage%3B toxin of the YkfI-YafW toxin-antitoxin system	GF_9	0.85975863087221
NP_414780.1	b0246	yafW	105	antitoxin of the YkfI-YafW toxin-antitoxin pair	GF_6	0.351148881805636
YP_588435.1	b4504	ykfH	73	DUF987 domain-containing protein YkfH	GF_86	0.11703196347032
NP_414781.1	b0247	ykfG	158	CP4-6 prophage%3B RadC-like JAB domain-containing protein YkfG	GF_9978	0.3637548922828
NP_414782.1	b0248	yafX	152	CP4-6 prophage%3B protein YafX	GF_15358	0.120480239332389
NP_414783.1	b0249	ykfF	79	CP4-6 prophage%3B protein YkfF	GF_38	1.42316121572511
NP_414784.1	b0250	ykfB	155	CP4-6 prophage%3B protein YkfB	GF_1604	2.19069875893286
NP_414785.4	b0251	yafY	147	CP4-6 prophage%3B inner membrane lipoprotein YafY	GF_3539	0.205882352941176
NP_414786.4	b0252	yafZ	273	CP4-6 prophage%3B DUF932 domain-containing protein YafZ	GF_109	1.07692307692308
NP_414787.4	b0253	ykfA	287	CP4-6 prophage%3B putative GTP-binding protein YkfA	GF_173	0.0133600261480634
NP_414788.1	b0254	perR	297	CP4-6 prophage%3B putative transcriptional regulator PerR	GF_8600	36.2733392420934
NP_414790.1	b0256	insI1	383	IS30 transposase	GF_2367	19.0230743311983
YP_009518741.1	b0258	ykfC	381	CP4-6 prophage%3B PF00078 domain-containing protein YkfC	GF_8471	-
NP_414793.2	b0259	insH1	326	CP4-6 prophage%3B IS5 transposase and trans-activator	GF_1072	0.243882829310692
NP_414794.4	b0260	mmuP	467	CP4-6 prophage%3B S-methyl-L-methionine transporter	GF_8601	2.1139410651963
NP_414795.1	b0261	mmuM	310	CP4-6 prophage%3B homocysteine S-methyltransferase	GF_4321	19.0066847681025
NP_414796.2	b0262	afuC	348	CP4-6 prophage%3B ABC transporter ATP-binding protein AfuC	GF_25189	7.73890394577557
NP_414798.1	b0264	insB2	167	IS1 protein InsB	GF_2454	0.273548121397929
NP_414799.1	b0265	insA2	91	IS1 protein InsA	GF_10234	4.59525370351917
YP_009518742.1	b0266	yagB	116	CP4-6 prophage%3B orphan antitoxin YagB	GF_6	-
NP_414801.1	b0267	yagA	384	CP4-6 prophage%3B integrase core domain-containing protein YagA	GF_8602	2.55865682684762
NP_414802.2	b0268	yagE	302	CP4-6 prophage%3B putative 2-dehydro-3-deoxygluconate aldolase	GF_8603	5.32684457087897
NP_414803.1	b0269	yagF	655	CP4-6 prophage%3B D-xylonate dehydratase	GF_6800	0.95281741572295
NP_414804.1	b0270	yagG	460	CP4-6 prophage%3B putative D-xylonate transporter YagG	GF_8604	0.600868368750956
NP_414805.1	b0271	yagH	536	CP4-6 prophage%3B putative xylosidase/arabinosidase	GF_8605	1.32491702228544
NP_414806.1	b0272	xynR	252	CP4-6 prophage%3B DNA-binding transcriptional repressor XynR	GF_8606	0.924539850254224
NP_414807.1	b0273	argF	334	CP4-6 prophage%3B ornithine carbamoyltransferase ArgF	GF_1605	194.413267965837
YP_010051174.1	b4766	argL	31	putative translational regulatory protein ArgL	GF_10349	-
YP_009518743.1	b4688	ykgS	42	CP4-6 prophage%3B protein YkgS	GF_10307	-
NP_414808.1	b0274	insB3	167	IS1 protein InsB	GF_2454	1.46094405879387
NP_414809.1	b0275	insA3	91	IS1 protein InsA	GF_10234	4.63579424405971
YP_009518744.1	b0276	yagJ	243	CP4-6 prophage%3B protein YagJ	GF_10308	-
NP_414811.1	b0277	yagK	208	CP4-6 prophage%3B uncharacterized protein YagK	GF_28800	0.00253807106598985
NP_414812.1	b0278	yagL	232	CP4-6 prophage%3B resolvase-like catalytic domain-containing protein YagL	GF_8607	2.10216792663601
NP_414813.1	b0279	yagM	284	CP4-6 prophage%3B protein YagM	GF_7534	0.0413236694274714
YP_009518745.1	b4729	ykgV	74	CP4-6 prophage%3B protein YkgV	GF_2127	-
NP_414814.1	b0280	yagN	146	CP4-6 prophage%3B protein YagN	GF_8608	1.65473933649289
NP_414815.1	b0281	intF	466	CP4-6 prophage%3B putative phage integrase	GF_5787	28.0385183425362
YP_009518746.1	b0282	yagP	136	putative LysR family substrate binding domain-containing protein YagP	GF_10309	-
NP_414817.1	b0283	paoD	318	molybdenum cofactor insertion chaperone PaoD	GF_19652	5.35746825952298
NP_414818.1	b0284	paoC	732	aldehyde dehydrogenase: molybdenum cofactor-binding subunit	GF_3136	2.61825490854176
NP_414819.1	b0285	paoB	318	aldehyde dehydrogenase%2C FAD-binding subunit	GF_13432	6.92350855628107
NP_414820.1	b0286	paoA	229	aldehyde dehydrogenase%2C Fe-S subunit	GF_8609	5.10972889081806
NP_414821.1	b0287	yagU	204	inner membrane protein that contributes to acid resistance	GF_6652	1.44576975745568
NP_414822.1	b0288	ykgJ	109	putative zinc- or iron-chelating domain-containing protein YkgJ	GF_322	0.2149911307236
NP_414823.2	b0289	ecpE	236	putative fimbrial chaperone EcpE	GF_8610	9.34143807808755
NP_414824.1	b0290	ecpD	547	fimbrial adhesin EcpD	GF_8611	0.398280403973003
NP_414825.1	b0291	ecpC	841	putative fimbrial usher protein EcpC	GF_14379	7.33547190553934
NP_414826.1	b0292	ecpB	222	putative fimbrial chaperone EcpB	GF_8612	18.2694028328921
NP_414827.1	b0293	ecpA	195	common pilus major subunit	GF_6561	79.6879561613389
NP_414828.1	b0294	ecpR	196	DNA-binding transcriptional dual regulator MatA	GF_4060	1183.70110051137
NP_414829.1	b0295	ykgL	75	uncharacterized protein YkgL	GF_487	1.14285714285714
YP_588437.1	b4506	ykgO	46	50S ribosomal subunit protein L36B	GF_10426	0.984340282360269
NP_414830.1	b0296	ykgM	87	50S ribosomal subunit protein L31B	GF_1792	4.28137426364142
YP_002791238.1	b4671	ykgR	33	putative membrane protein YkgR	GF_10283	1.78516966850147
NP_414832.2	b0298	insE1	99	IS3 element protein InsE	GF_10437	0.0826745718050066
NP_414833.1	b0299	insF1	288	IS3 element protein InsF	GF_1138	0.3
NP_414835.2	b0301	rclC	197	reactive chlorine species resistance protein C	GF_3682	7.77984227494355
NP_414837.2	b0303	rclB	78	DUF1471 domain-containing protein RclB	GF_1808	2.44529851663008
NP_414838.2	b0304	rclA	441	cupric reductase RclA	GF_8613	5.75470421927122
NP_414839.1	b0305	rclR	284	DNA-binding transcriptional activator RclR	GF_8614	6.65214064671179
NP_414840.1	b0306	ykgE	239	putative lactate utilization oxidoreductase YkgE	GF_5140	0.857137609525283
NP_414841.1	b0307	ykgF	475	putative amino acid dehydrogenase with NAD(P)-binding domain and ferridoxin-like domain	GF_8287	0.612132186207817
NP_414842.4	b0308	ykgG	231	DUF162 domain-containing lactate utilization protein YkgG	GF_1794	0.37579365079365
NP_414844.1	b0310	ykgH	222	uncharacterized protein YkgH	GF_7345	0.0588235294117647
NP_414845.1	b0311	betA	556	choline dehydrogenase	GF_10831	4.71385799582563
NP_414846.1	b0312	betB	490	betaine aldehyde dehydrogenase	GF_8615	9.32254282917911
NP_414847.3	b0313	betI	195	DNA-binding transcriptional repressor BetI	GF_8616	23.3697071449369
NP_414848.1	b0314	betT	677	choline:H(+) symporter	GF_8617	17.9986230150916
YP_009518747.1	b4730	yahV	24	protein YahV	GF_29643	-
NP_414849.1	b0315	pdeL	362	DNA-binding transcriptional activator/c-di-GMP phosphodiesterase PdeL	GF_25808	6.45846497549407
NP_414850.1	b0316	yahB	310	putative LysR-type DNA-binding transcriptional regulator YahB	GF_3016	1.36458333333333
NP_414851.1	b0317	yahC	165	uncharacterized protein YahC	GF_3910	-
NP_414852.1	b0318	yahD	201	ankyrin repeat-containing protein YahD	GF_3424	1.26367630385488
NP_414853.1	b0319	yahE	287	DUF2877 domain-containing protein YahE	GF_8618	1.62581699346405
NP_414854.1	b0320	yahF	515	putative acyl-CoA synthetase YahF	GF_2597	0.438587684069612
NP_414855.1	b0321	yahG	472	DUF1116 domain-containing protein YahG	GF_10656	0.166666666666667
YP_009518748.2	b0322	yahH	106	putative uncharacterized protein YahH	GF_69	-
NP_414857.1	b0323	yahI	316	carbamate kinase-like protein YahI	GF_6699	3.1205129678581
NP_414858.1	b0324	yahJ	460	putative deaminase with metallo-dependent hydrolase domain	GF_22442	0.558333333333334
NP_414859.1	b0325	yahK	349	aldehyde reductase%2C NADPH-dependent	GF_8619	6.84287140700129
NP_414860.1	b0326	yahL	271	uncharacterized protein YahL	GF_5383	0.119307832422586
NP_414861.2	b0327	yahM	81	uncharacterized protein YahM	GF_2448	0.0845675022145611
NP_414862.1	b0328	yahN	223	putative amino acid exporter YahN	GF_1795	-
NP_414863.1	b0329	yahO	91	DUF1471 domain-containing protein YahO	GF_3811	4.08230964572808
NP_414864.1	b0330	prpR	528	DNA-binding transcriptional dual regulator PrpR	GF_8620	18.4771423796335
NP_414865.1	b0331	prpB	296	2-methylisocitrate lyase	GF_4062	8.82412863287662
NP_414867.1	b0333	prpC	389	2-methylcitrate synthase	GF_8621	84.9756813445469
NP_414868.1	b0334	prpD	483	2-methylcitrate dehydratase	GF_8622	10.5766549448433
NP_414869.1	b0335	prpE	628	propionyl-CoA synthetase	GF_4063	37.6277393396926
NP_414870.1	b0336	codB	419	cytosine transporter	GF_8623	9.09989424634138
NP_414871.1	b0337	codA	427	cytosine/isoguanine deaminase	GF_8624	28.9462999867518
NP_414872.3	b0338	cynR	299	DNA-binding transcriptional dual regulator CynR	GF_8625	6.22086077386212
NP_414873.1	b0339	cynT	219	carbonic anhydrase 1	GF_27974	14.1519281054118
NP_414874.1	b0340	cynS	156	cyanase	GF_16256	55.7076063513378
NP_414875.1	b0341	cynX	384	cyanate transporter	GF_10835	4.19024196438256
NP_414876.1	b0342	lacA	203	galactoside O-acetyltransferase	GF_21588	58.2169941667132
NP_414877.1	b0343	lacY	417	lactose permease	GF_8460	378.521627361324
NP_414878.1	b0344	lacZ	1024	beta-galactosidase	GF_16470	7771.02571800298
NP_414879.3	b0345	lacI	360	DNA-binding transcriptional repressor LacI	GF_10836	330.49158238538
NP_414880.2	b0346	mhpR	277	DNA-binding transcriptional activator MhpR	GF_3977	6.21221477200207
NP_414881.1	b0347	mhpA	554	3-(3-hydroxyphenyl)propanoate hydroxylase	GF_8626	4.82356433715591
NP_414882.1	b0348	mhpB	314	3-carboxyethylcatechol 2%2C3-dioxygenase	GF_27771	17.9143203777895
NP_414883.5	b0349	mhpC	288	2-hydroxy-6-ketonona-2%2C4-dienedioate hydrolase	GF_8627	15.3687662328027
NP_414884.2	b0350	mhpD	269	2-hydroxypentadienoate hydratase	GF_8628	8.84001840132775
NP_414885.1	b0351	mhpF	316	acetaldehyde dehydrogenase (acetylating) MhpF	GF_4282	105.122746002053
NP_414886.1	b0352	mhpE	337	4-hydroxy-2-oxovalerate aldolase	GF_21562	2.9727845683728
NP_414887.2	b0353	mhpT	403	3-hydroxyphenylpropionate/3-hydroxycinnamate:H(+) symporter	GF_1606	3.53690021122989
NP_414888.4	b0354	yaiL	179	DUF2058 domain-containing protein YaiL	GF_8629	1.2243746993747
NP_414889.1	b0355	frmB	277	S-formylglutathione hydrolase FrmB	GF_6905	4.94820732173754
NP_414890.1	b0356	frmA	369	S-(hydroxymethyl)glutathione dehydrogenase	GF_4904	10.9585737301857
NP_414891.4	b0357	frmR	91	DNA-binding transcriptional repressor FrmR	GF_23313	11.4354860086546
NP_414892.1	b0358	yaiO	257	outer membrane protein YaiO	GF_23410	4.80644946757301
NP_414894.2	b0360	insC1	121	IS2 element protein InsA	GF_4064	0.747125752356679
NP_414895.1	b0361	insD1	301	IS2 element protein	GF_626	0.0590220375399123
NP_414897.1	b0363	yaiP	398	putative glucosyltransferase	GF_3455	0.383638583638584
YP_009518749.1	b4731	ykiC	39	protein YkiC	GF_10311	-
NP_414898.4	b0364	yaiS	185	putative deacetylase YaiS	GF_408	0.0533277957690205
NP_414899.2	b0365	tauA	320	taurine ABC transporter periplasmic binding protein	GF_4065	29.0213369544965
NP_414900.1	b0366	tauB	255	taurine ABC transporter ATP binding subunit	GF_4987	23.2999867870404
NP_414901.1	b0367	tauC	275	taurine ABC transporter membrane subunit	GF_2449	12.2839995135899
NP_414902.1	b0368	tauD	283	taurine dioxygenase	GF_28208	6.81735467194632
NP_414903.4	b0369	hemB	324	porphobilinogen synthase	GF_13813	29.4841816613498
YP_010051175.1	b4767	ytiB	18	protein YtiB	GF_10350	-
NP_414906.1	b0372	insF2	288	IS3 element protein InsF	GF_1138	0.0649253731343284
NP_414907.2	b0373	insE2	99	IS3 element protein InsE	GF_10437	0.0144927536231884
NP_414909.2	b0375	iprA	207	putative DNA-binding transcriptional regulator IprA	GF_3444	1.17789921072
NP_414910.1	b0376	ampH	385	peptidoglycan DD-carboxypeptidase/peptidoglycan DD-endopeptidase	GF_28955	62.267184068422
NP_414911.1	b0377	sbmA	406	peptide antibiotic/peptide nucleic acid transporter	GF_7582	0.0112359550561798
NP_414912.1	b0378	yaiW	364	surface-exposed outer membrane lipoprotein	GF_8632	1.04008452711136
NP_414913.1	b0379	yaiY	102	DUF2755 domain-containing inner membrane protein YaiY	GF_8633	1.06679894179894
NP_414914.2	b0380	yaiZ	70	DUF2754 domain-containing protein YaiZ	GF_8634	0.746748057713652
NP_414915.1	b0381	ddlA	364	D-alanine--D-alanine ligase A	GF_8635	13.8423922693746
NP_414916.1	b0382	iraP	86	anti-adaptor protein for sigma(S) stabilization	GF_4066	2.71806237923602
NP_414917.2	b0383	phoA	471	alkaline phosphatase	GF_8636	781.724645125074
NP_414918.4	b0384	psiF	106	PsiF family protein	GF_8637	8.1045486337927
NP_414919.1	b0385	dgcC	371	diguanylate cyclase DgcC	GF_8638	18.3455722993416
NP_414920.1	b0386	proC	269	pyrroline-5-carboxylate reductase	GF_8639	121.312807177294
NP_414921.2	b0387	yaiI	152	DUF188 domain-containing protein YaiI	GF_25221	0.117635129367323
NP_414922.1	b0388	aroL	174	shikimate kinase 2	GF_8640	21.9721807582894
NP_414923.1	b0389	yaiA	63	protein YaiA	GF_29849	0.195148144852668
NP_414924.1	b0390	aroM	225	protein AroM	GF_8641	1.47090079735608
NP_414925.1	b0391	ppnP	94	nucleoside phosphorylase PpnP	GF_29768	26.8382807176874
YP_009518750.1	b4732	ykiD	27	protein YkiD	GF_7704	-
NP_414927.1	b0393	rdgC	303	nucleoid-associated protein RdgC	GF_23698	9.69312360415688
NP_414928.2	b0394	mak	302	fructokinase	GF_10551	8.19054885418107
NP_414930.3	b0396	araJ	394	putative transport protein AraJ	GF_10843	3.29697948432816
NP_414931.1	b0397	sbcC	1048	ATP dependent%2C structure specific DNA nuclease - SbcC subunit	GF_21788	39.4789389849124
NP_414932.1	b0398	sbcD	400	ATP dependent%2C structure specific DNA nuclease - SbcD subunit	GF_8642	27.0797621513484
NP_414933.1	b0399	phoB	229	DNA-binding transcriptional dual regulator PhoB	GF_8643	178.026703209794
NP_414934.1	b0400	phoR	431	sensor histidine kinase PhoR	GF_8644	104.202538995008
NP_414935.1	b0401	brnQ	439	branched chain amino acid transporter BrnQ	GF_8645	12.8671977609747
NP_414936.1	b0402	proY	457	putative transporter ProY	GF_15373	4.51104913562937
NP_414937.2	b0403	malZ	604	maltodextrin glucosidase	GF_10625	17.5037882584096
NP_414938.1	b0404	acpH	193	acyl carrier protein phosphodiesterase	GF_8646	4.35131270369342
NP_414939.1	b0405	queA	356	tRNA preQ1(34) S-adenosylmethionine ribosyltransferase-isomerase	GF_8647	9.73608505036246
NP_414940.1	b0406	tgt	375	tRNA-guanine transglycosylase	GF_8648	15.5464310102635
NP_414941.1	b0407	yajC	110	Sec translocon accessory complex subunit YajC	GF_28752	16.7563238519014
NP_414942.1	b0408	secD	615	Sec translocon accessory complex subunit SecD	GF_8649	31.8325721220459
NP_414943.1	b0409	secF	323	Sec translocon accessory complex subunit SecF	GF_8650	12.0664314933809
NP_414944.1	b0410	yajD	115	HNH nuclease family protein YajD	GF_8174	0.109201985490645
NP_414945.1	b0411	tsx	294	nucleoside-specific channel-forming protein Tsx	GF_4067	51.3960070356797
NP_414946.4	b0412	yajI	179	putative lipoprotein YajI	GF_8651	1.48719132673208
NP_414947.1	b0413	nrdR	149	NrdR transcriptional repressor	GF_8652	10.5815030089737
NP_414948.1	b0414	ribD	367	fused diaminohydroxyphosphoribosylaminopyrimidine deaminase/5-amino-6-(5-phosphoribosylamino)uracil reductase	GF_8653	43.9111545009767
NP_414949.1	b0415	ribE	156	6%2C7-dimethyl-8-ribityllumazine synthase	GF_14621	18.2302454422547
NP_414950.1	b0416	nusB	139	transcription antitermination protein NusB	GF_8654	69.8954433347085
NP_414951.1	b0417	thiL	325	thiamine monophosphate kinase	GF_4821	3.67587902628291
NP_414952.1	b0418	pgpA	172	phosphatidylglycerophosphatase A	GF_29841	46.6004312096536
NP_414953.2	b0419	yajO	324	1-deoxyxylulose-5-phosphate synthase YajO	GF_12630	1.43821113499662
NP_414954.1	b0420	dxs	620	1-deoxy-D-xylulose-5-phosphate synthase	GF_8655	137.315727726402
NP_414955.1	b0421	ispA	299	geranyl diphosphate/farnesyl diphosphate synthase	GF_8656	25.7480341634064
NP_414956.1	b0422	xseB	80	exodeoxyribonuclease VII subunit XseB	GF_29756	8.04749844578792
NP_414957.1	b0423	thiI	482	tRNA uridine 4-sulfurtransferase	GF_8657	35.0719741239143
NP_414958.4	b0424	yajL	196	protein/nucleic acid deglycase 3	GF_29832	15.5701527133372
NP_414959.1	b0425	panE	303	2-dehydropantoate 2-reductase	GF_8658	25.8482673860536
NP_414960.2	b0426	yajQ	163	nucleotide binding protein YajQ	GF_8659	7.19185513123553
NP_414961.4	b0427	yajR	454	putative transport protein YajR	GF_28310	13.5474902041155
NP_414962.1	b0428	cyoE	296	heme O synthase	GF_8660	17.0869651711447
NP_414963.1	b0429	cyoD	109	cytochrome bo3 ubiquinol oxidase subunit 4	GF_8661	5.07112108475879
NP_414964.1	b0430	cyoC	204	cytochrome bo3 ubiquinol oxidase subunit 3	GF_8662	3.90434307590814
NP_414965.1	b0431	cyoB	663	cytochrome bo3 ubiquinol oxidase subunit 1	GF_8663	13.5689389981963
NP_414966.1	b0432	cyoA	315	cytochrome bo3 ubiquinol oxidase subunit 2	GF_23626	20.0024542987263
NP_414967.1	b0433	ampG	491	muropeptide:H(+) symporter	GF_22566	23.5281914417724
NP_414968.4	b0434	yajG	192	putative lipoprotein YajG	GF_8664	1.87045032023416
NP_414969.4	b0435	bolA	105	DNA-binding transcriptional dual regulator BolA	GF_8665	46.7485960742548
NP_414970.1	b0436	tig	432	trigger factor	GF_13549	318.512380469793
NP_414971.1	b0437	clpP	207	ATP-dependent Clp protease proteolytic subunit	GF_8666	444.407066831326
NP_414972.1	b0438	clpX	424	ATP-dependent Clp protease ATP-binding subunit ClpX	GF_8667	202.626507762519
NP_414973.1	b0439	lon	784	Lon protease	GF_8668	367.500263106174
NP_414974.1	b0440	hupB	90	DNA-binding protein HU-beta	GF_2450	48.8225005463519
NP_414975.1	b0441	ppiD	623	periplasmic folding chaperone	GF_8669	9.62961519437614
NP_414976.1	b0442	ybaV	123	helix-hairpin-helix 3 family protein	GF_4785	2.13409090909091
NP_414977.1	b0443	fadM	132	long-chain acyl-CoA thioesterase FadM	GF_16860	10.4800204811961
NP_414978.1	b0444	queC	231	7-cyano-7-deazaguanine synthase	GF_8670	17.6126968740986
NP_414979.1	b0445	ybaE	566	uncharacterized protein YbaE	GF_18519	-
NP_414980.2	b0446	cof	272	HMP-PP phosphatase	GF_24954	55.8450875107413
NP_414981.4	b0447	decR	152	DNA-binding transcriptional activator DecR	GF_2133	4.16884812927146
NP_414982.1	b0448	mdlA	590	ABC transporter family protein MdlA	GF_8671	13.2141778168031
NP_414983.1	b0449	mdlB	593	ABC transporter family protein MdlB	GF_8672	17.6603634376854
NP_414984.1	b0450	glnK	112	nitrogen regulator GlnK	GF_29740	59.2145058003172
NP_414985.1	b0451	amtB	428	ammonia/ammonium transporter	GF_8674	183.568175554755
NP_414986.1	b0452	tesB	286	acyl-CoA thioesterase II	GF_23897	31.9088792995298
NP_414987.3	b0453	ybaY	190	PF09619 family lipoprotein YbaY	GF_8675	0.331249790373633
NP_414988.1	b0454	ybaZ	129	DNA base-flipping protein	GF_4068	33.7560306513357
NP_414989.1	b0456	ybaA	117	DUF1428 domain-containing protein YbaA	GF_8676	1.10845295055821
NP_414990.2	b0457	pdeB	516	c-di-GMP phosphodiesterase PdeB	GF_8677	2.66873795457024
NP_414991.4	b0458	ylaC	156	putative inner membrane protein	GF_8678	4.294976991001
NP_414992.1	b0459	maa	183	maltose O-acetyltransferase	GF_21588	14.1922575943773
NP_414993.1	b0460	hha	72	hemolysin expression-modulating protein Hha	GF_26539	29.4012678881616
NP_414994.1	b0461	tomB	124	Hha toxicity modulator TomB	GF_8679	3.81569550662166
NP_414995.1	b0462	acrB	1049	multidrug efflux pump RND permease AcrB	GF_24602	64.8159267498006
NP_414996.1	b0463	acrA	397	multidrug efflux pump membrane fusion lipoprotein AcrA	GF_7751	224.245673191865
NP_414997.1	b0464	acrR	215	DNA-binding transcriptional repressor AcrR	GF_25201	80.9188448680959
NP_414998.1	b0465	mscK	1120	potassium dependent%2C small conductance mechanosensitive channel	GF_25398	21.5298269722579
NP_414999.1	b0466	ybaM	53	DUF2496 domain-containing protein YbaM	GF_4069	0.232705592516066
NP_415000.1	b0467	priC	175	primosomal replication protein N''	GF_8680	28.2796723574722
NP_415001.1	b0468	ybaN	125	DUF454 domain-containing inner membrane protein YbaN	GF_8681	0.461559186059395
NP_415002.1	b0469	apt	183	adenine phosphoribosyltransferase	GF_29744	21.635093523065
NP_415003.1	b0470	dnaX	643	DNA polymerase III subunit tau	GF_1698	144.547093710864
YP_009518751.1	b0470	dnaX	431	DNA polymerase III subunit gamma	GF_1698	144.547093710864
NP_415004.1	b0471	ybaB	109	putative nucleoid-associated protein YbaB	GF_8682	25.6876884340626
NP_415005.1	b0472	recR	201	DNA repair protein RecR	GF_29704	35.405248746827
NP_415006.1	b0473	htpG	624	chaperone protein HtpG	GF_8683	105.173737250599
NP_415007.1	b0474	adk	214	adenylate kinase	GF_10845	159.934154479875
NP_415008.1	b0475	hemH	320	ferrochelatase	GF_8684	57.1707997649599
NP_415009.1	b0476	aes	319	acetylesterase	GF_4870	17.5318731152029
NP_415010.1	b0477	gsk	434	inosine/guanosine kinase	GF_14044	5.02812675051356
NP_415011.1	b0478	ybaL	558	putative transporter YbaL	GF_8685	1.70904562220256
NP_415012.1	b0479	fsr	406	fosmidomycin efflux pump	GF_4070	33.1889199424538
NP_415013.1	b0480	ushA	550	5'-nucleotidase/UDP-sugar hydrolase	GF_4729	23.8401239743487
NP_415014.1	b0481	ybaK	159	Cys-tRNA(Pro) and Cys-tRNA(Cys) deacylase	GF_8686	23.4004108407859
NP_415015.1	b0482	ybaP	264	TraB family protein YbaP	GF_8687	1.06096899450854
NP_415016.4	b0483	ybaQ	113	DNA-binding transcriptional regulator YbaQ	GF_2380	1.26497745100708
NP_415017.1	b0484	copA	834	Cu(+) exporting P-type ATPase	GF_8688	99.7241992865479
YP_009518752.1	b0484	copA	70	soluble Cu(+) chaperone	GF_14187	99.7241992865479
NP_415018.1	b0485	glsA	310	glutaminase 1	GF_8689	28.7024185427279
NP_415019.1	b0486	ybaT	430	putative transporter YbaT	GF_24147	0.758304461611048
NP_415020.1	b0487	cueR	135	DNA-binding transcriptional dual regulator CueR	GF_17306	74.1355353490217
NP_415021.2	b0488	ybbJ	152	NfeD-like family protein YbbJ	GF_8690	0.896713566807025
NP_415022.1	b0489	qmcA	305	PHB domain-containing protein QmcA	GF_4071	2.01400125223251
NP_415023.1	b0490	fetA	225	putative iron ABC exporter ATP-binding subunit FetA	GF_8691	3.70766425358376
NP_415024.4	b0491	fetB	259	putative iron ABC exporter membrane subunit FetB	GF_24313	2.18959224033766
NP_415025.4	b0492	cnoX	284	chaperedoxin	GF_24300	5.20345189859499
NP_415026.1	b0493	ybbO	269	NADP(+)-dependent aldehyde reductase YbbO	GF_8692	5.07629642306753
NP_415027.1	b0494	tesA	208	multifunctional acyl-CoA thioesterase I and protease I and lysophospholipase L1	GF_8693	249.30543556266
NP_415028.1	b0495	ybbA	228	putative ABC transporter ATP-binding protein YbbA	GF_8694	0.0975131504753648
NP_415029.1	b0496	ybbP	804	putative ABC transporter membrane subunit YbbP	GF_25381	1.12655331010398
NP_415030.1	b0497	rhsD	1426	protein RhsD	GF_2	4.42880504848646
NP_415031.1	b0498	ybbC	122	PF15631 family protein YbbC	GF_1154	0.0906343752639039
YP_009518753.1	b0502	ylbG	123	putative DNA-binding transcriptional regulator YlbG	GF_7132	-
NP_415036.1	b0503	selU	364	tRNA 2-selenouridine synthase	GF_24641	34.6904136453703
NP_415037.1	b0504	allS	308	DNA-binding transcriptional activator AllS	GF_14956	16.9495054738429
NP_415038.1	b0505	allA	160	ureidoglycolate lyase	GF_24898	5.93854488778841
NP_415039.1	b0506	allR	271	DNA-binding transcriptional repressor AllR	GF_8695	22.644170136779
NP_415040.1	b0507	gcl	593	glyoxylate carboligase	GF_7696	9.30073078087713
NP_415041.1	b0508	hyi	258	hydroxypyruvate isomerase	GF_11288	9.23934197461912
NP_415042.1	b0509	glxR	292	tartronate semialdehyde reductase 2	GF_7805	4.32264940369754
NP_415044.4	b0511	ybbW	484	putative allantoin transporter	GF_19543	13.2633399224651
NP_415045.1	b0512	allB	453	allantoinase	GF_2535	15.686623123383
NP_415046.4	b0513	ybbY	433	putative purine transporter	GF_27467	0.901122604840108
NP_415047.1	b0514	glxK	381	glycerate 2-kinase 2	GF_7764	4.36092234584901
NP_415048.1	b0515	allE	261	(S)-ureidoglycine aminohydrolase	GF_29593	1.34380123286773
NP_415049.1	b0516	allC	411	allantoate amidohydrolase	GF_8696	1.40760847610013
NP_415050.1	b0517	allD	349	ureidoglycolate dehydrogenase	GF_26101	3.04950939335228
NP_415051.1	b0518	fdrA	555	putative acyl-CoA synthetase FdrA	GF_14228	12.8608955238678
YP_009029994.1	b4572	ylbE	419	DUF1116 domain-containing protein YlbE	GF_10656	0.992580027261062
NP_415053.1	b0520	ylbF	271	DUF2877 domain-containing protein YlbF	GF_8697	1.46108909158219
NP_415054.1	b0521	ybcF	297	putative carbamate kinase	GF_6699	36.2579768655592
NP_415055.1	b0522	purK	355	5-(carboxyamino)imidazole ribonucleotide synthase	GF_8698	8.25199651523239
NP_415056.1	b0523	purE	169	N(5)-carboxyaminoimidazole ribonucleotide mutase	GF_8699	49.3470215244798
NP_415057.1	b0524	lpxH	240	UDP-2%2C3-diacylglucosamine diphosphatase	GF_8700	15.4132564807129
NP_415058.1	b0525	ppiB	164	peptidyl-prolyl cis-trans isomerase B	GF_9879	36.1561905064626
NP_415059.1	b0526	cysS	461	cysteine--tRNA ligase	GF_8702	18.0057553626611
NP_415060.1	b0527	ybcI	173	PF04307 family inner membrane protein YbcI	GF_7330	0.486342438374417
NP_415061.2	b0528	ybcJ	70	putative RNA-binding protein YbcJ	GF_8703	37.0950783915652
NP_415062.1	b0529	folD	288	bifunctional methylenetetrahydrofolate dehydrogenase/methenyltetrahydrofolate cyclohydrolase	GF_8704	80.5727332253508
NP_415063.4	b0530	sfmA	180	putative fimbrial protein SfmA	GF_142	153.781699819412
NP_415064.1	b0531	sfmC	230	putative fimbrial chaperone SfmC	GF_1524	43.2468942826972
NP_415065.1	b0532	sfmD	867	putative fimbrial usher protein SfmD	GF_19069	0.636752136752137
NP_415066.2	b0533	sfmH	327	putative fimbrial adhesin protein SfmH	GF_11601	510.00253837826
NP_415067.1	b0534	sfmF	171	putative fimbrial protein SfmF	GF_8707	10.5898165201404
NP_415068.1	b0535	fimZ	210	putative LuxR family transcriptional regulator FimZ	GF_7846	5.41621276051924
NP_415069.1	b0537	intD	387	DLP12 prophage%3B putative integrase	GF_1170	8.26961650915599
NP_415072.2	b0540	insE3	99	DLP12 prophage%3B IS3 element protein InsE	GF_10437	0.070048309178744
NP_415073.1	b0541	insF3	288	DLP12 prophage%3B IS3 element protein InsF	GF_1138	0.3
NP_415075.1	b0543	emrE	110	DLP12 prophage%3B multidrug/betaine/choline efflux transporter EmrE	GF_2134	18.8399331465702
YP_009518754.1	b4733	ylcJ	49	DLP12 prophage%3B protein YlcJ	GF_769	-
NP_415076.1	b0544	ybcK	508	DLP12 prophage%3B putative recombinase YbcK	GF_8708	0.876563110861892
NP_415077.1	b0545	ybcL	183	DLP12 prophage%3B periplasmic protein YbcL	GF_7679	5.05594708154919
NP_415078.1	b0546	ybcM	265	DLP12 prophage%3B putative DNA-binding transcriptional regulator	GF_4073	0.718942720904506
YP_001165308.1	b4588	ylcH	33	DLP12 prophage%3B uncharacterized protein YlcH	GF_239	0.01875
NP_415079.1	b0547	ybcN	151	DLP12 prophage%3B DNA base-flipping protein	GF_338	3.82009293084532
NP_415080.1	b0548	ninE	56	DLP12 prophage%3B NinE family prophage protein	GF_292	1.10989010989011
NP_415081.1	b0549	ybcO	96	DLP12 prophage%3B putative nuclease YbcO	GF_800	3.10674019607843
NP_415082.1	b0550	rusA	120	DLP12 prophage%3B crossover junction endodeoxyribonuclease RusA	GF_2974	2.15590749120161
YP_588439.1	b4509	ylcG	46	DLP12 prophage%3B uncharacterized protein YlcG	GF_280	0.0139423076923077
NP_415083.1	b0551	quuD	127	DLP12 prophage%3B prophage antitermination protein Q homolog QuuD	GF_83	0.476190476190476
NP_415084.2	b0552	insH2	326	DLP12 prophage%3B IS5 transposase and trans-activator	GF_1072	3.58824373156633
NP_415086.1	b0554	essD	71	DLP12 prophage%3B putative phage lysis protein	GF_110	4.83147623101299
NP_415087.1	b0555	rrrD	165	DLP12 prophage%3B lysozyme	GF_380	189.92728870155
NP_415088.1	b0556	rzpD	153	DLP12 prophage%3B putative prophage endopeptidase RzpD	GF_105	4.93150516717063
YP_588440.1	b4510	rzoD	60	DLP12 prophage%3B putative prophage lysis lipoprotein RzoD	GF_88	1.17568807050774
NP_415089.1	b0557	borD	97	DLP12 prophage%3B prophage lipoprotein BorD	GF_2868	210.702221660812
NP_415090.2	b0558	ybcV	136	DLP12 prophage%3B DUF1398 domain-containing protein YbcV	GF_498	0.352174965683467
NP_415091.1	b0559	ybcW	68	DLP12 prophage%3B uncharacterized protein YbcW	GF_855	0.0538978885977219
YP_001165309.1	b4589	ylcI	64	DLP12 prophage%3B DUF3950 domain-containing protein YlcI	GF_90	0.888888888888889
NP_415092.1	b0560	nohD	181	DLP12 prophage%3B putative DNA-packaging protein NohD	GF_140	2.39228165281558
YP_009518755.1	b0561	tfaD	187	DLP12 prophage%3B putative tail fiber assembly protein TfaD	GF_184	-
YP_009518756.1	b0563	tfaX	61	DLP12 prophage%3B protein TfaX	GF_489	-
NP_415096.1	b0564	appY	249	DLP12 prophage%3B DNA-binding transcriptional activator AppY	GF_25119	17.4890259531942
NP_415097.1	b0565	ompT	317	DLP12 prophage%3B protease 7	GF_499	555.728328719649
NP_415098.1	b0566	envY	253	DNA-binding transcriptional activator EnvY	GF_19192	6.59269722425031
NP_415099.1	b0567	ybcH	296	DUF4434 domain-containing protein YbcH	GF_26399	0.155963901188718
NP_415100.1	b0568	nfrA	990	bacteriophage N4 outer membrane receptor	GF_21544	7.90648569511128
NP_415101.1	b0569	nfrB	745	bacteriophage N4 adsorption protein	GF_6037	4.72049836846955
NP_415102.1	b0570	cusS	480	sensor histidine kinase CusS	GF_4670	35.4930422749088
NP_415103.1	b0571	cusR	227	DNA-binding transcriptional activator CusR	GF_4019	20.8056106030946
NP_415104.1	b0572	cusC	457	copper/silver export system outer membrane channel	GF_15548	37.2145483281853
NP_415105.1	b0573	cusF	110	copper/silver export system periplasmic binding protein	GF_3091	47.7990531950234
NP_415106.1	b0574	cusB	407	copper/silver export system membrane fusion protein	GF_4074	28.681267954232
NP_415107.1	b0575	cusA	1047	copper/silver export system RND permease	GF_4075	50.8714293568916
NP_415108.1	b0576	pheP	458	phenylalanine:H(+) symporter PheP	GF_15373	22.0715635022698
NP_415109.1	b0577	ybdG	415	miniconductance mechanosensitive channel YbdG	GF_8709	3.95362866058188
NP_415110.1	b0578	nfsB	217	NAD(P)H nitroreductase NfsB	GF_7750	174.798786147583
NP_415111.1	b0579	ybdF	122	PF04237 family protein YbdF	GF_7407	0.0409897120423436
NP_415112.1	b0580	ybdJ	82	DUF1158 domain-containing protein YbdJ	GF_5425	0.123252081085664
NP_415113.1	b0581	ybdK	372	carboxylate-amine ligase	GF_8710	4.29753054741241
YP_025295.1	b4415	hokE	50	protein HokE	GF_749	1.55783787605446
NP_415114.1	b0582	insL2	370	IS186/IS421 transposase	GF_5362	0.610994224964334
NP_415115.2	b0583	entD	206	phosphopantetheinyl transferase EntD	GF_1110	49.0507237349941
NP_415116.1	b0584	fepA	746	ferric enterobactin outer membrane transporter	GF_16499	147.716401775581
NP_415117.2	b0585	fes	400	ferric enterobactin esterase	GF_22605	18.5405102364962
YP_588441.1	b4511	ybdZ	72	enterobactin biosynthesis protein YbdZ	GF_10427	37.9310454641564
NP_415118.1	b0586	entF	1293	apo-serine activating enzyme	GF_8711	61.2277882634673
NP_415119.1	b0587	fepE	377	polysaccharide co-polymerase family protein FepE	GF_1415	13.6548206126775
NP_415120.1	b0588	fepC	271	ferric enterobactin ABC transporter ATP binding subunit	GF_8712	15.1714183100413
NP_415121.1	b0589	fepG	330	ferric enterobactin ABC transporter membrane subunit FepG	GF_8713	3.54638760753179
NP_415122.1	b0590	fepD	334	ferric enterobactin ABC transporter membrane subunit FebD	GF_17806	9.40237127467479
NP_415123.1	b0591	entS	416	enterobactin exporter EntS	GF_17955	42.605726523257
NP_415124.1	b0592	fepB	318	ferric enterobactin ABC transporter periplasmic binding protein	GF_17473	23.9452088815733
NP_415125.1	b0593	entC	391	isochorismate synthase EntC	GF_13532	49.1975651973272
NP_415126.1	b0594	entE	536	2%2C3-dihydroxybenzoate-AMP ligase	GF_8715	37.6654209380225
NP_415127.1	b0595	entB	285	enterobactin synthase component B	GF_8716	82.9987603901176
NP_415128.1	b0596	entA	248	2%2C3-dihydro-2%2C3-dihydroxybenzoate dehydrogenase	GF_18413	57.969171380183
NP_415129.1	b0597	entH	137	proofreading thioesterase in enterobactin biosynthesis	GF_8187	7.9983975815233
NP_415130.1	b0598	cstA	701	carbon starvation protein A	GF_8167	9.6551376042736
YP_588442.1	b4512	ybdD	65	PF04328 family protein YbdD	GF_2530	0.353071253071253
NP_415132.1	b0599	hcxA	362	hydroxycarboxylate dehydrogenase A	GF_16416	0.0487804878048781
NP_415133.1	b0600	ybdL	386	methionine transaminase	GF_26980	4.26278399156207
NP_415134.1	b0601	ybdM	209	ParB-like nuclease domain-containing protein YbdM	GF_409	0.938034188034188
NP_415135.1	b0602	ybdN	406	putative PAPS reductase/DUF3440 domain-containing protein YbdN	GF_1182	1.11764773074496
NP_415136.1	b0603	ybdO	300	putative LysR family DNA-binding transcriptional regulator YbdO	GF_2531	2.50993047345137
NP_415137.2	b0604	dsbG	248	protein sulfenic acid reductase and chaperone DsbG	GF_26193	16.6174133841653
NP_415138.1	b0605	ahpC	187	alkyl hydroperoxide reductase%2C AhpC component	GF_27364	62.2521909346245
NP_415139.2	b0606	ahpF	521	alkyl hydroperoxide reductase%2C AhpF component	GF_10851	63.5711742875698
NP_415140.1	b0607	uspG	142	universal stress protein G	GF_8718	8.93012283929664
NP_415141.1	b0608	ybdR	412	putative Zn(2(+))-dependent alcohol dehydrogenase YbdR	GF_7559	0.398820673376631
YP_009518757.1	b4734	yldA	29	protein YldA	GF_10313	-
NP_415143.1	b0610	rnk	136	nucleoside diphosphate kinase regulator	GF_8719	22.2842385089103
NP_415144.1	b0611	rna	268	RNase I	GF_4076	631.397971770856
NP_415145.1	b0612	citT	487	citrate:succinate antiporter	GF_14241	53.0662831986827
NP_415146.1	b0613	citG	292	triphosphoribosyl-dephospho-CoA synthase	GF_5607	2.44706789187167
NP_415147.1	b0614	citX	183	apo-citrate lyase phosphoribosyl-dephospho-CoA transferase	GF_5683	0.418759306767722
NP_415148.1	b0615	citF	510	citrate lyase alpha subunit	GF_7255	6.33855153618904
NP_415149.4	b0616	citE	302	citrate lyase beta subunit	GF_8721	8.50796966965686
NP_415150.1	b0617	citD	98	citrate lyase acyl carrier protein	GF_8722	5.18979015167323
NP_415151.4	b0618	citC	352	citrate lyase synthetase	GF_6425	12.0442227860446
NP_415152.1	b0619	dpiB	552	sensor histidine kinase DpiB	GF_7598	38.0529059313191
NP_415153.1	b0620	dpiA	226	DNA-binding transcriptional dual regulator DpiA	GF_2451	34.0036037276894
NP_415154.1	b0621	dcuC	461	anaerobic C4-dicarboxylate transporter DcuC	GF_8723	6.60301383375663
NP_415155.1	b0622	pagP	186	Lipid A palmitoyltransferase	GF_1607	81.2430612591958
NP_415156.1	b0623	cspE	69	transcription antiterminator and regulator of RNA stability	GF_29626	35.7797165081918
NP_415157.1	b0624	crcB	127	F(-) channel	GF_8724	581.188312819918
NP_415160.1	b0627	tatE	67	twin arginine protein translocation system - TatE protein	GF_10051	21.2093016361674
NP_415161.1	b0628	lipA	321	lipoyl synthase	GF_8726	11.0080333235504
NP_415162.4	b0629	ybeF	317	putative LysR-type DNA-binding transcriptional regulator YbeF	GF_8727	0.446930821318813
NP_415163.2	b0630	lipB	213	lipoyl(octanoyl) transferase	GF_8728	71.8402963812824
NP_415164.1	b0631	ybeD	87	DUF493 domain-containing protein YbeD	GF_8729	2.95462643132418
NP_415165.1	b0632	dacA	403	D-alanyl-D-alanine carboxypeptidase DacA	GF_4083	89.6145159450089
NP_415166.1	b0633	rlpA	362	rare lipoprotein RlpA	GF_19302	11.3926077934941
NP_415167.1	b0634	mrdB	370	SEDS family protein MrdB	GF_8730	58.8795798629633
NP_415168.1	b0635	mrdA	633	peptidoglycan DD-transpeptidase MrdA	GF_8731	84.503149690364
NP_415169.1	b0636	rlmH	155	23S rRNA m(3)psi1915 methyltransferase	GF_8732	24.0591968455623
NP_415170.4	b0637	rsfS	105	ribosomal silencing factor RsfS	GF_8733	16.6807394360977
NP_415171.1	b0638	cobC	203	putative adenosylcobalamin phosphatase/alpha-ribazole phosphatase	GF_8734	3.53212214194944
NP_415172.1	b0639	nadD	213	nicotinate-mononucleotide adenylyltransferase	GF_8735	32.3166620761885
NP_415173.1	b0640	holA	343	DNA polymerase III subunit delta	GF_8736	13.6174179214568
NP_415174.1	b0641	lptE	193	lipopolysaccharide assembly protein LptE	GF_8737	19.4441119251045
NP_415175.1	b0642	leuS	860	leucine--tRNA ligase	GF_8738	41.551047192509
NP_415176.1	b0643	ybeL	160	DUF1451 domain-containing protein YbeL	GF_8739	4.20496747965337
NP_415177.4	b0644	ybeQ	325	Sel1 repeat-containing protein YbeQ	GF_8009	0.124786825269538
NP_415178.1	b0645	ybeR	235	DUF1266 domain-containing protein YbeR	GF_7730	2.00357142857143
NP_415179.1	b0646	djlB	475	J domain-containing protein DjlB	GF_8742	1.16639115270694
NP_415180.1	b0647	ybeT	184	Sel1 repeat-containing protein YbeT	GF_8741	1.21496172449252
NP_415181.1	b0648	ybeU	235	DUF1266 domain-containing protein YbeU	GF_7730	0.0541322314049587
NP_415182.1	b0649	djlC	483	co-chaperone DjlC	GF_8742	0.913790790095891
NP_415183.1	b0650	hscC	556	chaperone protein HscC	GF_10553	11.2254983729709
NP_415184.1	b0651	rihA	311	pyrimidine-specific ribonucleoside hydrolase RihA	GF_8743	7.30883903323874
NP_415185.1	b0652	gltL	241	glutamate/aspartate ABC transporter ATP binding subunit	GF_4077	2.01883901861388
NP_415186.1	b0653	gltK	224	glutamate/aspartate ABC transporter membrane subunit GltK	GF_8744	2.198034462466
NP_415187.1	b0654	gltJ	246	glutamate/aspartate ABC transporter membrane subunit GltJ	GF_27507	0.630121765478446
NP_415188.1	b0655	gltI	302	glutamate/aspartate ABC transporter periplasmic binding protein	GF_16604	20.3643467868767
NP_415189.2	b0656	insH3	326	IS5 transposase and trans-activator	GF_1072	0.289337374765238
NP_415190.1	b0657	lnt	512	apolipoprotein N-acyltransferase	GF_14740	44.0088196255757
NP_415191.1	b0658	ybeX	292	CorC-HlyC family protein YbeX	GF_8745	19.5658054234381
NP_415192.1	b0659	ybeY	155	endoribonuclease YbeY	GF_8746	27.0287255142202
NP_415193.2	b0660	ybeZ	346	PhoH-like protein	GF_10852	7.26441602833554
NP_415194.1	b0661	miaB	474	isopentenyl-adenosine A37 tRNA methylthiolase	GF_8747	25.6010440412635
NP_415195.1	b0662	ubiF	391	2-octaprenyl-3-methyl-6-methoxy-1%2C4-benzoquinol hydroxylase	GF_27190	16.1921699796008
NP_415200.1	b0674	asnB	554	asparagine synthetase B	GF_8748	29.0587287759825
NP_415201.1	b0675	umpH	250	UMP phosphatase	GF_8749	8.85095548429079
NP_415202.1	b0676	nagC	406	DNA-binding transcriptional dual regulator NagC	GF_8750	43.0948837979513
NP_415203.1	b0677	nagA	382	N-acetylglucosamine-6-phosphate deacetylase	GF_28027	20.9798736265069
NP_415204.1	b0678	nagB	266	glucosamine-6-phosphate deaminase	GF_8751	51.4588902069317
NP_415205.1	b0679	nagE	648	N-acetylglucosamine-specific PTS enzyme IIABC component	GF_8752	20.9210494152232
NP_415206.1	b0680	glnS	554	glutamine--tRNA ligase	GF_8753	58.6419741923257
NP_415207.1	b0681	chiP	468	chitobiose outer membrane channel	GF_8754	26.1789983400655
NP_415208.1	b0682	chiQ	108	lipoprotein ChiQ	GF_8755	0.455530360357742
NP_415209.1	b0683	fur	148	DNA-binding transcriptional dual regulator Fur	GF_8756	10.6019294712766
YP_001491546.1	b4637	uof	28	RyhB-regulated fur leader peptide	GF_10281	2.3621161510973
NP_415210.1	b0684	fldA	176	flavodoxin 1	GF_8757	9.73769798236668
NP_415211.2	b0685	ybfE	97	ribbon-helix-helix domain-containing protein YbfE	GF_3981	0.313493168251047
NP_415212.1	b0686	ybfF	254	esterase	GF_8758	8.13210180623974
NP_415213.1	b0687	seqA	181	negative modulator of initiation of replication	GF_8759	131.787852734698
NP_415214.1	b0688	pgm	546	phosphoglucomutase	GF_11916	32.3889916825645
NP_415215.1	b0689	ybfP	164	lipoprotein YbfP	GF_1608	1.02429184549356
NP_415219.1	b0692	potE	439	putrescine transporter PotE	GF_29561	6.09425754916961
NP_415220.1	b0693	speF	732	inducible ornithine decarboxylase	GF_4175	21.0730883668766
YP_010051176.1	b4803	speFL	34	leader peptide SpeFL	GF_3849	-
NP_415222.1	b0694	kdpE	225	DNA-binding transcriptional activator KdpE	GF_21032	35.6730559990434
NP_415223.1	b0695	kdpD	894	sensor histidine kinase KdpD	GF_24538	69.3238240889626
NP_415224.1	b0696	kdpC	190	K(+) transporting P-type ATPase subunit KdpC	GF_21687	9.10199658442525
NP_415225.1	b0697	kdpB	682	K(+) transporting P-type ATPase subunit KdpB	GF_27543	30.1230135388507
NP_415226.1	b0698	kdpA	557	K(+) transporting P-type ATPase subunit KdpA	GF_4078	23.946914598408
YP_588443.1	b4513	kdpF	29	K(+) transporting P-type ATPase subunit KdpF	GF_10428	4.1878900971216
NP_415228.1	b0699	ybfA	68	DUF2517 domain-containing protein YbfA	GF_8760	0.971038406879189
NP_415229.1	b0700	rhsC	1397	rhs element protein RhsC	GF_2	4.16379823227922
NP_415230.1	b0702	ybfB	108	uncharacterized protein YbfB	GF_24127	7.90486822225953
NP_415232.1	b0704	ybfC	189	uncharacterized protein YbfC	GF_2900	0.322464420825077
YP_009518758.1	b4514	ybfQ	84	inactive transposase YbfQ	GF_10314	-
NP_415234.1	b0706	ybfD	253	H repeat-associated putative transposase YbfD	GF_5717	0.185088743258925
NP_415235.1	b0707	ybgA	169	DUF1722 domain-containing protein YbgA	GF_8761	14.8803070455236
NP_415236.1	b0708	phr	472	deoxyribodipyrimidine photolyase	GF_23524	28.6199589713057
NP_415237.1	b0709	dtpD	493	dipeptide:H(+) symporter DtpD	GF_8762	4.60028130170505
NP_415238.1	b0710	ybgI	247	radiation resistance protein YbgI	GF_8763	4.76946435589325
NP_415239.1	b0711	pxpB	218	5-oxoprolinase component B	GF_8764	0.992668928613629
NP_415240.1	b0712	pxpC	310	5-oxoprolinase component C	GF_8765	0.338329108505615
NP_415241.1	b0713	pxpA	244	5-oxoprolinase component A	GF_24413	2.17562724014337
NP_415242.1	b0714	nei	263	endonuclease VIII	GF_8767	32.3527663568107
NP_415243.4	b0715	abrB	348	putative regulator	GF_8768	14.2890276968304
NP_415244.4	b0716	ybgO	353	putative fimbrial protein YbgO	GF_2381	0.0703496694876006
NP_415245.1	b0717	ybgP	242	putative fimbrial chaperone YbgP	GF_2295	0.0131332879972798
NP_415246.2	b0718	ybgQ	815	putative fimbrial usher protein YbgQ	GF_10645	0.365647747994012
NP_415247.1	b0719	ybgD	188	putative fimbrial protein YbgD	GF_2382	0.767566673701476
NP_415248.1	b0720	gltA	427	citrate synthase	GF_8769	229.688712142436
YP_010051177.1	b4768	ybgV	10	protein YbgV	-	-
YP_009518759.1	b4735	ybgU	35	protein YbgU	GF_24357	-
NP_415249.1	b0721	sdhC	129	succinate:quinone oxidoreductase%2C membrane protein SdhC	GF_10507	65.8607143106878
NP_415250.1	b0722	sdhD	115	succinate:quinone oxidoreductase%2C membrane protein SdhD	GF_16246	3.00737149560747
NP_415251.1	b0723	sdhA	588	succinate:quinone oxidoreductase%2C FAD binding protein	GF_8770	266.747047253314
NP_415252.1	b0724	sdhB	238	succinate:quinone oxidoreductase%2C iron-sulfur cluster binding protein	GF_8771	107.03866056928
NP_415254.1	b0726	sucA	933	subunit of E1(0) component of 2-oxoglutarate dehydrogenase	GF_24555	57.8873314028933
NP_415255.1	b0727	sucB	405	dihydrolipoyltranssuccinylase	GF_25105	49.4378400603822
NP_415256.1	b0728	sucC	388	succinyl-CoA synthetase subunit beta	GF_25202	21.2124130934553
NP_415257.1	b0729	sucD	289	succinyl-CoA synthetase subunit alpha	GF_4361	25.985190949768
NP_415258.1	b0730	mngR	240	DNA-binding transcriptional repressor MngR	GF_8772	19.3797862696091
NP_415259.1	b0731	mngA	658	2-O-alpha-mannosyl-D-glycerate specific PTS enzyme II	GF_8773	8.56291477778478
NP_415260.1	b0732	mngB	877	alpha-mannosidase	GF_6358	5.21894766659736
NP_415261.2	b0733	cydA	522	cytochrome bd-I ubiquinol oxidase subunit I	GF_7580	55.0382150099774
NP_415262.1	b0734	cydB	379	cytochrome bd-I ubiquinol oxidase subunit II	GF_14363	31.7013443474139
YP_588444.1	b4515	cydX	37	cytochrome bd-I ubiquinol oxidase accessory subunit CydX	GF_10429	11.3634551368418
NP_415263.1	b0735	ybgE	97	PF09600 family protein YbgE	GF_8775	0.143429048420453
NP_415264.1	b0736	ybgC	134	esterase/thioesterase	GF_26227	10.5162124056974
NP_415265.1	b0737	tolQ	230	Tol-Pal system protein TolQ	GF_8776	245.925328769028
NP_415266.1	b0738	tolR	142	Tol-Pal system protein TolR	GF_29764	35.7954837670812
NP_415267.1	b0739	tolA	421	Tol-Pal system protein TolA	GF_15658	13.6906482345631
NP_415268.1	b0740	tolB	430	Tol-Pal system periplasmic protein TolB	GF_8777	75.033694759836
NP_415269.1	b0741	pal	173	peptidoglycan-associated outer membrane lipoprotein Pal	GF_29803	60.4613328974964
NP_415270.1	b0742	cpoB	263	cell division coordinator CpoB	GF_8778	12.5672903746254
NP_415271.1	b0750	nadA	347	quinolinate synthase	GF_28096	109.445483547528
NP_415272.1	b0751	pnuC	239	nicotinamide riboside transporter	GF_13475	23.3288722065849
NP_415273.1	b0752	zitB	313	Zn(2(+))/Cd(2(+))/Ni(2(+))/Cu(2(+)) exporter	GF_8368	16.1967744805042
NP_415274.1	b0753	ybgS	126	PF13985 family protein YbgS	GF_7967	3.84733117082506
NP_415275.1	b0754	aroG	350	3-deoxy-7-phosphoheptulonate synthase%2C Phe-sensitive	GF_18493	84.3758282890251
NP_415276.1	b0755	gpmA	250	2%2C3-bisphosphoglycerate-dependent phosphoglycerate mutase	GF_29687	25.9443661943437
NP_415277.1	b0756	galM	346	galactose-1-epimerase	GF_29484	45.5873777516853
NP_415278.1	b0757	galK	382	galactokinase	GF_8779	386.945148930527
NP_415279.1	b0758	galT	348	galactose-1-phosphate uridylyltransferase	GF_8780	24.1851194608308
NP_415280.3	b0759	galE	338	UDP-glucose 4-epimerase	GF_8781	190.217130658686
NP_415281.1	b0760	modF	490	ABC family protein ModF	GF_22766	10.6260825912942
NP_415282.1	b0761	modE	262	DNA-binding transcriptional dual regulator ModE	GF_8782	38.6192425706575
NP_415283.1	b0762	acrZ	49	multidrug efflux pump accessory protein AcrZ	GF_8783	6.64433647522829
NP_415284.1	b0763	modA	257	molybdate ABC transporter periplasmic binding protein	GF_8784	34.2094654821125
NP_415285.1	b0764	modB	229	molybdate ABC transporter membrane subunit	GF_8785	16.886786585981
NP_415286.1	b0765	modC	352	molybdate ABC transporter ATP binding subunit	GF_8786	107.897710569281
NP_415287.1	b0766	ybhA	272	pyridoxal phosphate/fructose-1%2C6-bisphosphate phosphatase	GF_5451	6.37409696435201
NP_415288.1	b0767	pgl	331	6-phosphogluconolactonase	GF_8787	4.27186168637956
NP_415289.4	b0768	ybhD	317	putative DNA-binding transcriptional regulator YbhD	GF_2836	0.133333333333333
NP_415290.1	b0769	ybhH	350	putative isomerase YbhH	GF_8284	0.293275127934685
NP_415291.1	b0770	ybhI	477	putative tricarboxylate transporter	GF_7671	0.0750000000000001
NP_415292.2	b0771	ybhJ	753	putative hydratase YbhJ	GF_8788	1.24210549684234
NP_415293.1	b0772	ybhC	427	outer membrane lipoprotein YhbC	GF_8789	13.9523017494941
NP_415294.1	b0773	ybhB	158	putative kinase inhibitor	GF_7679	3.67043392731245
NP_415295.1	b0774	bioA	429	adenosylmethionine-8-amino-7-oxononanoate aminotransferase	GF_12748	42.7710414009657
NP_415296.1	b0775	bioB	346	biotin synthase	GF_8791	36.4501490563113
NP_415297.1	b0776	bioF	384	8-amino-7-oxononanoate synthase	GF_25511	38.2907067254196
NP_415298.1	b0777	bioC	251	malonyl-acyl carrier protein methyltransferase	GF_4079	262.047437032153
NP_415299.1	b0778	bioD	225	dethiobiotin synthetase	GF_8792	76.6389293632654
NP_415300.1	b0779	uvrB	673	excision nuclease subunit B	GF_4080	247.471249065993
NP_415301.1	b0780	ybhK	302	putative transferase YbhK	GF_8793	0.571876122405076
NP_415302.1	b0781	moaA	329	GTP 3'%2C8'-cyclase	GF_8014	105.732479300005
NP_415303.1	b0782	moaB	170	protein MoaB	GF_8794	13.1208081166019
NP_415304.1	b0783	moaC	161	cyclic pyranopterin monophosphate synthase	GF_8795	14.6070219560524
NP_415305.1	b0784	moaD	81	molybdopterin synthase sulfur carrier subunit	GF_4081	37.9660199029325
NP_415306.1	b0785	moaE	150	molybdopterin synthase catalytic subunit	GF_8796	16.3557789695537
NP_415307.1	b0786	ybhL	234	Bax1-I family protein YbhL	GF_8797	6.91914814817707
NP_415308.1	b0787	ybhM	237	Bax1-I family protein YbhM	GF_1910	0.222222222222222
NP_415309.1	b0788	ybhN	318	PF03706 family inner membrane protein YbhN	GF_26122	0.288648186547347
NP_415310.1	b0789	clsB	413	cardiolipin synthase B	GF_20710	7.54911033802883
NP_415311.1	b0790	ybhP	253	endonuclease/exonuclease/phosphatase domain-containing protein YbhP	GF_8798	3.00558659217877
NP_415312.1	b0791	ybhQ	136	putative inner membrane protein	GF_8799	-
NP_415313.1	b0792	ybhR	368	ABC exporter membrane subunit YbhR	GF_8800	0.564365139059177
NP_415314.1	b0793	ybhS	377	ABC exporter membrane subunit YbhS	GF_8801	0.0663778464753777
NP_415315.4	b0794	ybhF	578	ABC exporter ATP binding subunit YbhF	GF_24245	1.33065363611447
NP_415316.1	b0795	ybhG	332	HlyD_D23 family protein YbhG	GF_8802	0.287794159338913
NP_415317.4	b0796	cecR	223	DNA-binding transcriptional dual regulator CecR	GF_14364	0.909287596591094
NP_415318.1	b0797	rhlE	454	ATP-dependent RNA helicase RhlE	GF_10861	21.475562377746
NP_415319.1	b0798	ybiA	160	N-glycosidase YbiA	GF_7367	4.98129410796977
NP_415320.1	b0799	dinG	716	ATP-dependent DNA helicase DinG	GF_8803	13.7209234295456
NP_415321.1	b0800	ybiB	320	nonspecific DNA-binding protein YbiB	GF_8804	3.78966944085568
NP_415322.1	b0801	hcxB	361	hydroxycarboxylate dehydrogenase B	GF_8805	1.52367838014306
YP_010051178.1	b4769	ybiE	19	protein YbiE	GF_8478	-
NP_415323.1	b0802	ybiJ	86	DUF1471 domain-containing protein YbiJ	GF_3811	2.275684020262
NP_415324.1	b0803	ybiI	88	zinc finger domain-containing protein YbiI	GF_8807	0.0578326498679675
NP_415325.4	b0804	ybiX	225	PKHD-type hydroxylase YbiX	GF_12731	2.60795970166661
NP_415326.1	b0805	fiu	760	iron catecholate outer membrane transporter Fiu	GF_8808	32.4534724522804
NP_415327.2	b0806	mcbA	86	DUF1471 domain-containing protein McbA	GF_8809	22.1715144829975
NP_415328.4	b0807	rlmF	308	23S rRNA m(6)A1618 methyltransferase	GF_20269	8.31255488698281
NP_415329.4	b0808	ybiO	741	moderate conductance mechanosensitive channel YbiO	GF_15332	2.1705007499018
NP_415330.1	b0809	glnQ	240	L-glutamine ABC transporter ATP binding subunit	GF_8810	6.38339809326261
NP_415331.1	b0810	glnP	219	L-glutamine ABC transporter membrane subunit	GF_8811	11.4394121067263
NP_415332.1	b0811	glnH	248	L-glutamine ABC transporter periplasmic binding protein	GF_25928	15.5426777811852
NP_415333.1	b0812	dps	167	DNA protection during starvation protein	GF_8812	22.9091275838104
NP_415334.1	b0813	rhtA	295	L-threonine/L-homoserine exporter	GF_8813	11.1415565353388
YP_009518760.1	b4736	yliM	21	protein YliM	GF_10316	-
NP_415335.1	b0814	ompX	171	outer membrane protein X	GF_28123	137.345822424589
NP_415336.1	b0815	opgE	527	phosphoethanolamine transferase	GF_8815	2.24376440267782
YP_009029995.1	b4705	mntS	42	small protein MntS	GF_10303	5.98325151577551
NP_415338.1	b0817	mntR	155	DNA-binding transcriptional dual regulator MntR	GF_8816	34.9795933256028
NP_415339.1	b0818	ybiR	372	putative transporter YbiR	GF_24190	0.0638945233265721
NP_415340.1	b0819	ldtB	306	L%2CD-transpeptidase LdtB	GF_7810	4.82619387252408
NP_415341.1	b0820	ybiT	530	putative ATP-binding protein YbiT	GF_12578	1.3166901528982
NP_415342.1	b0821	ybiU	421	DUF1479 domain-containing protein YbiU	GF_6906	2.27324599333344
NP_415343.1	b0822	ybiV	271	sugar phosphatase YbiV	GF_21543	6.14438443525012
NP_415344.1	b0823	ybiW	810	putative pyruvate formate lyase	GF_8818	3.83590851546927
NP_415345.2	b0824	ybiY	299	putative pyruvate formate-lyase activating enzyme YbiY	GF_8819	1.21959709284171
NP_415346.4	b0825	fsaA	220	fructose-6-phosphate aldolase 1	GF_4082	9.82848477943744
NP_415347.1	b0826	moeB	249	molybdopterin-synthase adenylyltransferase	GF_10118	33.9155780490548
NP_415348.1	b0827	moeA	411	molybdopterin molybdotransferase	GF_8821	65.5468416337388
NP_415349.1	b0828	iaaA	321	isoaspartyl dipeptidase proenzyme	GF_11287	16.4390352409971
NP_415350.2	b0829	gsiA	623	glutathione ABC transporter ATP binding subunit GsiA	GF_8823	5.84216635839778
NP_415351.1	b0830	gsiB	512	glutathione ABC transporter periplasmic binding protein	GF_28074	6.78118748591965
NP_415352.1	b0831	gsiC	306	glutathione ABC transporter membrane subunit GsiC	GF_9924	0.627272727272727
NP_415353.1	b0832	gsiD	303	glutathione ABC transporter membrane subunit GsiD	GF_8825	3.02590671588539
NP_415354.1	b0833	pdeI	782	putative c-di-GMP phosphodiesterase PdeI	GF_1419	1.45436876136903
NP_415355.1	b0834	dgcI	442	putative diguanylate cyclase DgcI	GF_1096	0.382625798457583
NP_415356.1	b0835	rimO	441	ribosomal protein S12 methylthiotransferase RimO	GF_8826	8.80985856344373
NP_415357.1	b0836	bssR	127	regulator of biofilm formation	GF_26126	7.11637765259119
NP_415358.1	b0837	yliI	371	aldose sugar dehydrogenase YliI	GF_16456	1.97544518029644
NP_415359.4	b0838	gstB	208	glutathione S-transferase GstB	GF_8827	131.802067484281
NP_415360.1	b0839	dacC	400	D-alanyl-D-alanine carboxypeptidase DacC	GF_4083	15.0077885632448
NP_415361.1	b0840	deoR	252	DNA-binding transcriptional repressor DeoR	GF_19661	29.0454292128473
NP_415362.1	b0841	ybjG	198	undecaprenyl pyrophosphate phosphatase	GF_8828	20.6425300244704
NP_415363.1	b0842	mdfA	410	multidrug efflux pump MdfA/Na(+):H(+) antiporter/K(+):H(+) antiporter	GF_8829	854.052614490357
NP_415364.1	b0843	ybjH	94	uncharacterized protein YbjH	GF_2452	0.0179487179487179
NP_415365.4	b0844	ybjI	271	5-amino-6-(5-phospho-D-ribitylamino)uracil phosphatase	GF_21543	1.09184739416351
NP_415366.1	b0845	ybjJ	402	inner membrane protein YbjJ	GF_8830	0.31690427282521
NP_415367.1	b0846	rcdA	178	DNA-binding transcriptional regulator RcdA	GF_5246	15.405302110859
NP_415368.1	b0847	ybjL	561	putative transport protein YbjL	GF_8831	0.367784380305603
NP_415369.1	b0848	ybjM	125	putative inner membrane protein	GF_8832	0.0963982615937124
NP_415370.1	b0849	grxA	85	reduced glutaredoxin 1	GF_1609	183.707585499679
NP_415371.1	b0850	ybjC	95	DUF1418 domain-containing protein YbjC	GF_4084	0.771992472805012
NP_415372.1	b0851	nfsA	240	NADPH-dependent nitroreductase NfsA	GF_3900	63.8060032163241
NP_415373.1	b0852	rimK	300	ribosomal protein S6 modification protein	GF_8833	82.2198785985312
NP_415374.1	b0853	ybjN	158	protein YbjN	GF_8834	2.14306929943723
NP_415375.1	b0854	potF	370	putrescine ABC transporter periplasmic binding protein	GF_8835	15.1743245525143
NP_415376.4	b0855	potG	377	putrescine ABC transporter ATP binding subunit	GF_8836	2.8320651804189
NP_415377.1	b0856	potH	317	putrescine ABC transporter membrane subunit PotH	GF_24042	1.81290020641138
NP_415378.1	b0857	potI	281	putrescine ABC transporter membrane subunit PotI	GF_8837	1.62624724405759
NP_415379.1	b0858	ybjO	162	putative inner membrane protein	GF_13530	0.0476385638744213
NP_415380.1	b0859	rlmC	375	23S rRNA m(5)U747 methyltransferase	GF_8838	10.6397478277479
NP_415381.1	b0860	artJ	243	L-arginine ABC transporter periplasmic binding protein	GF_6932	6.42725790799369
NP_415382.1	b0861	artM	222	L-arginine ABC transporter membrane subunit ArtM	GF_8839	5.58553811895767
NP_415383.1	b0862	artQ	238	L-arginine ABC transporter membrane subunit ArtQ	GF_8840	2.38334300553551
NP_415384.1	b0863	artI	243	putative ABC transporter periplasmic binding protein ArtI	GF_6932	4.98988107530874
NP_415385.1	b0864	artP	242	L-arginine ABC transporter ATP binding subunit	GF_8841	2.24538490138967
NP_415386.1	b0865	ybjP	171	DUF3828 domain-containing lipoprotein YbjP	GF_8842	0.547448178633338
NP_415387.1	b0866	ybjQ	107	putative heavy metal binding protein YbjQ	GF_8843	0.301763896663479
NP_415388.1	b0867	amiD	276	N-acetylmuramoyl-L-alanine amidase D	GF_8844	5.5359149415057
NP_415389.2	b0868	ybjS	337	putative epimerase YbjS	GF_10716	0.024390243902439
NP_415390.4	b0869	ybjT	476	putative NAD(P)-dependent oxidoreductase YbjT	GF_8846	0.0841919948873694
NP_415391.1	b0870	ltaE	333	low-specificity L-threonine aldolase	GF_8847	10.7134567599947
NP_415392.1	b0871	poxB	572	pyruvate oxidase	GF_8848	68.983791712889
NP_415393.1	b0872	hcr	322	NADH oxidoreductase	GF_8849	2.65919442132345
NP_415394.4	b0873	hcp	550	protein S-nitrosylase	GF_8850	30.8295111317148
NP_415395.2	b0874	lysO	299	L-lysine exporter	GF_8851	3.54983679695346
NP_415396.1	b0875	aqpZ	231	water channel AqpZ	GF_8852	113.682777695294
NP_415397.1	b0876	ybjD	552	DUF2813 domain-containing protein YbjD	GF_8853	0.476058464283264
NP_415398.1	b0877	ybjX	330	DUF535 domain-containing protein YbjX	GF_8854	2.98255473907895
NP_415399.4	b0878	macA	371	ABC-type tripartite efflux pump membrane fusion protein	GF_8855	69.6062596249368
NP_415400.1	b0879	macB	648	ABC-type tripartite efflux pump ATP binding/membrane subunit	GF_8856	45.1495743852507
NP_415401.1	b0880	cspD	74	DNA replication inhibitor CspD	GF_29626	35.4048477061963
YP_010051179.1	b4770	yljB	24	protein YljB	GF_29600	-
NP_415402.1	b0881	clpS	106	specificity factor for ClpA-ClpP chaperone-protease complex	GF_8857	10.6174750992919
NP_415403.1	b0882	clpA	758	ATP-dependent Clp protease ATP-binding subunit ClpA	GF_8858	27.3600286461384
NP_415404.1	b0884	infA	72	translation initiation factor IF-1	GF_29669	23.8251084484257
NP_415405.1	b0885	aat	234	leucyl/phenylalanyl-tRNA--protein transferase	GF_8859	11.9642745196044
NP_415406.1	b0886	cydC	573	glutathione/L-cysteine ABC exporter subunit CydC	GF_8860	21.9723640228001
NP_415407.1	b0887	cydD	588	glutathione/L-cysteine ABC exporter subunit CydD	GF_8861	14.322734305988
NP_415408.1	b0888	trxB	321	thioredoxin reductase	GF_20742	566.685085609946
NP_415409.1	b0889	lrp	164	DNA-binding transcriptional dual regulator Lrp	GF_8862	170.997080607404
NP_415410.1	b0890	ftsK	1329	cell division DNA translocase FtsK	GF_343	154.324521220747
NP_415411.2	b0891	lolA	203	outer membrane lipoprotein carrier protein	GF_29684	54.9377960128154
NP_415412.1	b0892	rarA	447	replication-associated recombination protein A	GF_8863	13.0808147693605
NP_415413.1	b0893	serS	430	serine--tRNA ligase	GF_8864	29.8555263053261
NP_415414.4	b0894	dmsA	814	dimethyl sulfoxide reductase subunit A	GF_856	37.665740583272
NP_415415.1	b0895	dmsB	205	dimethyl sulfoxide reductase subunit B	GF_1610	14.745741098914
NP_415416.1	b0896	dmsC	287	dimethyl sulfoxide reductase subunit C	GF_8865	13.6957947844352
NP_415417.1	b0897	ycaC	208	putative hydrolase	GF_8866	5.55231574738008
NP_415418.1	b0898	ycaD	382	putative transporter YcaD	GF_21239	2.12367125594023
NP_415419.2	b0899	ycaM	476	putative transporter YcaM	GF_4085	5.17040598290598
NP_415420.1	b0900	ycaN	302	putative LysR-type transcriptional regulator YcaN	GF_2453	2.28642639553343
NP_415421.1	b0901	ycaK	196	putative NAD(P)H-dependent oxidoreductase YcaK	GF_4086	0.377102436172035
NP_415422.1	b0902	pflA	246	pyruvate formate-lyase activating enzyme	GF_11707	29.8945331233035
NP_415423.1	b0903	pflB	760	pyruvate formate-lyase	GF_4087	64.1854176085492
NP_415424.1	b0904	focA	285	formate channel FocA	GF_5236	39.0488831687601
NP_415425.4	b0905	ycaO	586	ribosomal protein S12 methylthiotransferase accessory factor YcaO	GF_8867	32.0909260748775
NP_415426.1	b0906	ycaP	230	DUF421 domain-containing protein YcaP	GF_8868	2.00659381246198
NP_415427.1	b0907	serC	362	phosphoserine/phosphohydroxythreonine aminotransferase	GF_8869	56.7085856992907
NP_415428.1	b0908	aroA	427	3-phosphoshikimate 1-carboxyvinyltransferase	GF_23447	17.251873726399
NP_415429.2	b0909	ycaL	254	periplasmic protease YcaL	GF_13774	0.333884941350159
NP_415430.1	b0910	cmk	227	cytidylate kinase	GF_29751	21.716102163536
NP_415431.1	b0911	rpsA	557	30S ribosomal subunit protein S1	GF_8870	36.6412677202365
NP_415432.1	b0912	ihfB	94	integration host factor subunit beta	GF_8871	41.2807217847582
NP_415433.4	b0913	ycaI	754	metallo-beta-lactamase superfamily inner membrane protein YcaI	GF_8872	1.50390381818867
NP_415434.1	b0914	msbA	582	ATP-binding lipopolysaccharide transport protein	GF_8873	1.44871794871795
NP_415435.1	b0915	lpxK	328	tetraacyldisaccharide 4'-kinase	GF_8874	9.74183909700036
NP_415436.1	b0916	ycaQ	410	interstrand DNA crosslink repair glycosylase	GF_8875	3.61029266752671
NP_415437.1	b0917	ycaR	60	UPF0434 family protein YcaR	GF_8876	1.33215891448604
NP_415438.1	b0918	kdsB	248	3-deoxy-manno-octulosonate cytidylyltransferase	GF_8877	15.5573818058376
NP_415439.1	b0919	ycbJ	297	putative phosphotransferase YcbJ	GF_8878	1.54769230769231
NP_415440.1	b0920	elyC	259	envelope biogenesis factor	GF_8879	5.19940025806959
NP_415441.1	b0921	cmoM	261	tRNA cmo(5)U34 methyltransferase	GF_8880	12.749439101093
NP_415442.1	b0922	mukF	440	chromosome partitioning protein MukF	GF_8881	11.6678397802799
NP_415443.2	b0923	mukE	234	chromosome partitioning protein MukE	GF_8882	14.9774130022385
NP_415444.1	b0924	mukB	1486	chromosome partitioning protein MukB	GF_8883	95.8716553065668
NP_415445.1	b0925	ldtD	615	L%2CD-transpeptidase LdtD	GF_21737	9.24031752318003
NP_415446.1	b0926	mepK	182	peptidoglycan LD-endopeptidase	GF_29710	1.53155294968802
NP_415447.1	b0927	gloC	215	hydroxyacylglutathione hydrolase GloC	GF_8884	1.86625615763547
NP_415448.1	b0928	aspC	396	aspartate aminotransferase	GF_10146	1449.18596286839
NP_415449.1	b0929	ompF	362	outer membrane porin F	GF_7698	1024.14985438501
NP_415450.1	b0930	asnS	466	asparagine--tRNA ligase	GF_29733	27.8907114759672
NP_415451.1	b0931	pncB	400	nicotinate phosphoribosyltransferase	GF_20679	14.0203217077457
NP_415452.1	b0932	pepN	870	aminopeptidase N	GF_21695	371.409324433016
NP_415453.1	b0933	ssuB	255	aliphatic sulfonate ABC transporter ATP binding subunit	GF_8886	6.80777044954492
NP_415454.4	b0934	ssuC	263	aliphatic sulfonate ABC transporter membrane subunit	GF_17960	2.54176053877111
NP_415455.1	b0935	ssuD	381	FMNH2-dependent alkanesulfonate monooxygenase	GF_8887	4.3125
NP_415456.4	b0936	ssuA	319	aliphatic sulfonate ABC transporter periplasmic binding protein	GF_17221	11.5504529741384
NP_415457.1	b0937	ssuE	191	NADPH-dependent FMN reductase	GF_8888	0.0625
NP_415458.2	b0938	elfA	179	putative laminin-binding fimbrial subunit	GF_663	6.11427356812593
NP_415459.1	b0939	elfD	233	putative fimbrial chaperone ElfD	GF_8889	1.46923076923077
NP_415460.1	b0940	elfC	866	putative fimbrial usher protein ElfC	GF_19069	4.8947863104697
NP_415461.1	b0941	elfG	356	putative fimbrial-like adhesin protein	GF_1567	0.254134111301543
NP_415462.1	b0942	ycbU	180	putative fimbrial protein YcbU	GF_8249	0.0369363420694219
NP_415463.2	b0943	ycbV	171	putative fimbrial protein YcbV	GF_6340	0.585300015551119
NP_415464.4	b0944	ycbF	236	putative fimbrial chaperone YcbF	GF_3028	0.477564102564102
NP_415465.1	b0945	pyrD	336	dihydroorotate dehydrogenase%2C type 2	GF_8890	44.6210413906849
NP_415466.4	b0946	zapC	180	cell division protein ZapC	GF_8891	4.30531095576564
NP_415467.1	b0947	ycbX	369	6-N-hydroxylaminopurine resistance protein	GF_8892	4.69653971360952
NP_415468.1	b0948	rlmL	702	fused 23S rRNA m(2)G2445 methyltransferase and 23S rRNA m(7)G2069 methyltransferase	GF_8893	8.65108833344518
NP_415469.1	b0949	uup	635	ATP-binding protein Uup	GF_23547	13.0553228044784
NP_415470.1	b0950	pqiA	417	intermembrane transport protein PqiA	GF_8894	0.767190016974262
NP_415471.1	b0951	pqiB	546	intermembrane transport protein PqiB	GF_8895	3.48060035076266
NP_415472.2	b0952	pqiC	187	intermembrane transport lipoprotein PqiC	GF_29001	0.584685339433576
NP_415473.1	b0953	rmf	55	ribosome modulation factor	GF_29839	338.468890222211
NP_415474.1	b0954	fabA	172	beta-hydroxyacyl-acyl carrier protein dehydratase/isomerase	GF_4089	34.6392644603348
NP_415475.1	b0955	ycbZ	586	putative ATP-dependent protease YcbZ	GF_8896	1.47679993495783
NP_415476.1	b0956	matP	150	macrodomain Ter protein	GF_8897	17.0986639770905
NP_415477.1	b0957	ompA	346	outer membrane protein A	GF_19292	1483.03800198354
NP_415478.1	b0958	sulA	169	cell division inhibitor SulA	GF_8898	5.08406024950399
NP_415479.1	b0959	sxy	209	transcriptional coactivator for CRP	GF_8899	55.7621981714603
NP_415480.2	b0960	yccS	717	putative transporter YccS	GF_29706	8.7676826092483
NP_415481.1	b0961	yccF	148	PF03733 family inner membrane protein YccF	GF_8900	0.117265341149723
NP_415482.1	b0962	helD	684	DNA helicase IV	GF_8901	5.99984180101613
NP_415483.2	b0963	mgsA	152	methylglyoxal synthase	GF_8902	21.0952215506794
NP_415484.1	b0964	yccT	220	DUF2057 domain-containing protein YccT	GF_8903	7.30049383860208
NP_415485.4	b0965	yccU	137	putative HspQ acetyl donor	GF_25711	0.40197817088061
NP_415486.4	b0966	hspQ	105	heat shock protein HspQ	GF_4090	10.3292199342098
NP_415487.4	b0967	rlmI	396	23S rRNA m(5)C1962 methyltransferase	GF_8904	4.15132884395799
NP_415488.1	b0968	yccX	92	acylphosphatase	GF_8905	2.97553499508108
NP_415489.4	b0969	tusE	109	sulfur transfer protein TusE	GF_29833	4.94487102569038
NP_415490.1	b0970	yccA	219	modulator of FtsH protease	GF_8906	2.83356593969236
NP_415491.1	b0972	hyaA	372	hydrogenase 1 small subunit	GF_8907	7.92054500732253
NP_415492.1	b0973	hyaB	597	hydrogenase 1 large subunit	GF_8908	12.2174386491541
NP_415493.1	b0974	hyaC	235	hydrogenase 1 cytochrome b subunit	GF_8909	3.05779885523171
NP_415494.1	b0975	hyaD	195	putative hydrogenase 1 maturation protease HyaD	GF_8910	3.95944262275853
NP_415495.1	b0976	hyaE	132	putative HyaA chaperone	GF_8911	5.3716350447613
NP_415496.1	b0977	hyaF	285	protein HyaF	GF_8912	0.577907898350918
NP_415497.1	b0978	appC	514	cytochrome bd-II ubiquinol oxidase subunit I	GF_7580	20.9547139780853
NP_415498.1	b0979	appB	378	cytochrome bd-II ubiquinol oxidase subunit II	GF_14363	12.1500777401475
YP_001165313.1	b4592	appX	30	small protein AppX	GF_10275	4.45446693223034
NP_415500.1	b0980	appA	432	periplasmic phosphoanhydride phosphatase/multiple inositol-polyphosphate phosphatase	GF_10781	108.346808163891
NP_415501.1	b0981	etk	726	protein-tyrosine kinase Etk	GF_44	3.04825082824191
NP_415502.4	b0982	etp	148	phosphotyrosine-protein phosphatase Etp	GF_5589	30.9908640215527
NP_415503.1	b0983	gfcE	379	putative exopolysaccharide export lipoprotein GfcE	GF_502	0.422194148177925
NP_415504.1	b0984	gfcD	698	putative lipoprotein GfcD	GF_7260	5.35475537067113
NP_415505.1	b0985	gfcC	248	capsule biosynthesis GfcC family protein	GF_29551	25.6435028697711
NP_415506.1	b0986	gfcB	214	lipoprotein GfcB	GF_29375	2.02834680699819
NP_415507.2	b0987	gfcA	101	threonine-rich inner membrane protein GfcA	GF_2246	1.51539537443518
YP_588445.1	b4516	insA4	91	IS1 protein InsA	GF_10234	4.7316173398828
NP_415508.1	b0988	insB4	167	IS1 protein InsB	GF_2454	2.85575625986381
NP_415509.1	b0989	cspH	70	CspA family protein CspH	GF_664	8.73646640052172
NP_415510.1	b0990	cspG	70	cold shock protein CspG	GF_29626	74.6508390104918
YP_009518761.1	b4723	ymcF	62	protein YmcF	GF_1516	-
NP_415511.1	b0991	ymcE	76	protein YmcE	GF_6290	8.26026199976903
YP_588446.1	b4517	gnsA	57	putative phosphatidylethanolamine synthesis regulator GnsA	GF_1506	3.4250719222386
NP_415512.1	b0992	yccM	357	putative electron transport protein YccM	GF_8913	0.159975607459633
NP_415513.2	b0993	torS	914	sensory histidine kinase TorS	GF_8461	42.9547418283818
NP_415514.1	b0994	torT	342	periplasmic trimethylamine-N-oxide binding protein	GF_8914	19.4171342264954
NP_415515.1	b0995	torR	230	DNA-binding transcriptional dual regulator TorR	GF_29752	15.7437525532462
NP_415516.1	b0996	torC	390	cytochrome c menaquinol dehydrogenase TorC	GF_8916	23.674831207803
NP_415517.1	b0997	torA	848	trimethylamine N-oxide reductase 1	GF_7795	35.7948131412075
NP_415518.1	b0998	torD	199	trimethylamine-N-oxide reductase-specific chaperone	GF_4091	17.012382261545
NP_415519.1	b0999	cbpM	101	chaperone modulator CbpM	GF_8917	3.7229258931467
NP_415520.1	b1000	cbpA	306	curved DNA-binding protein	GF_22548	85.7269199849827
NP_415521.1	b1001	yccE	418	uncharacterized protein YccE	GF_359	42.4678771882723
NP_415522.1	b1002	agp	413	glucose-1-phosphatase	GF_28689	28.1502789038583
NP_415523.1	b1003	yccJ	75	PF13993 family protein YccJ	GF_8918	1.97671826867093
NP_415524.1	b1004	wrbA	198	NAD(P)H:quinone oxidoreductase	GF_4356	51.3000851136035
NP_415525.2	b4518	ymdF	57	stress-induced bacterial acidophilic repeat motifs-containing protein YmdF	GF_837	0.576290761585855
NP_415526.4	b1006	rutG	442	pyrimidine:H(+) symporter	GF_2455	7.89002875488879
NP_415527.4	b1007	rutF	164	FMN reductase RutF	GF_11579	7.06992896844683
NP_415528.1	b1008	rutE	196	putative malonic semialdehyde reductase	GF_8010	9.84445779486939
NP_415529.1	b1009	rutD	266	putative aminoacrylate hydrolase RutD	GF_28291	24.8600866877186
NP_415530.1	b1010	rutC	128	putative aminoacrylate peracid reductase RutC	GF_6797	4.20158216674425
NP_415531.2	b1011	rutB	230	peroxyureidoacrylate/ureidoacrylate amidohydrolase	GF_10880	5.80360794646099
NP_415532.3	b1012	rutA	382	pyrimidine monooxygenase RutA	GF_8920	3.10549450549451
NP_415533.1	b1013	rutR	212	DNA-binding transcriptional dual regulator RutR	GF_8921	18.1607015084073
NP_415534.1	b1014	putA	1320	fused DNA-binding transcriptional repressor/proline dehydrogenase/1-pyrroline-5-carboxylate dehydrogenase PutA	GF_8922	94.8048564977712
YP_009518762.2	b4737	ymdG	8	protein YmdG	-	-
NP_415535.1	b1015	putP	502	proline:Na(+) symporter	GF_7284	83.3829520914004
NP_415537.1	b1018	efeO	375	ferrous iron transport system protein EfeO	GF_8923	14.1251590681141
NP_415538.1	b1019	efeB	423	heme-containing peroxidase/deferrochelatase	GF_8924	31.9098473281966
NP_415539.1	b1020	phoH	354	ATP-binding protein PhoH	GF_1611	113.084406885912
NP_415540.1	b1021	pgaD	137	poly-N-acetyl-D-glucosamine synthase subunit PgaD	GF_1139	8.03130008956391
NP_415541.1	b1022	pgaC	441	poly-N-acetyl-D-glucosamine synthase subunit PgaC	GF_6460	29.1533375973047
NP_415542.1	b1023	pgaB	672	poly-beta-1%2C6-N-acetyl-D-glucosamine N-deacetylase and beta-1%2C6 glycoside hydrolase	GF_16198	5.56190781780326
NP_415543.1	b1024	pgaA	807	partially deacetylated poly-beta-1%2C6-N-acetyl-D-glucosamine outer membrane porin	GF_2456	24.4240740332951
NP_415544.1	b1025	dgcT	452	putative diguanylate cyclase DgcT	GF_1503	4.13434842613672
NP_415545.1	b1026	insF4	288	IS3 element protein InsF	GF_1138	1.30961538461538
NP_415546.2	b1027	insE4	99	IS3 element protein InsE	GF_10437	0.584730848861284
NP_415548.1	b1029	ycdU	328	uncharacterized protein YcdU	GF_15956	2.66163816360218
NP_415551.2	b1033	ghrA	312	glyoxylate/hydroxypyruvate reductase A	GF_8925	6.21539056606193
NP_415552.1	b1034	ycdX	245	zinc-binding phosphatase YcdX	GF_8926	10.9673816612319
NP_415553.1	b1035	ycdY	184	chaperone protein YcdY	GF_8927	2.3421138917259
NP_415554.4	b1036	ycdZ	163	inner membrane protein YcdZ	GF_10918	0.531434028411961
NP_415555.1	b1037	csgG	277	curli secretion channel	GF_8928	45.378625886344
NP_415556.1	b1038	csgF	138	curli assembly component CsgF	GF_8185	9.95043897675756
NP_415557.1	b1039	csgE	129	curli assembly component CsgE	GF_8929	14.662940092991
NP_415558.1	b1040	csgD	216	DNA-binding transcriptional dual regulator CsgD	GF_27107	88.4239854576614
NP_415559.1	b1041	csgB	151	curlin%2C minor subunit	GF_8930	49.11674268869
NP_415560.1	b1042	csgA	151	curlin%2C major subunit	GF_7188	189.509375236042
NP_415561.1	b1043	csgC	110	curlin chaperone	GF_8931	16.2230230618954
NP_415562.1	b1044	ymdA	103	uncharacterized protein YmdA	GF_557	4.6499156150538
NP_415563.1	b1045	ymdB	177	2'-O-acetyl-ADP-ribose deacetylase%2C regulator of RNase III activity	GF_8932	30.4179326675517
NP_415564.2	b1046	clsC	473	cardiolipin synthase C	GF_15340	9.02958649485864
NP_415565.1	b1047	opgC	385	protein required for succinyl modification of osmoregulated periplasmic glucans	GF_8933	9.78592277086599
NP_415566.1	b1048	opgG	511	osmoregulated periplasmic glucans (OPGs) biosynthesis protein G	GF_8934	10.0071307586708
NP_415567.1	b1049	opgH	847	osmoregulated periplasmic glucans (OPGs) biosynthesis protein H	GF_8935	11.1354108114686
NP_415568.1	b1050	yceK	75	DUF1375 domain-containing lipoprotein YceK	GF_8936	0.158514238413341
NP_415569.4	b1051	msyB	124	acidic protein MsyB	GF_26622	10.0756556245687
NP_415571.1	b1053	mdtG	408	efflux pump MdtG	GF_29490	5.10619515808733
NP_415572.1	b1054	lpxL	306	lauroyl acyltransferase	GF_6560	67.9620829371849
NP_415573.1	b1055	trhO	350	tRNA U34 hydroxylase TrhO	GF_8938	2.4617743376698
NP_415574.1	b1056	yceI	191	protein YceI	GF_8939	12.7593709784264
NP_415575.1	b1057	yceJ	188	putative cytochrome b561 YceJ	GF_6886	0.107689905047476
NP_415576.1	b1058	yceO	46	DUF2770 domain-containing protein YceO	GF_834	0.672841436156654
NP_415577.1	b1059	solA	372	N-methyl-L-tryptophan oxidase	GF_8940	5.5738944630249
NP_415578.3	b1060	bssS	84	regulator of biofilm formation	GF_8941	8.11537979309251
NP_415579.1	b1061	dinI	81	DNA damage-inducible protein I	GF_8942	13.5274462258821
NP_415580.1	b1062	pyrC	348	dihydroorotase	GF_8943	48.3771102799667
NP_415581.1	b1063	yceB	186	putative lipid-binding lipoprotein YceB	GF_8944	2.41893626119154
NP_415582.1	b1064	grxB	215	reduced glutaredoxin 2	GF_20790	18.7629659071657
NP_415583.4	b1065	mdtH	402	multidrug efflux pump MdtH	GF_8945	8.93022469152064
NP_415584.1	b1066	rimJ	194	ribosomal-protein-S5-alanine N-acetyltransferase	GF_8946	19.6093170926137
NP_415585.1	b1067	yceH	215	DUF480 domain-containing protein YceH	GF_8947	0.25
NP_415586.1	b1068	yceM	307	putative oxidoreductase YceM	GF_8948	3.92376807937364
NP_415587.1	b1069	murJ	511	lipid II flippase MurJ	GF_8949	57.758008671987
NP_415588.1	b1070	flgN	138	flagellar biosynthesis protein FlgN	GF_4092	5.52980230305697
NP_415589.1	b1071	flgM	97	anti-sigma factor for FliA (sigma(28))	GF_6081	44.1057131551832
NP_415590.1	b1072	flgA	219	flagellar basal body P-ring formation protein FlgA	GF_6888	9.0091892456567
NP_415591.1	b1073	flgB	138	flagellar basal-body rod protein FlgB	GF_4093	43.8574293584897
NP_415592.1	b1074	flgC	134	flagellar basal-body rod protein FlgC	GF_17795	12.0697053635259
NP_415593.1	b1075	flgD	231	flagellar biosynthesis%2C initiation of hook assembly	GF_8951	15.286768621685
NP_415594.1	b1076	flgE	402	flagellar hook protein FlgE	GF_8952	61.8439090152969
NP_415595.1	b1077	flgF	251	flagellar basal-body rod protein FlgF	GF_8953	10.7020426446561
NP_415596.1	b1078	flgG	260	flagellar basal-body rod protein FlgG	GF_11275	20.9167325843008
NP_415597.1	b1079	flgH	232	flagellar L-ring protein	GF_28258	15.3825929069953
NP_415598.3	b1080	flgI	365	flagellar P-ring protein	GF_11310	25.9915045958756
NP_415599.1	b1081	flgJ	313	putative peptidoglycan hydrolase FlgJ	GF_28092	10.9016810921469
NP_415600.1	b1082	flgK	547	flagellar hook-filament junction protein 1	GF_8956	29.6881902665224
NP_415601.1	b1083	flgL	317	flagellar hook-filament junction protein 2	GF_4094	16.0552639587195
NP_415602.1	b1084	rne	1061	ribonuclease E	GF_24794	122.394008852081
NP_415603.2	b1085	yceQ	106	DUF2655 domain-containing protein YceQ	GF_8957	0.445550020731222
NP_415604.1	b1086	rluC	319	23S rRNA pseudouridine(955/2504/2580) synthase	GF_21746	438.049782549914
NP_415605.2	b1087	yceF	194	m(7)GTP pyrophosphatase	GF_10919	0.502838129824238
NP_415606.1	b1088	yceD	173	DUF177 domain-containing protein YceD	GF_8958	2.26622605732913
NP_415607.1	b1089	rpmF	57	50S ribosomal subunit protein L32	GF_8959	9.87965655923979
NP_415608.2	b1090	plsX	356	putative phosphate acyltransferase	GF_8960	35.2848623021488
NP_415609.1	b1091	fabH	317	3-oxoacyl-[acyl carrier protein] synthase 3	GF_8961	51.4959738215126
NP_415610.1	b1092	fabD	309	[acyl-carrier-protein] S-malonyltransferase	GF_8962	30.898889104668
NP_415611.1	b1093	fabG	244	3-oxoacyl-[acyl-carrier-protein] reductase FabG	GF_8963	24.961417184473
NP_415612.1	b1094	acpP	78	acyl carrier protein	GF_8964	135.179428625445
NP_415613.1	b1095	fabF	413	3-oxoacyl-[acyl carrier protein] synthase 2	GF_8965	105.525751902954
NP_415614.1	b1096	pabC	269	aminodeoxychorismate lyase	GF_4095	64.6565033125356
NP_415615.1	b1097	mltG	340	endolytic murein transglycosylase	GF_4832	8.13176728374424
NP_415616.1	b1098	tmk	213	hypothetical protein	GF_8966	61.5794765001031
NP_415617.1	b1099	holB	334	DNA polymerase III subunit delta'	GF_8967	8.7764381297311
NP_415618.1	b1100	ycfH	265	putative metal-dependent hydrolase YcfH	GF_8968	3.17255818034893
NP_415619.1	b1101	ptsG	477	glucose-specific PTS enzyme IIBC component	GF_8969	206.841317938992
NP_415620.1	b1102	fhuE	729	ferric coprogen/ferric rhodotorulic acid outer membrane transporter	GF_4096	19.980917511391
NP_415621.3	b1103	hinT	119	purine nucleoside phosphoramidase	GF_8970	6.3456357443635
NP_415622.1	b1104	ycfL	125	DUF1425 domain-containing protein YcfL	GF_8971	0.232548701298701
NP_415623.1	b1105	lpoB	213	outer membrane lipoprotein - activator of MrcB activity	GF_8972	24.1642916987757
NP_415624.1	b1106	thiK	274	thiamine kinase	GF_8973	6.05531797531239
NP_415625.1	b1107	nagZ	341	beta-N-acetylhexosaminidase	GF_8974	35.6996911633485
NP_415626.4	b1108	ycfP	180	UPF0227 protein YcfP	GF_8975	1.70221642096642
NP_415627.1	b1109	ndh	434	NADH:quinone oxidoreductase II	GF_8976	31.2062933629633
NP_415628.1	b1110	ycfJ	179	PF05433 family protein YcfJ	GF_7283	0.309814169570267
NP_415629.4	b1111	comR	210	DNA-binding transcriptional repressor ComR	GF_10920	27.8987007801777
NP_415630.1	b1112	bhsA	85	DUF1471 domain-containing multiple stress resistance outer membrane protein BhsA	GF_17677	27.1795476245358
NP_415631.1	b1113	ldtC	320	L%2CD-transpeptidase LdtC	GF_9164	1.97243981168125
NP_415632.1	b1114	mfd	1148	transcription-repair coupling factor	GF_10921	100.040495719765
NP_415633.1	b1115	ycfT	357	inner membrane protein YcfT	GF_27172	0.478105350634787
NP_415634.1	b1116	lolC	399	lipoprotein release complex - inner membrane subunit	GF_4097	15.7673323186456
NP_415635.4	b1117	lolD	233	lipoprotein release complex - ATP binding subunit	GF_8977	8.06305612045434
NP_415636.1	b1118	lolE	414	lipoprotein release complex - inner membrane subunit	GF_8978	6.60224211055653
NP_415637.1	b1119	nagK	303	N-acetyl-D-glucosamine kinase	GF_28122	6.79647840653878
NP_415638.3	b1120	cobB	279	protein-lysine deacetylase/desuccinylase/lipoamidase	GF_8479	18.88520375534
YP_010051180.1	b1120	cobB	242	CobB-S	GF_8479	18.88520375534
NP_415639.1	b1121	ycfZ	262	putative inner membrane protein	GF_339	0.289592760180996
NP_415640.2	b1122	ymfA	153	putative inner membrane protein YmfA	GF_2051	2.50862068965517
NP_415641.1	b1123	potD	348	spermidine preferential ABC transporter periplasmic binding protein	GF_8979	31.6934484514196
NP_415642.1	b1124	potC	264	spermidine preferential ABC transporter membrane subunit PotC	GF_8980	11.887008402809
NP_415643.3	b1125	potB	275	spermidine preferential ABC transporter membrane subunit PotB	GF_24042	17.2635760559018
NP_415644.1	b1126	potA	378	spermidine preferential ABC transporter ATP binding subunit	GF_27219	8.25604856261847
NP_415645.1	b1127	pepT	408	peptidase T	GF_11501	48.1051535842012
NP_415646.4	b1128	roxA	373	ribosomal protein-arginine oxygenase	GF_12947	27.2473152258836
NP_415647.1	b1129	phoQ	486	sensor histidine kinase PhoQ	GF_8981	161.637815123145
NP_415648.1	b1130	phoP	223	DNA-binding transcriptional dual regulator PhoP	GF_8982	315.310270236297
NP_415649.1	b1131	purB	456	adenylosuccinate lyase	GF_8983	69.0577926208501
NP_415650.1	b1132	hflD	213	lysogenization regulator	GF_8984	2.09927109677686
NP_415651.4	b1133	mnmA	368	tRNA-specific 2-thiouridylase	GF_8985	32.2170676669241
NP_415652.1	b1134	nudJ	153	phosphatase NudJ	GF_29852	4.79540698507902
NP_415653.4	b1135	rluE	217	23S rRNA pseudouridine(2457) synthase	GF_6884	3.27049761405045
NP_415654.1	b1136	icd	416	isocitrate dehydrogenase	GF_29552	124.688384510996
NP_415655.1	b1137	ymfD	221	e14 prophage%3B putative SAM-dependent methyltransferase YmfD	GF_3189	0.345024433555695
NP_415656.1	b1138	ymfE	234	e14 prophage%3B uncharacterized protein YmfE	GF_2457	0.0847994607347489
NP_415657.1	b1139	lit	297	e14 prophage%3B cell death peptidase Lit	GF_8986	2.10817429600961
NP_415658.1	b1140	intE	375	e14 prophage%3B putative integrase	GF_4360	6.45936512334179
NP_415659.1	b1141	xisE	81	e14 prophage%3B putative excisionase	GF_8987	0.0699209826611242
YP_009518763.1	b1142	ymfH	103	e14 prophage%3B putative protein YmfH	GF_7872	-
NP_415661.2	b1143	ymfI	113	e14 prophage%3B uncharacterized protein YmfI	GF_8988	0.167483824849172
NP_415662.2	b1144	ymfJ	102	e14 prophage%3B uncharacterized protein YmfJ	GF_14225	1.22099376283838
NP_415663.1	b1145	ymfK	224	e14 prophage%3B putative repressor protein YmfK	GF_2458	9.63069158863021
NP_415664.2	b1146	ymfT	66	e14 prophage%3B putative DNA-binding transcriptional regulator YmfT	GF_7451	0.221700233011379
NP_415665.2	b1147	ymfL	185	e14 prophage%3B uncharacterized protein YmfL	GF_720	0.649323333864061
NP_415666.1	b1148	ymfM	112	e14 prophage%3B uncharacterized protein YmfM	GF_8990	3.99918745463837
YP_009518764.1	b1149	ymfN	455	e14 prophage%3B chimeric replication protein/phage terminase YmfN	GF_1540	-
NP_415668.1	b1150	ymfR	60	e14 prophage%3B IPR020297 domain-containing protein YmfR	GF_11932	2.08147908535551
YP_009518765.1	b1151	beeE	157	e14 prophage%3B protein BeeE	GF_10317	-
NP_415671.1	b1153	ymfQ	194	e14 prophage%3B DUF2313 domain-containing protein YmfQ	GF_4570	0.0658599585194234
NP_415672.1	b1154	ycfK	209	e14 prophage%3B protein StfP	GF_22833	2.06070425929135
NP_415673.1	b1155	tfaP	137	e14 prophage%3B putative tail fiber assembly protein TfaP	GF_15795	2.38711578276796
NP_415674.1	b1156	tfaE	200	e14 prophage%3B putative tail fiber assembly protein TfaE	GF_12	2.41698999989536
NP_415676.1	b1158	pinE	184	e14 prophage%3B site-specific DNA recombinase	GF_60	67.841493920763
NP_415677.1	b1159	mcrA	277	e14 prophage%3B 5-methylcytosine-specific restriction enzyme McrA	GF_8991	153.639829138482
NP_415678.1	b1160	iraM	107	anti-adaptor protein IraM%2C inhibitor of sigma(S) proteolysis	GF_293	3.24384494659656
YP_009518766.1	b4738	ymgK	14	protein YmgK	GF_10369	-
YP_009518767.1	b4739	ymgL	36	protein YmgL	GF_613	-
NP_415679.1	b1161	ycgX	134	DUF1398 domain-containing protein YcgX	GF_1781	0.00476102913769712
NP_415680.1	b1162	bluR	243	DNA-binding transcriptional repressor BluR	GF_8126	5.64386886841543
NP_415681.1	b1163	bluF	403	blue light- and temperature-regulated antirepressor BluF	GF_750	71.5638264502709
NP_415682.1	b1164	ycgZ	78	putative two-component system connector protein YcgZ	GF_2007	2.07849518002052
NP_415683.1	b1165	ymgA	90	putative two-component system connector protein YmgA	GF_2460	3.08147504341271
NP_415684.1	b1166	ariR	88	putative two-component system connector protein AriR	GF_3125	9.50012050150035
NP_415685.1	b1167	ymgC	82	protein YmgC	GF_2272	0.389224782772749
NP_415686.2	b1168	pdeG	507	putative c-di-GMP phosphodiesterase PdeG	GF_24098	2.22002817710002
YP_588447.1	b4520	ymgF	72	inner membrane protein YmgF	GF_3162	0.804887759383561
NP_415689.2	b1171	ymgD	109	PF16456 family protein YmgD	GF_2954	1.67978715728716
NP_415690.5	b1172	ymgG	114	PF13488 family protein YmgG	GF_2044	1.8206746031746
YP_001165314.1	b4593	ymgI	57	uncharacterized protein YmgI	GF_1696	0.069050226418445
YP_001165315.1	b4594	ymgJ	61	uncharacterized protein YmgJ	GF_2334	-
NP_415692.1	b1174	minE	88	Z-ring positioning protein MinE	GF_29817	0.226313320825516
NP_415693.1	b1175	minD	270	Z-ring positioning protein MinD	GF_29678	3.89115277009467
NP_415694.1	b1176	minC	231	Z-ring positioning protein MinC	GF_8992	142.732507965089
NP_415695.1	b1177	ycgJ	122	PF05666 family protein YcgJ	GF_2952	0.571603260869565
NP_415696.1	b1178	pliG	133	inhibitor of g-type lysozyme	GF_8365	10.4424940915062
NP_415697.5	b1179	ycgL	108	PF05166 family protein YcgL	GF_4098	5.11469907407407
NP_415698.1	b1180	ycgM	219	putative isomerase/hydrolase	GF_8993	2.19444444444444
NP_415699.5	b1181	ycgN	153	PF03693 family protein YcgN	GF_8994	0.0173296656792213
NP_415700.4	b1182	hlyE	303	hemolysin E	GF_773	237.195522730398
NP_415701.1	b1183	umuD	139	DNA polymerase V protein UmuD	GF_25466	156.323207455277
NP_415702.1	b1184	umuC	422	DNA polymerase V catalytic protein	GF_191	213.453398189772
NP_415703.3	b1185	dsbB	176	protein thiol:quinone oxidoreductase DsbB	GF_8995	101.251550544134
NP_415704.1	b1186	nhaB	513	Na(+):H(+) antiporter NhaB	GF_8996	29.9387712665093
NP_415705.1	b1187	fadR	239	DNA-binding transcriptional dual regulator FadR	GF_8997	119.289915633123
NP_415706.1	b1188	ycgB	510	PF04293 family protein YcgB	GF_8998	0.516621267388264
NP_415707.1	b1189	dadA	432	D-amino acid dehydrogenase	GF_8999	24.2688363823479
NP_415708.1	b1190	dadX	356	alanine racemase 2	GF_11574	33.0718210628814
YP_009518768.1	b4740	ymgM	67	protein YmgM	GF_10319	-
NP_415709.2	b1191	cvrA	578	putative K(+):H(+) antiporter	GF_21694	6.47030032934879
NP_415710.1	b1192	ldcA	304	murein L%2CD-carboxypeptidase	GF_9000	18.0054748494637
NP_415711.2	b1193	emtA	203	lytic murein transglycosylase E	GF_29169	20.464144036392
NP_415712.1	b1194	ycgR	244	flagellar brake protein YcgR	GF_29234	25.0038677380154
NP_415713.1	b1195	ymgE	84	PF04226 family protein YmgE	GF_2470	0.338601649631872
NP_415714.1	b1196	ycgY	146	uncharacterized protein YcgY	GF_727	0.12316715542522
NP_415715.1	b1197	treA	565	periplasmic trehalase	GF_3965	28.7472028150169
NP_415716.4	b1198	dhaM	472	dihydroxyacetone kinase subunit M	GF_5404	86.7471699835579
NP_415717.1	b1199	dhaL	210	dihydroxyacetone kinase subunit L	GF_5782	8.15487660695288
NP_415718.6	b1200	dhaK	356	dihydroxyacetone kinase subunit K	GF_6749	4.10459908985834
NP_415719.2	b1201	dhaR	639	DNA-binding transcriptional dual regulator DhaR	GF_5938	21.544368827092
NP_415720.1	b1202	ycgV	955	putative autotransporter adhesin YcgV	GF_5621	1.37617554858934
NP_415721.1	b1203	ychF	363	redox-responsive ATPase YchF	GF_9001	23.7066249582739
NP_415722.1	b1204	pth	194	peptidyl-tRNA hydrolase	GF_9002	32.2065323633968
NP_415723.1	b1205	ychH	92	stress-induced protein	GF_5363	1.96860925550177
NP_415724.2	b1206	dauA	559	aerobic C4-dicarboxylate transporter DauA	GF_26796	13.8711545060696
NP_415725.1	b1207	prs	315	ribose-phosphate diphosphokinase	GF_8439	197.452334874993
NP_415726.1	b1208	ispE	283	4-(cytidine 5'-diphospho)-2-C-methyl-D-erythritol kinase	GF_9003	28.0498071962806
NP_415727.1	b1209	lolB	207	outer membrane lipoprotein LolB	GF_9004	30.9538826307673
NP_415728.1	b1210	hemA	418	glutamyl-tRNA reductase	GF_9005	64.3001062338798
NP_415729.1	b1211	prfA	360	peptide chain release factor RF1	GF_9006	50.3932288555014
NP_415730.1	b1212	prmC	277	protein-(glutamine-N(5)) methyltransferase	GF_9007	40.4519146958946
NP_415731.1	b1213	ychQ	130	SirB family protein YchQ	GF_17520	2.9037037037037
NP_415732.1	b1214	ychA	269	transglutaminase-like/TPR repeat-containing protein	GF_9008	4.69040029125342
NP_415733.1	b1215	kdsA	284	3-deoxy-D-manno-octulosonate 8-phosphate synthase	GF_29689	26.5952197325504
YP_025297.1	b4419	ldrA	35	small toxic polypeptide LdrA	GF_911	-
YP_025298.1	b4421	ldrB	35	small toxic polypeptide LdrB	GF_911	2.28626953436157
YP_025299.1	b4423	ldrC	35	small toxic polypeptide LdrC	GF_911	0.378415915915916
NP_415734.1	b1216	chaA	366	Na(+)/K(+):H(+) antiporter ChaA	GF_22995	49.2420469785405
NP_415735.1	b1217	chaB	76	putative cation transport regulator ChaB	GF_1697	6.44802899067193
NP_415736.2	b1218	chaC	231	glutathione-specific gamma-glutamylcyclotransferase	GF_4747	2.16144625401041
NP_415737.1	b1219	ychN	117	DsrE/F sulfur relay family protein YchN	GF_9009	1.934173653432
NP_415738.2	b1220	ychO	464	putative invasin YchO	GF_10925	1.08134472821416
NP_415739.1	b1221	narL	216	DNA-binding transcriptional dual regulator NarL	GF_9010	110.578704196714
NP_415740.1	b1222	narX	598	sensory histidine kinase NarX	GF_4974	44.681029298048
NP_415741.1	b1223	narK	463	nitrate:nitrite antiporter NarK	GF_4099	41.1418495224822
NP_415742.1	b1224	narG	1247	nitrate reductase A subunit alpha	GF_4276	112.448551356228
NP_415743.1	b1225	narH	512	nitrate reductase A subunit beta	GF_4115	23.4037343636197
NP_415744.1	b1226	narJ	236	nitrate reductase 1 molybdenum cofactor assembly chaperone	GF_9011	18.5902119366622
NP_415745.1	b1227	narI	225	nitrate reductase A subunit gamma	GF_2461	182.900165194627
YP_009518769.1	b1228	ychS	91	putative uncharacterized protein YchS	GF_10320	-
NP_415747.2	b1229	tpr	29	protamine-like protein	GF_11224	8.91495302123475
NP_415748.1	b1232	purU	280	formyltetrahydrofolate deformylase	GF_9013	8.21137963041715
NP_415749.1	b1233	ychJ	152	NTF2-like domain-containing protein YchJ	GF_6294	0.526900670921289
NP_415750.2	b1234	rssA	301	putative patatin-like phospholipase RssA	GF_10926	7.99748032813293
NP_415751.1	b1235	rssB	337	regulator of RpoS	GF_28642	77.3115705666115
NP_415752.1	b1236	galU	302	UTP--glucose-1-phosphate uridylyltransferase	GF_665	131.972469954586
NP_415753.1	b1237	hns	137	DNA-binding transcriptional dual regulator H-NS	GF_4534	162.922492460786
NP_415754.1	b1238	tdk	205	thymidine/deoxyuridine kinase	GF_9014	124.117021582405
NP_415757.1	b1241	adhE	891	fused acetaldehyde-CoA dehydrogenase and iron-dependent alcohol dehydrogenasealdehyde/alcohol dehydrogenase AdhE	GF_22127	192.391867523313
YP_010051181.1	b4771	ychT	17	protein YchT	GF_10352	-
NP_415758.1	b1242	ychE	215	MarC family putative inner membrane protein YchE	GF_9015	1.27512846642482
YP_009518770.2	b4711	insH21	326	IS5 transposase and trans-activator	GF_1072	-
NP_415759.1	b1243	oppA	543	oligopeptide ABC transporter periplasmic binding protein	GF_10927	74.0769581506939
NP_415760.1	b1244	oppB	306	murein tripeptide ABC transporter/oligopeptide ABC transporter inner membrane subunit OppB	GF_9016	9.0916553832682
NP_415761.1	b1245	oppC	302	murein tripeptide ABC transporter/oligopeptide ABC transporter inner membrane subunit OppC	GF_9017	11.9567916247558
YP_025300.1	b1246	oppD	337	murein tripeptide ABC transporter/oligopeptide ABC transporter ATP binding subunit OppD	GF_10376	9.7345876601797
NP_415763.1	b1247	oppF	334	murein tripeptide ABC transporter/oligopeptide ABC transporter ATP binding subunit OppF	GF_9018	7.69401100457151
NP_415764.4	b1248	yciU	109	DUF440 domain-containing protein YciU	GF_9019	1.02841950861753
NP_415765.1	b1249	clsA	486	cardiolipin synthase A	GF_9020	25.6808678613135
YP_001165316.1	b4595	yciY	57	uncharacterized protein YciY	GF_6991	0.102564102564103
NP_415766.1	b1250	kch	417	K(+) channel Kch	GF_6931	40.8749662223931
NP_415767.2	b1251	yciI	98	protein YciI	GF_9021	3.23238828922784
NP_415768.1	b1252	tonB	239	Ton complex subunit TonB	GF_14810	207.561153988212
NP_415769.1	b1253	yciA	132	acyl-CoA thioesterase YciA	GF_19373	11.8005424805984
NP_415770.1	b1254	yciB	179	inner membrane protein	GF_9022	4.72530617735652
NP_415771.1	b1255	yciC	247	putative inner membrane protein	GF_9023	1.23337174842181
NP_415772.1	b1256	ompW	212	outer membrane protein W	GF_4817	148.95132578588
NP_415773.1	b1257	yciE	168	DUF892 domain-containing protein YciE	GF_4008	2.88650906009468
NP_415774.1	b1258	yciF	166	DUF892 domain-containing protein YciF	GF_4009	3.36724974623847
NP_415775.4	b1259	yciG	59	stress-induced bacterial acidophilic repeat motifs-containing protein YciG	GF_837	6.94708100464463
NP_415776.1	b1260	trpA	268	tryptophan synthase subunit alpha	GF_9024	203.758541312929
NP_415777.1	b1261	trpB	397	tryptophan synthase subunit beta	GF_9025	74.5111854803316
NP_415778.3	b1262	trpC	453	fused indole-3-glycerol phosphate synthase/phosphoribosylanthranilate isomerase	GF_9026	369.058281584613
NP_415779.1	b1263	trpD	531	anthranilate synthase subunit TrpD	GF_9027	39.7247494884311
NP_415780.1	b1264	trpE	520	anthranilate synthase subunit TrpE	GF_9028	288.039308135066
NP_415781.1	b1265	trpL	14	trp operon leader peptide	GF_9029	-
NP_415782.1	b1266	yciV	293	RNA/ssDNA 5'->3' exonuclease	GF_9030	7.57210553421187
NP_415783.6	b1267	yciO	206	putative RNA-binding protein YciO	GF_17290	4.23323310465625
NP_415784.1	b1268	yciQ	631	DUF2207 domain-containing protein YciQ	GF_5853	2.05882352941176
NP_415785.1	b1269	rluB	291	23S rRNA pseudouridine(2605) synthase	GF_9031	5.15068987136651
NP_415786.1	b1270	btuR	196	cobinamide/cobalamin adenosyltransferase	GF_4100	12.5668933355031
NP_415787.1	b1271	yciK	252	putative oxidoreductase	GF_9032	0.0311426243704075
NP_415788.1	b1272	sohB	349	S49 peptidase family protein	GF_17140	5.09936038134411
NP_415789.1	b1273	yciN	83	protein YciN	GF_9033	1.03194274860942
NP_415790.1	b1274	topA	865	DNA topoisomerase 1	GF_27118	144.491602138121
NP_415791.1	b1275	cysB	324	DNA-binding transcriptional dual regulator CysB	GF_24214	77.9552409859707
YP_588449.3	b4522	ymiA	46	uncharacterized protein YmiA	GF_4970	0.701640439082431
YP_588450.2	b4523	yciX	55	uncharacterized protein YciX	GF_3614	0.129561788680516
YP_009518771.1	b4741	ymiC	31	protein YmiC	GF_3865	-
NP_415792.1	b1276	acnA	891	aconitate hydratase 1	GF_9034	42.5500197014783
NP_415793.1	b1277	ribA	196	GTP cyclohydrolase 2	GF_9035	21.9007180543155
NP_415794.1	b1278	pgpB	254	phosphatidylglycerophosphatase B	GF_9036	26.3348034606047
NP_415795.1	b1279	lapA	102	lipopolysaccharide assembly protein A	GF_9037	47.8210560418553
NP_415796.1	b1280	lapB	389	lipopolysaccharide assembly protein B	GF_9038	19.5548659571397
NP_415797.1	b1281	pyrF	245	orotidine-5'-phosphate decarboxylase	GF_10930	123.383507243275
NP_415798.2	b1282	yciH	108	putative translation factor	GF_13015	4.28489800379221
NP_415799.1	b1283	osmB	72	osmotically-inducible lipoprotein OsmB	GF_21867	6.89072342794665
NP_415800.1	b1284	yciT	249	putative DNA-binding transcriptional regulator YciT	GF_9039	5.34512874818676
YP_001165317.1	b4596	yciZ	57	UPF0509 protein YciZ	GF_8462	1.39951690821256
YP_010051182.1	b4772	ymiD	42	protein YmiD	GF_3958	-
NP_415801.1	b1285	pdeR	661	cyclic di-GMP phosphodiesterase PdeR	GF_9040	43.619031377362
YP_002791239.1	b4672	ymiB	34	putative protein YmiB	GF_8464	0.0109953006386312
NP_415802.1	b1286	rnb	644	RNase II	GF_9041	63.1562438716419
NP_415803.2	b1287	yciW	375	putative oxidoreductase	GF_25623	4.60011408232582
NP_415804.1	b1288	fabI	262	enoyl-[acyl-carrier-protein] reductase	GF_9042	277.465749069124
NP_415805.1	b1289	ycjD	117	DUF559 domain-containing protein YcjD	GF_4558	0.466974015760669
NP_415806.1	b1290	sapF	268	putrescine ABC exporter ATP binding protein SapF	GF_9043	5.62843842767838
NP_415807.1	b1291	sapD	330	putrescine ABC exporter ATP binding protein SapD	GF_9044	9.51567317677037
NP_415808.1	b1292	sapC	296	putrescine ABC exporter membrane protein SapC	GF_22775	36.1208797355477
NP_415809.1	b1293	sapB	321	putrescine ABC exporter membrane subunit SapB	GF_9045	5.91014012174396
NP_415810.1	b1294	sapA	547	putative periplasmic binding protein SapA	GF_17318	54.8827361926639
NP_415811.1	b1295	ymjA	81	DUF2543 domain-containing protein YmjA	GF_4101	0.333333333333333
NP_415812.4	b1296	puuP	461	putrescine:H(+) symporter PuuP	GF_2963	5.43173830128555
YP_009518772.1	b4742	ymjE	54	protein YmjE	GF_8472	-
NP_415813.4	b1297	puuA	472	glutamate-putrescine ligase	GF_9046	4.25909711416677
NP_415814.4	b1298	puuD	254	gamma-glutamyl-gamma-aminobutyrate hydrolase	GF_9047	1.3663630733325
NP_415815.1	b1299	puuR	185	DNA-binding transcriptional repressor PuuR	GF_9048	5.80215237700154
NP_415816.1	b1300	puuC	495	gamma-glutamyl-gamma-aminobutyraldehyde dehydrogenase	GF_7916	28.6651543755061
NP_415817.1	b1301	puuB	426	gamma-glutamylputrescine oxidase	GF_9049	2.35650130259561
NP_415818.1	b1302	puuE	421	4-aminobutyrate aminotransferase PuuE	GF_9579	14.6454395295693
NP_415819.4	b1303	pspF	325	DNA-binding transcriptional dual regulator PspF	GF_5734	47.97481323893
NP_415820.1	b1304	pspA	222	phage shock protein A	GF_15310	51.6032747541329
NP_415821.1	b1305	pspB	74	phage shock protein B	GF_4102	1.79245833630169
NP_415822.1	b1306	pspC	119	phage shock protein C	GF_4103	10.9744693441978
NP_415823.1	b1307	pspD	73	phage shock protein D	GF_5733	2.12128210762176
NP_415824.1	b1308	pspE	104	thiosulfate sulfurtransferase PspE	GF_9050	21.3231895221224
NP_415825.4	b1309	ycjM	559	glucosylglycerate phosphorylase	GF_8125	7.0331501166433
NP_415826.1	b1310	ycjN	430	putative ABC transporter periplasmic binding protein YcjN	GF_21389	1.02404702924539
NP_415827.1	b1311	ycjO	293	putative ABC transporter membrane subunit YcjO	GF_22223	0.675352712809136
NP_415828.1	b1312	ycjP	280	putative ABC transporter membrane subunit YcjP	GF_22223	0.0304572856556441
NP_415829.1	b1313	ycjQ	350	D-guloside 3-dehydrogenase	GF_9053	0.905930997529072
NP_415830.2	b1314	ycjR	262	3-dehydro-D-guloside 4-epimerase	GF_28833	1.73741738080196
NP_415831.1	b1315	ycjS	351	D-glucoside 3-dehydrogenase	GF_20520	1.63926708759711
NP_415832.1	b1316	ycjT	755	kojibiose phosphorylase	GF_14858	1.54054936901735
NP_415833.1	b1317	ycjU	219	beta-phosphoglucomutase	GF_9054	1.83339941809281
NP_415835.1	b1319	ompG	301	outer membrane porin G	GF_9055	63.5848695129651
NP_415836.1	b1320	ycjW	332	DNA-binding transcriptional repressor YcjW	GF_15599	1.12911779126717
NP_415837.1	b1321	ycjX	465	DUF463 domain-containing protein YcjX	GF_28188	1.4761154874732
NP_415838.1	b1322	ycjF	353	DUF697 domain-containing inner membrane protein YcjF	GF_24193	1.39690452857708
NP_415839.1	b1323	tyrR	513	DNA-binding transcriptional dual regulator TyrR	GF_9056	89.6182426615322
NP_415840.1	b1324	tpx	168	lipid hydroperoxide peroxidase	GF_1613	14.7728942525144
NP_415841.4	b1325	ycjG	321	L-Ala-D/L-Glu epimerase	GF_13548	6.11596964484656
NP_415842.2	b1326	mpaA	242	murein tripeptide amidase A	GF_16255	8.23500552909175
YP_009518773.1	b4525	ymjC	60	putative uncharacterized protein YmjC	GF_10321	-
YP_009518774.1	b4673	ymjD	21	uncharacterized protein YmjD	GF_16364	-
NP_415843.2	b1327	ycjY	306	putative hydrolase YcjY	GF_7707	0.539286418438667
NP_415844.1	b1328	pgrR	299	DNA-binding transcriptional repressor PgrR	GF_2462	6.12114766105923
NP_415845.2	b1329	mppA	537	murein tripeptide ABC transporter periplasmic binding protein	GF_10927	5.38939766575757
NP_415846.1	b1330	ynaI	343	small conductance mechanosensitive channel YnaI	GF_9058	6.58993540653407
NP_415847.2	b1331	insH4	326	IS5 transposase and trans-activator	GF_1072	0.198428283856147
NP_415848.1	b1332	ynaJ	85	DUF2534 domain-containing protein YnaJ	GF_9059	0.886313839232657
NP_415849.1	b1333	uspE	316	universal stress protein E	GF_9060	12.4919256055782
NP_415850.1	b1334	fnr	250	DNA-binding transcriptional dual regulator FNR	GF_9061	27.0407692464959
NP_415851.1	b1335	ogt	171	methylated-DNA--[protein]-cysteine S-methyltransferase	GF_9062	20.0407299708558
NP_415852.2	b1336	abgT	508	p-aminobenzoyl glutamate:H(+) symporter	GF_9063	13.8845732246062
NP_415853.1	b1337	abgB	481	p-aminobenzoyl-glutamate hydrolase subunit B	GF_9064	3.17993097159119
NP_415854.4	b1338	abgA	436	p-aminobenzoyl-glutamate hydrolase subunit A	GF_23477	3.82702067669173
NP_415855.1	b1339	abgR	302	putative LysR-type DNA-binding transcriptional regulator AbgR	GF_9066	1.63498782295162
NP_415856.1	b1340	smrA	187	DNA endonuclease SmrA	GF_27407	11.7129503146554
NP_415857.2	b1341	dgcM	410	diguanylate cyclase DgcM	GF_1141	3.18393545916966
YP_010051183.1	b4773	ynaN	15	protein YnaN	GF_10353	-
NP_415858.1	b1342	zntB	327	Zn(2(+)):H(+) symporter	GF_9067	8.86331229598087
YP_009518775.1	b4743	ynaL	57	protein YnaL	GF_10322	-
NP_415859.1	b1343	dbpA	457	ATP-dependent RNA helicase DbpA	GF_9068	8.9934689229082
NP_415860.1	b1344	ttcA	311	tRNA cytosine(32) 2-sulfurtransferase TtcA	GF_22445	25.2096052286224
NP_415861.1	b1345	intR	411	Rac prophage%3B putative integrase	GF_187	29.051146555035
NP_415862.4	b1346	xisR	71	Rac prophage%3B excisionase	GF_4104	0.22510622413292
NP_415863.1	b1347	rcbA	69	Rac prophage%3B double-strand break reduction protein	GF_4376	2.49920634767689
NP_415864.1	b1348	ralR	64	Rac prophage%3B endodeoxyribonuclease toxin RalR	GF_2463	9.25064727363085
NP_415865.1	b1349	recT	269	Rac prophage%3B recombinase RecT	GF_1614	84.3693188677438
NP_415866.1	b1350	recE	866	Rac prophage%3B exonuclease VIII%2C ds DNA exonuclease%2C 5' --> 3' specific	GF_1500	87.312340119456
NP_415867.1	b1351	racC	91	Rac prophage%3B protein RacC	GF_6360	6.98807853025568
YP_588451.1	b4526	ydaE	56	Rac prophage%3B zinc-binding protein	GF_543	0.0924385034155909
NP_415869.2	b1352	kilR	73	Rac prophage%3B inhibitor of FtsZ	GF_1142	20.2704349933181
NP_415870.4	b1353	sieB	162	Rac prophage%3B phage superinfection exclusion protein	GF_26781	1.1743336794325
NP_415872.2	b4527	ydaF	51	Rac prophage%3B DUF1391 domain-containing protein YdaF	GF_79	1.45760307684327
NP_415873.2	b1355	ydaG	44	Rac prophage%3B uncharacterized protein YdaG	GF_4105	0.10962324032177
NP_415874.1	b1356	racR	158	Rac prophage%3B DNA-binding transcriptional repressor RacR	GF_24415	9.76938299706242
NP_415875.1	b1357	ydaS	98	Rac prophage%3B toxin YdaS	GF_2464	3.70047536899245
NP_415876.1	b1358	ydaT	140	Rac prophage%3B protein YdaT	GF_11536	3.58929439013018
NP_415877.1	b1359	ydaU	285	Rac prophage%3B DUF1376 domain-containing protein YdaU	GF_1306	0.389761954292846
NP_415878.1	b1360	ydaV	248	Rac prophage%3B putative ATP-binding protein YdaV	GF_209	0.434638328574498
YP_009518776.1	b1361	ydaW	186	Rac prophage%3B putative uncharacterized protein YdaW	GF_13	-
YP_588452.1	b4528	rzoR	61	Rac prophage%3B putative prophage outer membrane lipoprotein RzoR	GF_88	0.142389522973369
NP_415881.1	b1363	trkG	485	Rac prophage%3B K(+) transporter TrkG	GF_26094	10.5781221083956
NP_415883.1	b1365	ynaK	87	Rac prophage%3B ParB-like nuclease domain-containing protein YnaK	GF_2465	1
YP_009518777.1	b1366	ydaY	119	Rac prophage%3B putative uncharacterized protein YdaY	GF_2748	-
YP_009518778.1	b1368	ynaA	342	Rac prophage%3B putative prophage tail length tape measure domain-containing protein YnaA	GF_10323	-
NP_415888.1	b1370	insH5	326	Rac prophage%3B IS5 transposase and trans-activator	GF_1072	1.78176161718948
NP_415890.2	b1372	stfR	1120	Rac prophage%3B putative prophage side tail fiber protein StfR	GF_629	29.6293961609674
NP_415891.1	b1373	tfaR	191	Rac prophage%3B putative tail fiber assembly protein TfaR	GF_184	1.47284349708263
NP_415892.1	b1374	pinR	196	Rac prophage%3B putative site-specific recombinase	GF_340	7.33946269350068
NP_415893.2	b1375	ynaE	77	Rac prophage%3B uncharacterized protein YnaE	GF_666	1.2764456133773
YP_009518779.1	b4744	ynaM	37	Rac prophage%3B protein YnaM	GF_10438	-
NP_415894.4	b1376	uspF	144	nucleotide binding filament protein	GF_9070	3.43442460267862
NP_415895.1	b1377	ompN	377	outer membrane porin N	GF_368	9.70611006659713
NP_415896.1	b1378	ydbK	1174	putative pyruvate-flavodoxin oxidoreductase	GF_26393	10.2088956209925
YP_588453.1	b4529	ydbJ	88	DUF333 domain-containing protein YdbJ	GF_8489	0.0314140865471664
NP_415897.1	b1379	hslJ	140	lipoprotein implicated in Novobiocin resistance	GF_9071	3.22961035360726
NP_415898.1	b1380	ldhA	329	D-lactate dehydrogenase	GF_9072	69.602948907521
NP_415899.1	b1381	ydbH	879	PF11739 family protein YdbH	GF_9073	2.39622291756584
NP_415900.1	b1382	ynbE	61	lipoprotein YnbE	GF_9074	3.44737097466311
NP_415901.2	b1383	ydbL	108	DUF1318 domain-containing protein YdbL	GF_651	0.182474964206537
NP_415902.1	b1384	feaR	301	DNA-binding transcriptional activator FeaR	GF_26423	8.27214192529448
NP_415903.4	b1385	feaB	499	phenylacetaldehyde dehydrogenase	GF_17115	12.6594061798796
NP_415904.3	b1386	tynA	757	copper-containing amine oxidase	GF_4107	71.7893189125229
NP_415905.1	b1387	paaZ	681	fused 3-oxo-5%2C6-dehydrosuberyl-CoA semialdehyde dehydrogenase and oxepin-CoA hydrolase	GF_25392	20.3491255372503
NP_415906.1	b1388	paaA	309	phenylacetyl-CoA 1%2C2-epoxidase%2C monooxygenase subunit	GF_12678	9.08258933812991
NP_415907.1	b1389	paaB	95	phenylacetyl-CoA 1%2C2-epoxidase subunit B	GF_4108	5.71159159168498
NP_415908.1	b1390	paaC	248	phenylacetyl-CoA 1%2C2-epoxidase%2C structural subunit	GF_9075	13.1334495794363
NP_415909.4	b1391	paaD	165	phenylacetate degradation protein	GF_9076	49.5972708527902
NP_415910.1	b1392	paaE	356	phenylacetyl-CoA 1%2C2-epoxidase%2C reductase subunit	GF_8394	-
NP_415911.1	b1393	paaF	255	putative 2%2C3-dehydroadipyl-CoA hydratase	GF_9077	16.5592124774633
NP_415912.1	b1394	paaG	262	putative ring 1%2C2-epoxyphenylacetyl-CoA isomerase (oxepin-CoA forming)	GF_9078	5.41881491163282
NP_415913.1	b1395	paaH	475	3-hydroxyadipyl-CoA dehydrogenase	GF_4109	7.39377808958849
NP_415914.1	b1396	paaI	140	phenylacetyl-CoA thioesterase	GF_9079	9.33884722998321
NP_415915.1	b1397	paaJ	401	beta-ketoadipyl-CoA thiolase	GF_10420	2.8250468687055
NP_415916.1	b1398	paaK	437	phenylacetate-CoA ligase	GF_19686	15.8600054661976
NP_415917.1	b1399	paaX	316	DNA-binding transcriptional repressor PaaX	GF_9080	9.12469111681712
NP_415918.1	b1400	paaY	196	2-hydroxycyclohepta-1%2C4%2C6-triene-1-carboxyl-CoA thioesterase	GF_6263	2.1610743298328
YP_002791240.1	b4674	ynbG	21	uncharacterized protein YnbG	GF_8465	2.01534090909091
NP_415920.1	b1402	insD2	301	IS2 insertion element protein InsB	GF_626	0.0144927536231884
NP_415921.2	b1403	insC2	121	IS2 insertion element repressor InsA	GF_4064	0.536644138278634
NP_415922.1	b1404	insI2	383	IS30 transposase	GF_2367	3.37460822323669
NP_415924.1	b1406	pdxI	286	pyridoxine 4-dehydrogenase	GF_13560	4.91884087907613
NP_415925.2	b1407	ydbD	768	DUF2773 domain-containing protein YdbD	GF_9081	2.02464666008187
NP_415926.4	b1408	ynbA	201	CDP-alcohol phosphatidyltransferase domain-containing protein YnbA	GF_1723	3.38551771585827
NP_415927.1	b1409	ynbB	298	putative CDP-diglyceride synthase	GF_2244	4.30468729449197
NP_415928.1	b1410	ynbC	585	hydrolase/methyltransferase domain-containing protein YnbC	GF_8057	2.09430496019596
NP_415929.1	b1411	ynbD	430	phosphatase domain-containing protein YnbD	GF_10713	0.146746464824268
NP_415930.1	b1412	azoR	201	FMN dependent NADH:quinone oxidoreductase	GF_9082	19.8740021648532
NP_415931.4	b1413	hrpA	1300	ATP-dependent RNA helicase HrpA	GF_22118	53.8560843282602
NP_415932.1	b1414	ydcF	266	DUF218 domain-containing protein YdcF	GF_667	3.65180491551459
NP_415933.1	b1415	aldA	479	aldehyde dehydrogenase A	GF_9083	19.6936348140457
NP_415935.2	b1418	cybB	176	superoxide oxidase	GF_28743	6.46473837052702
NP_415936.1	b1419	ydcA	57	protein YdcA	GF_1872	0.789023194745438
YP_010051184.1	b4774	yncP	22	protein YncP	GF_8480	-
YP_025301.1	b4428	hokB	49	toxin HokB	GF_64	9.40364346803086
NP_415937.1	b1420	mokB	55	putative regulatory protein MokB	GF_9084	3.04003174293668
NP_415938.1	b1421	trg	546	methyl-accepting chemotaxis protein Trg	GF_1621	43.2066205054362
NP_415939.2	b1422	ydcI	307	DNA-binding transcriptional dual regulator YdcI	GF_23650	4.25832858558176
NP_415940.1	b1423	ydcJ	447	DUF1338 domain-containing protein YdcJ	GF_9086	1.04119723322881
NP_415941.5	b1424	opgD	551	glucan biosynthesis protein D	GF_9087	2.93424089193356
NP_415943.4	b1426	ydcH	74	protein YdcH	GF_4111	0.0510285269886849
NP_415944.1	b1427	rimL	179	ribosomal-protein-L12-serine N-acetyltransferase	GF_9088	17.8009140347249
NP_415945.1	b1428	ydcK	326	putative enzyme YdcK	GF_27109	0.172877846790891
NP_415946.1	b1429	tehA	330	tellurite resistance protein	GF_4112	7.7592362500233
NP_415947.1	b1430	tehB	197	tellurite methyltransferase	GF_9089	8.90900987083147
NP_415948.1	b1431	ydcL	222	DUF3313 domain-containing lipoprotein YdcL	GF_26164	0.0802028605018068
NP_415949.2	b1432	insQ	382	putative insertion element transposase InsQ	GF_988	29.1539885909657
NP_415950.4	b1433	ydcO	391	putative transport protein YdcO	GF_24920	1.11036820276866
NP_415951.1	b1434	sutR	178	DNA-binding transcriptional dual regulator SutR	GF_28028	5.4538325372563
NP_415952.2	b1435	rlhA	653	23S rRNA 5-hydroxycytidine C2501 synthase	GF_10939	0.839676671165794
NP_415953.1	b1436	yncJ	76	protein YncJ	GF_2411	0.428906561480821
NP_415954.2	b4532	hicA	58	toxin of the HicA-HicB toxin-antitoxin system	GF_1901	17.1684606157414
NP_415955.2	b1438	hicB	138	antitoxin of the HicA-HicB toxin-antitoxin system/ DNA-binding transcriptional repressor HicB	GF_10940	13.9033163646382
NP_415956.1	b1439	ydcR	468	fused putative DNA-binding transcriptional regulator/putative aminotransferase YdcR	GF_8421	1.02924630411205
NP_415957.1	b1440	ydcS	381	putative ABC transporter periplasmic binding protein/polyhydroxybutyrate synthase	GF_23639	3.57712267043712
NP_415958.1	b1441	ydcT	337	putative ABC transporter ATP-binding protein YdcT	GF_6421	2.14553058897155
NP_415959.1	b1442	ydcU	313	putative ABC transporter membrane subunit YdcU	GF_9090	0.150943309150377
NP_415960.1	b1443	ydcV	264	putative ABC transporter membrane subunit YdcV	GF_13874	0.837917715197428
NP_415961.1	b1444	patD	474	gamma-aminobutyraldehyde dehydrogenase	GF_14027	26.0685559841109
YP_001165318.1	b4598	yncL	31	uncharacterized protein YncL	GF_19182	0.189453964720186
NP_415962.2	b1445	ortT	57	orphan toxin OrtT	GF_971	2.35700031305516
NP_415963.1	b1446	ydcY	77	DUF2526 domain-containing protein YdcY	GF_18176	0.0948059718502479
NP_415964.1	b1447	ydcZ	149	putative inner membrane protein YdcZ	GF_9091	0.309075776102248
NP_415965.1	b1448	mnaT	172	L-amino acid N-acyltransferase	GF_9092	1.28766346992153
NP_415966.6	b1449	curA	345	NADPH-dependent curcumin/dihydrocurcumin reductase	GF_9093	10.1775462917336
NP_415967.2	b1450	mcbR	221	DNA-binding transcriptional dual regulator McbR	GF_3667	9.37084955898917
NP_415968.1	b1451	yncD	700	putative TonB-dependent outer membrane receptor	GF_4114	3.71786877933151
NP_415969.1	b1452	yncE	353	PQQ-like domain-containing protein YncE	GF_28786	6.08766085875109
NP_415970.4	b1453	ansP	499	L-asparagine transporter	GF_9094	7.25875415137866
NP_415971.1	b1454	yncG	205	putative glutathione S-transferase YncG	GF_770	1.00274485780973
NP_415972.1	b1455	yncH	70	DUF5445 domain-containing protein YncH	GF_1076	0.64336917562724
NP_415974.1	b1457	ydcD	160	uncharacterized protein YdcD	GF_9095	1.98162902013435
YP_009518780.1	b4745	yncO	61	protein YncO	GF_10324	-
NP_415977.1	b1460	ydcC	378	H repeat-associated putative transposase YdcC	GF_5717	4.84406124005666
NP_415978.1	b1461	pptA	77	tautomerase PptA	GF_1615	67.675395479663
NP_415979.2	b1462	yddH	189	flavin reductase-like protein YddH	GF_3050	1.50507614213198
NP_415980.1	b1463	nhoA	281	arylamine N-acetyltransferase	GF_29271	5.2877438754447
NP_415981.1	b1464	yddE	297	PF02567 family protein YddE	GF_9096	1.83333333333333
NP_415982.1	b1465	narV	226	nitrate reductase Z subunit gamma	GF_2461	3.83250955972239
NP_415983.1	b1466	narW	231	NarW%2C putative private chaperone for NarZ nitrate reductase subunit	GF_9011	1.85256320640908
NP_415984.1	b1467	narY	514	nitrate reductase Z subunit beta	GF_4115	3.63598502103
NP_415985.1	b1468	narZ	1246	nitrate reductase Z subunit alpha	GF_4276	10.7184955365172
NP_415986.1	b1469	narU	462	nitrate/nitrite transporter NarU	GF_4099	12.0016478094195
YP_009518781.1	b1471	yddK	318	leucine-rich repeat domain-containing protein YddK	GF_960	-
YP_009518782.1	b1472	yddL	96	putative uncharacterized protein YddL	GF_4841	-
NP_415990.5	b1473	yddG	293	amino acid exporter YddG	GF_9098	11.1276977188536
NP_415991.1	b1474	fdnG	1015	formate dehydrogenase N subunit alpha	GF_2718	10.4280195265868
NP_415992.1	b1475	fdnH	294	formate dehydrogenase N subunit beta	GF_2466	3.65271101272302
NP_415993.1	b1476	fdnI	217	formate dehydrogenase N subunit gamma	GF_4284	2.93109649598739
NP_415994.4	b1477	yddM	94	DNA-binding transcriptional regulator YddM	GF_7542	0.0156750284459263
NP_415995.4	b1478	adhP	336	ethanol dehydrogenase/alcohol dehydrogenase	GF_5963	21.6071846201607
NP_415996.2	b1479	maeA	565	NAD(+)-dependent malate dehydrogenase	GF_3265	25.1495890822561
NP_415997.1	b1480	sra	45	30S ribosomal subunit protein S22	GF_9099	4.85472999499307
NP_415998.4	b1481	bdm	71	biofilm-dependent modulation protein	GF_3651	14.5092547488565
NP_415999.1	b1482	osmC	143	osmotically inducible peroxiredoxin OsmC	GF_8173	33.0028039829247
NP_416000.1	b1483	ddpF	308	putative D%2CD-dipeptide ABC transporter ATP-binding subunit DdpF	GF_29299	4.16194633881097
NP_416001.1	b1484	ddpD	328	putative D%2CD-dipeptide ABC transporter ATP-binding subunit DdpD	GF_12755	3.35084648752862
NP_416002.1	b1485	ddpC	298	putative D%2CD-dipeptide ABC transporter membrane subunit DdpC	GF_2259	1.95825052140842
NP_416003.1	b1486	ddpB	340	putative D%2CD-dipeptide ABC transporter membrane subunit DdpB	GF_10697	1.90682292875377
NP_416004.1	b1487	ddpA	516	putative D%2CD-dipeptide ABC transporter periplasmic binding protein	GF_29193	4.43061225932969
NP_416005.1	b1488	ddpX	193	D-alanyl-D-alanine dipeptidase	GF_9100	42.2024530869261
NP_416006.4	b1489	dosP	799	oxygen-sensing c-di-GMP phosphodiesterase DosP	GF_7110	50.1056266562429
NP_416007.3	b1490	dosC	460	diguanylate cyclase DosC	GF_4116	15.9161700625168
YP_009518783.1	b4746	yddY	13	protein YddY	GF_16322	-
NP_416008.1	b1491	digH	439	divisome localized glycosyl hydrolase	GF_9101	2.04588043151244
NP_416009.1	b1492	gadC	511	L-glutamate:4-aminobutyrate antiporter	GF_9102	46.0780146711405
NP_416010.1	b1493	gadB	466	glutamate decarboxylase B	GF_7816	73.0031666006921
NP_416011.1	b1494	pqqL	931	periplasmic metalloprotease	GF_9103	14.9317673517226
NP_416012.1	b1495	yddB	790	putative TonB-dependent receptor YddB	GF_25168	1.72804493183633
NP_416013.1	b1496	yddA	561	ABC transporter family protein YddA	GF_17789	4.05889445376036
YP_009518784.1	b4747	yneP	40	protein YneP	GF_636	-
NP_416014.4	b1497	ydeM	385	putative anaerobic sulfatase maturation enzyme YdeM	GF_16863	0.596859620409452
NP_416015.2	b1498	ydeN	560	putative sulfatase YdeN	GF_1616	1.25486221419871
NP_416016.1	b1499	ydeO	253	DNA-binding transcriptional dual regulator YdeO	GF_8246	6.77413619639583
NP_416017.1	b1500	safA	65	two-component system connector SafA	GF_2467	3.37273473128722
NP_416018.1	b1501	ydeP	759	putative oxidoreductase YdeP	GF_9104	4.39040382816567
NP_416019.1	b1502	ydeQ	304	putative fimbrial adhesin protein YdeQ	GF_29602	0.570447107989934
NP_416020.1	b1503	ydeR	167	putative fimbrial protein YdeR	GF_28167	2.28516705168431
NP_416021.1	b1504	ydeS	176	putative fimbrial protein YdeS	GF_28161	0.266034858101494
YP_009518785.1	b1505	ydeT	382	fimbrial usher domain-containing protein YdeT	GF_8474	-
NP_416024.1	b1507	hipA	440	serine/threonine-protein kinase toxin HipA	GF_11115	89.1750656486158
NP_416025.1	b1508	hipB	88	antitoxin/DNA-binding transcriptional repressor HipB	GF_4117	23.7848129162595
NP_416028.3	b1511	lsrK	530	autoinducer-2 kinase	GF_1143	28.1067769265414
NP_416029.1	b1512	lsrR	317	DNA-binding transcriptional repressor LsrR	GF_2469	34.6704270514981
NP_416030.1	b1513	lsrA	511	Autoinducer-2 ABC transporter ATP binding subunit	GF_3586	8.75669765406221
NP_416031.1	b1514	lsrC	342	Autoinducer-2 ABC transporter membrane subunit LsrC	GF_3645	2.78591440091568
NP_416032.1	b1515	lsrD	330	Autoinducer-2 ABC transporter membrane subunit LsrD	GF_6735	1.58636928174462
NP_416033.1	b1516	lsrB	340	Autoinducer-2 ABC transporter periplasmic binding protein	GF_6734	27.0369419548505
NP_416034.1	b1517	lsrF	291	3-hydroxy-2%2C4-pentadione 5-phosphate thiolase	GF_4849	5.36401781581423
NP_416035.1	b1518	lsrG	96	(4S)-4-hydroxy-5-phosphonooxypentane-2%2C3-dione isomerase	GF_3644	2.44103632172879
NP_416036.1	b1519	tam	252	trans-aconitate 2-methyltransferase	GF_22935	4.8187449545837
NP_416037.2	b1520	yneE	304	PF01062 family inner membrane protein YneE	GF_9106	1.92827170983794
YP_025302.1	b1521	uxaB	483	tagaturonate reductase	GF_14367	6.01102096044131
NP_416039.1	b1522	dgcF	315	putative diguanylate cyclase DgcF	GF_4672	1.21071350060152
NP_416040.1	b1523	yneG	119	DUF4186 domain-containing protein YneG	GF_15659	0.0119873639081627
NP_416041.1	b1524	glsB	308	glutaminase 2	GF_9107	18.3691277441353
NP_416042.2	b1525	sad	462	succinate semialdehyde dehydrogenase (NAD(P)(+)) Sad	GF_21438	18.6499272870274
NP_416043.1	b1526	yneJ	293	putative LysR-type DNA-binding transcriptional regulator YneJ	GF_22653	2.75363110283044
NP_416044.1	b1527	yneK	371	protein YneK	GF_620	0.196310935441371
NP_416045.1	b1528	ydeA	396	L-arabinose exporter	GF_7873	7.29117067609471
NP_416046.1	b1529	marC	221	inner membrane protein MarC	GF_9108	1.12942845958113
NP_416047.4	b1530	marR	144	DNA-binding transcriptional repressor MarR	GF_9109	188.772317734347
NP_416048.2	b1531	marA	127	DNA-binding transcriptional dual regulator MarA	GF_24592	173.740204142696
NP_416049.1	b1532	marB	72	multiple antibiotic resistance protein MarB	GF_16044	8.61471117514477
NP_416050.4	b1533	eamA	299	cysteine/O-acetylserine exporter EamA	GF_7504	8.76105456130255
NP_416051.1	b1534	ydeE	395	dipeptide exporter	GF_6363	0.808852458742083
YP_001165319.1	b4599	mgtS	31	small protein MgtS	GF_28991	2.0678249833825
YP_010051185.1	b4775	mgtT	34	protein MgtT	GF_10354	-
NP_416052.1	b1535	dgcZ	296	diguanylate cyclase DgcZ	GF_5430	25.5630492937471
NP_416054.1	b1536	ydeI	130	BOF family protein YdeI	GF_1855	0.644462291345057
NP_416055.1	b1537	ydeJ	172	PF02464 family protein YdeJ	GF_6832	1.51359164097006
NP_416056.1	b1538	dcp	681	peptidyl-dipeptidase Dcp	GF_24321	34.7804695589465
NP_416057.1	b1539	ydfG	248	3-hydroxy acid dehydrogenase YdfG	GF_9111	9.92205492920779
NP_416058.1	b1540	ydfH	228	DNA-binding transcriptional repressor YdfH	GF_9112	2.66230352701925
NP_416059.1	b1541	ydfZ	67	putative selenoprotein YdfZ	GF_9113	0.726774187242914
NP_416060.1	b1542	ydfI	486	putative oxidoreductase YdfI	GF_2527	0.215851400061926
YP_009518786.1	b1543	ydfJ	427	putative transporter YdfJ	GF_24136	-
YP_009518787.1	b4748	ynfT	37	Qin prophage%3B protein YnfT	GF_10438	-
NP_416062.2	b1544	ydfK	77	Qin prophage%3B cold shock protein YdfK	GF_666	0.697850200164346
NP_416063.1	b1545	pinQ	196	Qin prophage%3B putative recombinase PinQ	GF_340	0.0819283589973245
NP_416064.1	b1546	tfaQ	191	Qin prophage%3B putative tail fiber assembly protein TfaQ	GF_184	2.16916244511989
NP_416065.1	b1547	stfQ	320	Qin prophage%3B putative prophage side tail fiber protein StfQ	GF_125	4.12605452923666
YP_009518788.1	b1548	nohA	189	Qin prophage%3B putative prophage DNA-packaging protein NohA	GF_140	-
YP_588454.1	b4533	ynfO	77	Qin prophage%3B DUF3950 domain-containing protein YnfO	GF_90	2.82336169577549
NP_416067.2	b1549	ydfO	136	Qin prophage%3B DUF1398 domain-containing protein YdfO	GF_498	0.298472505353099
NP_416068.2	b1550	gnsB	57	Qin prophage%3B protein GnsB	GF_1506	2.62329554710423
NP_416069.2	b1551	ynfN	51	Qin prophage%3B protein YnfN	GF_2151	1.77656765676568
YP_009518789.1	b4749	ynfR	21	Qin prophage%3B protein YnfR	GF_10326	-
YP_009518790.1	b4724	ynfQ	62	Qin prophage%3B protein YnfQ	GF_1516	-
NP_416070.1	b1552	cspI	70	Qin prophage%3B cold shock-like protein CspI	GF_29626	6.25914714719773
NP_416071.1	b1553	rzpQ	165	Qin prophage%3B DUF2514 domain-containing protein RzpQ	GF_253	0.0116279069767442
YP_002791241.1	b4689	rzoQ	84	Qin prophage%3B putative lipoprotein RzoQ	GF_10284	-
NP_416072.1	b1554	rrrQ	177	Qin prophage%3B putative lysozyme	GF_155	184.064699700991
NP_416073.1	b1555	ydfR	103	Qin prophage%3B protein YdfR	GF_17	1.14124666504972
NP_416074.4	b1556	essQ	71	Qin prophage%3B putative prophage lysis protein EssQ	GF_110	1.36080812713464
YP_010051186.1	b4776	ynfU	56	Qin prophage%3B putative zinc-binding protein YnfU	GF_8481	-
NP_416075.1	b1557	cspB	71	Qin prophage%3B cold shock-like protein CspB	GF_29626	14.6179797434264
NP_416076.1	b1558	cspF	70	Qin prophage%3B cold shock protein CspF	GF_664	3.29510845015944
YP_009518791.1	b4750	ynfS	29	Qin prophage%3B protein YnfS	GF_3367	-
NP_416077.4	b1559	ydfT	250	Qin prophage%3B putative antitermination protein Q	GF_1969	0.04
NP_416078.4	b1560	ydfU	349	Qin prophage%3B protein YdfU	GF_97	0.0738562091503268
NP_416079.1	b1561	rem	83	Qin prophage%3B protein Rem	GF_254	2.13319885427889
NP_416080.1	b1562	hokD	51	Qin prophage%3B toxic protein HokD	GF_64	7.32055601850373
NP_416081.1	b1563	relE	95	Qin prophage%3B mRNA interferase toxin RelE	GF_500	107.582143423179
NP_416082.1	b1564	relB	79	Qin prophage%3B antitoxin/DNA-binding transcriptional repressor RelB	GF_7406	21.9441531195281
NP_416083.1	b1565	ydfV	101	Qin prophage%3B protein YdfV	GF_2279	0.076394084351644
NP_416084.1	b1566	flxA	110	Qin prophage%3B protein FlxA	GF_2296	2.87821539019721
YP_009518792.1	b1567	ydfW	49	Qin prophage%3B uncharacterized protein YdfW	GF_29267	-
YP_009518793.1	b1568	ydfX	96	Qin prophage%3B uncharacterized protein YdfX	GF_10327	-
NP_416087.1	b1569	dicC	76	Qin prophage%3B DNA-binding transcriptional regulator for DicB	GF_647	1.84864693638965
NP_416088.1	b1570	dicA	135	DNA-binding transcriptional dual regulator DicA	GF_2404	8.59716248347629
NP_416089.1	b1571	ydfA	51	Qin prophage%3B DUF1391 domain-containing protein YdfA	GF_79	1.31847106018525
NP_416090.2	b1572	ydfB	42	Qin prophage%3B uncharacterized protein YdfB	GF_1617	1.17483279955909
NP_416091.1	b1573	ydfC	72	Qin prophage%3B uncharacterized protein YdfC	GF_1386	0.189728659140424
NP_416092.1	b1575	dicB	62	Qin prophage%3B cell division inhibition protein DicB	GF_828	12.1591555566606
NP_416093.1	b1576	ydfD	63	Qin prophage%3B lysis protein	GF_29044	1.70111094247455
YP_009518794.1	b4534	ynfP	36	protein YnfP	GF_2143	-
NP_416097.1	b1580	rspB	339	putative zinc-binding dehydrogenase RspB	GF_9114	7.6580579411487
NP_416098.1	b1581	rspA	404	mandelate racemase/muconate lactonizing enzyme family protein RspA	GF_19849	16.8182844966869
NP_416099.1	b1582	ynfA	108	putative transporter YnfA	GF_17508	0.826465975264052
NP_416100.1	b1583	ynfB	113	DUF1283 domain-containing protein YnfB	GF_7587	0.458168102334201
NP_416101.1	b1584	speG	186	spermidine N-acetyltransferase	GF_9115	10.7317583494731
NP_416102.2	b1585	ynfC	236	UPF0257 family lipoprotein YnfC	GF_10943	0.0208333333333333
NP_416103.2	b1586	ynfD	101	DUF1161 domain-containing protein YnfD	GF_9116	0.580234364107755
NP_416104.1	b1587	ynfE	808	putative selenate reductase YnfE	GF_856	1.89210699676031
NP_416105.4	b1588	ynfF	807	putative selenate reductase YnfF	GF_856	0.480284614569046
NP_416106.1	b1589	ynfG	205	putative oxidoreductase YnfG	GF_1610	0.333333333333333
NP_416107.1	b1590	ynfH	284	putative menaquinol dehydrogenase	GF_8865	0.118181818181818
NP_416108.2	b1591	dmsD	204	redox enzyme maturation protein DmsD	GF_9118	1.6936790482245
NP_416109.2	b1592	clcB	418	putative chloride:H(+) antiporter ClcB	GF_5855	9.53693950941387
NP_416110.4	b1593	ynfK	231	putative dethiobiotin synthetase	GF_9119	1.34030421524724
NP_416111.1	b1594	mlc	406	DNA-binding transcriptional repressor Mlc	GF_9120	23.7376687735412
NP_416112.1	b1595	ynfL	297	putative DNA-binding transcriptional regulator	GF_9121	0.617959827016181
NP_416113.1	b1596	ynfM	417	putative transporter YnfM	GF_9122	1.50455271177708
NP_416114.2	b1597	asr	102	acid shock protein	GF_29101	35.4903122693415
YP_001165320.1	b4601	ydgU	27	uncharacterized protein YdgU	GF_10277	1.28239997860505
NP_416115.1	b1598	ydgD	273	putative serine protease YdgD	GF_9123	0.324066558441559
NP_416116.1	b1599	mdtI	109	multidrug/spermidine efflux pump membrane subunit MdtI	GF_6830	3.94718347735765
NP_416117.1	b1600	mdtJ	121	multidrug/spermidine efflux pump membrane subunit MdtJ	GF_9124	5.40604122624801
YP_010051187.1	b4777	ydgV	33	protein YdgV	GF_20280	-
NP_416118.1	b1601	tqsA	344	autoinducer 2 exporter	GF_9922	8.13293756982113
NP_416119.1	b1602	pntB	462	pyridine nucleotide transhydrogenase subunit beta	GF_9126	8.07368078368724
NP_416120.1	b1603	pntA	510	pyridine nucleotide transhydrogenase subunit alpha	GF_9127	16.0482923836537
NP_416121.1	b1604	ydgH	314	DUF1471 domain-containing protein YdgH	GF_9128	1.34452427548158
NP_416122.1	b1605	ydgI	460	putative arginine:ornithine antiporter	GF_9129	3.15617679439696
NP_416123.1	b1606	folM	240	dihydromonapterin reductase	GF_9130	10.7943998486611
NP_416124.1	b1607	ydgC	111	GlpM family protein	GF_9131	0.222969142734906
NP_416125.2	b1608	rstA	239	DNA-binding transcriptional regulator RstA	GF_15466	23.4875828163743
NP_416126.1	b1609	rstB	433	sensory histidine kinase RstB	GF_9132	15.3024246548607
NP_416127.1	b1610	tus	309	DNA replication terminus site-binding protein	GF_9133	158.854418734975
NP_416128.1	b1611	fumC	467	fumarase C	GF_6098	113.153528302208
NP_416129.1	b1612	fumA	548	fumarase A	GF_4216	47.0879186959568
NP_416130.3	b1613	manA	391	mannose-6-phosphate isomerase	GF_9134	57.986974979414
NP_416131.1	b1614	ydgA	502	DUF945 domain-containing protein YdgA	GF_9135	2.99947388442611
NP_416132.2	b1615	uidC	421	outer membrane porin family protein UidC	GF_6078	3.41006595448033
NP_416133.1	b1616	uidB	457	glucuronide:H(+) symporter	GF_1472	33.4234214722002
NP_416134.1	b1617	uidA	603	beta-glucuronidase	GF_3547	1016.75935209627
NP_416135.1	b1618	uidR	196	DNA-binding transcriptional repressor UidR	GF_4118	23.4069471927389
NP_416136.1	b1619	hdhA	255	7-alpha-hydroxysteroid dehydrogenase	GF_9136	87.8672368444958
NP_416137.1	b1620	malI	342	DNA-binding transcriptional repressor MalI	GF_25222	0.010989010989011
NP_416138.1	b1621	malX	530	PTS enzyme IIBC component MalX	GF_25807	37.3486307493051
NP_416139.1	b1622	malY	390	negative regulator of MalT activity/cystathionine beta-lyase	GF_9137	18.9806896628904
NP_416140.1	b1623	add	333	adenosine deaminase	GF_9138	35.2172936221175
NP_416141.4	b1624	ydgJ	346	putative oxidoreductase YdgJ	GF_9139	0.182112572805335
YP_025303.1	b4409	blr	41	beta-lactam resistance protein	GF_8484	9.15029264572623
NP_416142.1	b1625	cnu	71	H-NS- and StpA-binding protein	GF_13782	151.694753471158
NP_416143.2	b1626	ydgK	146	DUF2569 domain-containing inner membrane protein YdgK	GF_9141	0.616666666666667
NP_416144.1	b1627	rsxA	193	SoxR [2Fe-2S] reducing system protein RsxA	GF_20904	6.65951324625459
NP_416145.1	b1628	rsxB	192	SoxR [2Fe-2S] reducing system protein RsxB	GF_16158	5.3846776779844
NP_416146.1	b1629	rsxC	740	SoxR [2Fe-2S] reducing system protein RsxC	GF_1926	11.7367933158195
NP_416147.1	b1630	rsxD	352	SoxR [2Fe-2S] reducing system protein RsxD	GF_9142	3.32363920186615
NP_416148.1	b1631	rsxG	206	SoxR [2Fe-2S] reducing system protein RsxG	GF_29820	5.34756952590855
NP_416149.1	b1632	rsxE	231	SoxR [2Fe-2S] reducing system protein RsxE	GF_9143	4.32507220078367
NP_416150.1	b1633	nth	211	endonuclease III	GF_9144	157.83011600345
NP_416151.1	b1634	dtpA	500	dipeptide/tripeptide:H(+) symporter DtpA	GF_9145	12.5782359738766
NP_416152.1	b1635	gstA	201	glutathione S-transferase GstA	GF_7574	128.733542196124
NP_416153.1	b1636	pdxY	287	pyridoxal kinase 2	GF_9146	6.16457532252079
NP_416154.1	b1637	tyrS	424	tyrosine--tRNA ligase	GF_9147	51.3324904535126
NP_416155.1	b1638	pdxH	218	pyridoxine/pyridoxamine 5'-phosphate oxidase	GF_9148	37.6250903426434
NP_416156.4	b1639	mliC	109	inhibitor of c-type lysozyme%2C putative lipoprotein	GF_8389	16.8839204622671
NP_416157.1	b1640	anmK	369	anhydro-N-acetylmuramic acid kinase	GF_21166	10.7770927742574
YP_025304.1	b1641	slyB	155	outer membrane lipoprotein SlyB	GF_10377	4.07956830593125
NP_416159.2	b1642	slyA	144	DNA-binding transcriptional dual regulator SlyA	GF_9149	46.4941273337606
NP_416160.1	b1643	ydhI	78	DUF1656 domain-containing protein YdhI	GF_9150	0.101073121488743
NP_416161.4	b1644	ydhJ	285	putative membrane fusion protein YdhJ	GF_5587	1.0502773925104
NP_416162.1	b1645	ydhK	670	putative transporter YdhK	GF_22100	0.0485442984387687
NP_416163.1	b1646	sodC	173	superoxide dismutase (Cu-Zn)	GF_1331	80.7358974110676
YP_025305.1	b1647	ydhF	298	putative oxidoreductase YdhF	GF_10378	0.0262485156353081
NP_416165.2	b1648	ydhL	79	DUF1289 domain-containing protein YdhL	GF_4119	0.781224405460742
NP_416166.3	b1649	nemR	199	DNA-binding transcriptional repressor NemR	GF_9152	15.9500570996333
NP_416167.1	b1650	nemA	365	N-ethylmaleimide reductase	GF_17574	4.26098287582054
NP_416168.1	b1651	gloA	135	glyoxalase I	GF_9154	25.0204384751492
NP_416169.1	b1652	rnt	215	RNase T	GF_9155	114.386508011968
NP_416170.1	b1653	lhr	1538	putative ATP-dependent helicase Lhr	GF_1618	32.7739738561161
NP_416171.1	b1654	grxD	115	glutaredoxin 4	GF_29844	24.1496119705794
NP_416172.1	b1655	mepH	271	peptidoglycan DD-endopeptidase MepH	GF_29078	2.14684005719328
NP_416173.1	b1656	sodB	193	superoxide dismutase (Fe)	GF_17215	139.842956179138
NP_416174.1	b1657	ydhP	389	putative transporter YdhP	GF_15127	0.494548724250122
YP_001165321.1	b4602	cydH	29	cytochrome bd-I ubiquinol oxidase accessory subunit CydH	GF_20543	1.31861612897609
NP_416175.1	b1658	purR	341	DNA-binding transcriptional repressor PurR	GF_9157	64.9486840361145
NP_416176.1	b1659	ydhB	310	putative LysR family DNA-binding transcriptional regulator YdhB	GF_9158	1.42156261516772
YP_025306.1	b1660	ydhC	403	putative transporter YdhC	GF_10379	1.30379686514381
NP_416178.1	b1661	cfa	382	cyclopropane fatty acyl phospholipid synthase	GF_9159	7.39635286430471
NP_416179.1	b1662	ribC	213	riboflavin synthase	GF_9160	8.46979306994016
YP_025307.1	b1663	mdtK	457	multidrug efflux pump MdtK	GF_10380	74.6585627119163
NP_416181.1	b1664	ydhQ	418	putative adhesin-related protein YdhQ	GF_9161	0.586965948018579
NP_416182.1	b1667	ydhR	101	putative monooxygenase YdhR	GF_1218	2.45143578643579
NP_416183.1	b1668	ydhS	534	FAD/NAD(P) binding domain-containing protein YdhS	GF_4576	1.06835172176131
NP_416184.1	b1669	ydhT	270	uncharacterized protein YdhT	GF_22911	0.00793650793650794
NP_416185.1	b1670	ydhU	261	putative cytochrome YdhU	GF_9162	0.841016214177978
NP_416186.4	b1671	ydhX	222	putative 4Fe-4S ferredoxin-like protein YdhX	GF_4693	0.227083333333333
NP_416187.1	b1672	ydhW	215	uncharacterized protein YdhW	GF_21033	0.0943594971117907
NP_416188.1	b1673	ydhV	700	putative oxidoreductase YdhV	GF_6040	0.0339255800884047
NP_416189.1	b1674	ydhY	208	putative 4Fe-4S ferredoxin-like protein YdhY	GF_8060	2.05533473321239
NP_416190.1	b1675	fumD	69	fumarase D	GF_1144	9.44343553738425
NP_416191.1	b1676	pykF	470	pyruvate kinase I	GF_9163	63.9890455042946
NP_416192.1	b1677	lpp	78	murein lipoprotein	GF_4911	170.601847907743
NP_416193.1	b1678	ldtE	334	L%2CD-transpeptidase LdtE	GF_9164	4.29852768254157
NP_416194.1	b1679	sufE	138	sulfur carrier protein SufE	GF_27819	1.24039037808698
NP_416195.1	b1680	sufS	406	L-cysteine desulfurase	GF_23562	21.4443947267523
NP_416196.1	b1681	sufD	423	Fe-S cluster scaffold complex subunit SufD	GF_18068	16.2420308108873
NP_416197.1	b1682	sufC	248	Fe-S cluster scaffold complex subunit SufC	GF_9165	21.099514035314
NP_416198.2	b1683	sufB	495	Fe-S cluster scaffold complex subunit SufB	GF_9166	39.0035345859055
NP_416199.1	b1684	sufA	122	iron-sulfur cluster insertion protein SufA	GF_26861	5.39748938451275
NP_416200.2	b1685	ydiH	62	uncharacterized protein YdiH	GF_9167	0.192731468845879
NP_416201.1	b1686	menI	136	1%2C4-dihydroxy-2-naphthoyl-CoA hydrolase	GF_8187	20.8594054476402
NP_416202.1	b1687	ydiJ	1018	putative FAD-linked oxidoreductase	GF_9168	1.22473979920788
NP_416203.1	b1688	ydiK	370	putative transporter YdiK	GF_29485	1.11142111068664
NP_416204.2	b1689	ydiL	118	DUF1870 domain-containing protein YdiL	GF_4120	1.47672006956181
NP_416205.1	b1690	ydiM	404	putative exporter YdiM	GF_29208	3.78434347097711
NP_416206.6	b1691	ydiN	421	putative transporter YdiN	GF_14972	0.284913416226651
NP_416207.1	b1692	ydiB	288	quinate/shikimate dehydrogenase	GF_9169	11.178210535123
NP_416208.1	b1693	aroD	252	3-dehydroquinate dehydratase	GF_9170	63.5585758068218
NP_416209.1	b1694	ydiF	531	putative acetate-CoA transferase YdiF	GF_20738	3.88036827570172
NP_416210.4	b1695	ydiO	383	putative acyl-CoA dehydrogenase YdiO	GF_9171	1.7066510357045
NP_416211.1	b1696	ydiP	303	putative DNA-binding transcriptional regulator YdiP	GF_1537	0.427419884603841
NP_416212.1	b1697	ydiQ	254	putative electron transfer flavoprotein subunit YdiQ	GF_8506	0.204739336492891
NP_416213.1	b1698	ydiR	312	putative electron transfer flavoprotein subunit YdiR	GF_8507	-
NP_416214.1	b1699	ydiS	429	putative electron transfer flavoprotein-quinone oxidoreductase YdiS	GF_7609	2.40914786967419
NP_416215.1	b1700	ydiT	97	ferredoxin-like protein YdiT	GF_1601	0.0571428571428571
NP_416216.5	b1701	fadK	566	short chain acyl-CoA synthetase	GF_9174	11.6009226221655
NP_416217.1	b1702	ppsA	792	phosphoenolpyruvate synthetase	GF_9175	74.3713661510185
NP_416218.1	b1703	ppsR	277	phosphoenolpyruvate synthetase regulatory protein	GF_9176	12.2013256828645
NP_416219.1	b1704	aroH	348	3-deoxy-7-phosphoheptulonate synthase%2C Trp-sensitive	GF_18493	51.4140247631026
NP_416220.1	b1705	ydiE	63	PF10636 family protein YdiE	GF_2765	2.34916946589775
NP_416221.1	b1706	ydiU	478	UPF0061 family protein YdiU	GF_9177	3.38444836020034
NP_416222.1	b1707	rflP	237	anti-FlhDC factor RflP	GF_9178	8.61268034050585
NP_416223.1	b1708	nlpC	154	NlpC/P60 family lipoprotein NlpC	GF_28956	69.5512708891446
NP_416224.1	b1709	btuD	249	vitamin B12 ABC transporter ATP binding subunit	GF_23224	12.3497595750514
NP_416225.1	b1710	btuE	183	thioredoxin/glutathione peroxidase	GF_9179	42.1163272470786
NP_416226.1	b1711	btuC	326	vitamin B12 ABC transporter membrane subunit	GF_9180	19.8267446639474
NP_416227.1	b1712	ihfA	99	integration host factor subunit alpha	GF_9181	75.2895530637332
NP_416228.1	b1713	pheT	795	phenylalanine--tRNA ligase subunit beta	GF_9182	6.84809185819314
NP_416229.1	b1714	pheS	327	phenylalanine--tRNA ligase subunit alpha	GF_9183	110.712526916941
NP_416230.1	b1715	pheM	14	pheST-ihfA operon leader peptide	GF_9184	-
NP_416231.1	b1716	rplT	118	50S ribosomal subunit protein L20	GF_29725	15.1526373609513
NP_416232.3	b1717	rpmI	65	50S ribosomal subunit protein L35	GF_9185	9.60032384553133
NP_416233.1	b1718	infC	180	translation initiation factor IF-3	GF_29743	58.9260550719549
NP_416234.1	b1719	thrS	642	threonine--tRNA ligase	GF_9186	61.683645745829
YP_588455.2	b4535	yniD	35	uncharacterized protein YniD	GF_4105	1.00625
NP_416236.1	b1722	ydiY	252	acid-inducible putative outer membrane protein YdiY	GF_9187	1.22109379681184
NP_416237.3	b1723	pfkB	309	6-phosphofructokinase 2	GF_9188	9.79517851159682
NP_416238.1	b1724	ydiZ	96	putative endoribonuclease YdiZ	GF_9189	0.0336755267241861
NP_416239.1	b1725	yniA	286	putative kinase YniA	GF_9190	1.19525942012529
NP_416240.1	b1726	yniB	178	uncharacterized protein YniB	GF_26282	0.0223616473616474
NP_416241.1	b1727	hxpB	222	hexitol phosphatase B	GF_9191	5.69628943332463
NP_416242.6	b1728	ydjM	196	inner membrane protein YdjM	GF_4121	2.26146748309419
NP_416243.1	b1729	tcyP	463	cystine/sulfocysteine:cation symporter	GF_9192	2.11371671737746
NP_416244.2	b1730	ydjO	267	protein YdjO	GF_3740	1
NP_416245.2	b1731	cedA	80	cell division modulator	GF_10681	8.94656281872821
YP_025308.1	b1732	katE	753	catalase HPII	GF_7790	195.289524528674
NP_416247.1	b1733	chbG	249	chitin disaccharide deacetylase	GF_10530	13.3112745851831
NP_416248.1	b1734	chbF	450	monoacetylchitobiose-6-phosphate hydrolase	GF_4122	7.01157824479554
NP_416249.1	b1735	chbR	280	DNA-binding transcriptional dual regulator ChbR	GF_9193	17.8427326861369
NP_416250.1	b1736	chbA	116	N%2CN'-diacetylchitobiose-specific PTS enzyme IIA component	GF_1145	12.9469177418513
NP_416251.1	b1737	chbC	452	N%2CN'-diacetylchitobiose-specific PTS enzyme IIC component	GF_1620	72.2743670548531
NP_416252.1	b1738	chbB	106	N%2CN'-diacetylchitobiose-specific PTS enzyme IIB component	GF_2321	7.23321815178673
NP_416253.1	b1739	osmE	112	osmotically-inducible lipoprotein OsmE	GF_7034	24.4569539110967
NP_416254.1	b1740	nadE	275	NH3-dependent NAD(+) synthetase	GF_21149	22.3180052003183
NP_416255.1	b1741	cho	295	excinuclease Cho	GF_9194	5.06864694658472
NP_416256.2	b1742	ves	191	HutD family protein Ves	GF_9195	2.58489789196311
NP_416257.1	b1743	spy	161	ATP-independent periplasmic chaperone	GF_9196	113.732695203756
NP_416258.1	b1744	astE	322	succinylglutamate desuccinylase	GF_9197	0.65320171973738
NP_416259.1	b1745	astB	447	N-succinylarginine dihydrolase	GF_9198	0.535612256177475
NP_416260.1	b1746	astD	492	aldehyde dehydrogenase	GF_9199	1.09435605648074
NP_416261.1	b1747	astA	344	arginine N-succinyltransferase	GF_23552	0.720461150973604
NP_416262.1	b1748	astC	406	succinylornithine transaminase	GF_4123	18.3927253047046
NP_416263.1	b1749	xthA	268	exodeoxyribonuclease III	GF_9200	180.335236231832
NP_416264.4	b1750	ydjX	236	DedA family protein YdjX	GF_3557	0.543827140774815
NP_416265.4	b1751	ydjY	225	4Fe-4S ferredoxin-type domain-containing protein YdjY	GF_9201	0.211805555555556
NP_416266.1	b1752	ydjZ	235	DedA family protein YdjZ	GF_6364	0.610458194905869
NP_416267.1	b1753	ynjA	182	AhpD-like domain-containing protein YnjA	GF_16280	0.367559523809523
NP_416268.2	b1754	ynjB	388	putative ABC transporter periplasmic binding protein YnjB	GF_9202	0.03125
NP_416269.4	b1755	ynjC	511	putative ABC transporter membrane subunit YnjC	GF_9203	0.03125
NP_416270.1	b1756	ynjD	217	putative ABC transporter ATP-binding protein YnjD	GF_9204	0.03125
NP_416271.4	b1757	ynjE	435	molybdopterin synthase sulfurtransferase	GF_9205	5.3616746747828
NP_416272.2	b1758	ynjF	206	CDP-alcohol phosphatidyltransferase domain-containing protein YnjF	GF_14020	0.0326086956521739
NP_416273.1	b1759	nudG	135	5-hydroxy-CTP diphosphatase	GF_22209	13.7438159123052
NP_416274.1	b1760	ynjH	90	DUF1496 domain-containing protein YnjH	GF_8240	1.61431069730782
NP_416275.1	b1761	gdhA	447	glutamate dehydrogenase	GF_9206	72.0364193630471
NP_416276.4	b1762	ynjI	346	DUF1266 domain-containing protein YnjI	GF_4833	0.00928792569659443
NP_416277.1	b1763	topB	653	DNA topoisomerase III	GF_9207	56.064019546128
NP_416278.1	b1764	selD	347	selenide%2C water dikinase	GF_9208	36.1149982111025
NP_416279.1	b1765	ydjA	183	putative oxidoreductase YdjA	GF_9209	3.59820332126832
NP_416280.1	b1766	sppA	618	protease IV%2C a signal peptide peptidase	GF_9210	85.8657530766015
NP_416281.1	b1767	ansA	338	L-asparaginase 1	GF_9211	47.2694094760675
NP_416282.4	b1768	pncA	213	nicotinamidase	GF_9212	102.415649227626
NP_416283.1	b1769	ydjE	452	putative transporter YdjE	GF_9218	0.0432471264367816
NP_416284.1	b1770	ydjF	252	putative DNA-binding transcriptional regulator YdjF	GF_9214	0.0177442528735632
NP_416285.1	b1771	ydjG	326	NADH-dependent methylglyoxal reductase	GF_9215	1.77843117410212
NP_416286.4	b1772	ydjH	315	L-glycero-L-galacto-octuluronate kinase	GF_4124	1.82329448435421
NP_416287.1	b1773	ydjI	278	L-glycero-L-galacto-octuluronate-1-phosphate aldolase	GF_9216	0.929669540229885
NP_416288.1	b1774	ydjJ	347	putative zinc-binding dehydrogenase YdjJ	GF_9217	0.0700105725439167
NP_416289.1	b1775	ydjK	459	putative transporter YdjK	GF_9218	2.12184139784946
NP_416290.1	b1776	ydjL	358	putative zinc-binding dehydrogenase YdjL	GF_9219	2.00042986018454
NP_416291.4	b1777	yeaC	90	DUF1315 domain-containing protein YeaC	GF_9220	1.05536598728906
NP_416292.1	b1778	msrB	137	methionine sulfoxide reductase B	GF_8054	10.8222648721781
NP_416293.1	b1779	gapA	331	glyceraldehyde-3-phosphate dehydrogenase A	GF_5615	161.949312727471
NP_416294.4	b1780	yeaD	294	putative aldose 1-epimerase YeaD	GF_9222	0.506753812636166
NP_416295.1	b1781	yeaE	284	methylglyoxal reductase YeaE	GF_9223	2.68079507786845
NP_416296.1	b1782	mipA	248	MltA-interacting protein	GF_1717	0.30268024911555
NP_416297.1	b1783	yeaG	644	protein kinase YeaG	GF_9224	4.97305244707401
NP_416298.1	b1784	yeaH	427	DUF444 domain-containing protein YeaH	GF_9225	1.27326474561361
NP_416299.1	b1785	cdgI	491	putative c-di-GMP binding protein CdgI	GF_3596	0.689097827586851
NP_416300.2	b1786	dgcJ	496	putative diguanylate cyclase DgcJ	GF_2335	2.41295242977766
NP_416301.1	b1787	yeaK	167	mischarged aminoacyl-tRNA deacylase	GF_9226	0.677370043975998
NP_416302.2	b1788	yoaI	34	protein YoaI	GF_9227	0.363514680483592
NP_416303.1	b1789	yeaL	148	DUF441 domain-containing inner membrane protein YeaL	GF_18658	1.06354972375691
NP_416304.1	b1790	nimR	273	DNA-binding transcriptional repressor NimR	GF_4125	9.13912820424302
NP_416305.1	b1791	nimT	393	2-nitroimidazole exporter	GF_20645	1.6208775869915
NP_416306.2	b1792	yeaO	115	DUF488 domain-containing protein YeaO	GF_15465	-
NP_416307.1	b1793	yoaF	84	DUF333 domain-containing lipoprotein YoaF	GF_4126	0.163213885778275
NP_416308.4	b1794	dgcP	341	diguanylate cyclase DgcP	GF_7237	10.1750022978308
YP_002791242.1	b4676	yoaK	32	putative membrane protein YoaK	GF_29211	0.211337719298246
YP_002791243.1	b4675	yoaJ	24	uncharacterized protein YoaJ	GF_10285	2.11517648690205
NP_416309.1	b1795	yeaQ	82	PF04226 family protein YeaQ	GF_2470	1.48294698885638
NP_416310.1	b1796	yoaG	60	DUF1869 domain-containing protein YoaG	GF_4127	1.72353388170641
NP_416311.1	b1797	yeaR	119	DUF1971 domain-containing protein YeaR	GF_9228	2.29531129109026
NP_416312.1	b1798	leuE	212	leucine exporter	GF_9229	4.110474125387
NP_416313.4	b1799	dmlR	307	DNA-binding transcriptional regulator DmlR	GF_24875	4.36487374422254
NP_416314.1	b1800	dmlA	361	D-malate/3-isopropylmalate dehydrogenase (decarboxylating)	GF_9231	4.40422701576914
NP_416315.1	b1801	yeaV	481	putative transporter YeaV	GF_4128	0.0440792905581638
NP_416316.1	b1802	yeaW	374	carnitine monooxygenase subunit YeaW	GF_9232	8.44542198993419
NP_416317.1	b1803	yeaX	321	carnitine monooxygenase subunit YeaX	GF_9233	3.69589800443459
NP_416318.1	b1804	rnd	375	RNase D	GF_25988	50.8940411749175
NP_416319.1	b1805	fadD	561	long-chain-fatty-acid--CoA ligase	GF_10945	46.6900750061366
NP_416320.1	b1806	yeaY	193	Slp family lipoprotein YeaY	GF_9234	0.112095769416952
NP_416321.1	b1807	tsaB	231	N(6)-L-threonylcarbamoyladenine synthase%2C TsaB subunit	GF_22960	92.1457283055982
NP_416322.1	b1808	yoaA	636	putative ATP-dependent 5' to 3' DNA helicase	GF_19705	1.84423525118706
NP_416323.4	b1809	yoaB	114	RutC family protein YoaB	GF_29824	1.90362505999536
NP_416324.2	b1810	yoaC	99	DUF1889 domain-containing protein YoaC	GF_1009	0.476307074115942
NP_416325.1	b1811	yoaH	59	UFP0181 family protein YoaH	GF_9235	0.444444444444444
NP_416326.1	b1812	pabB	453	aminodeoxychorismate synthase subunit 1	GF_9236	18.748848547898
NP_416327.1	b1813	nudL	192	putative NUDIX hydrolase with low 3-phosphohydroxypyruvate phosphatase activity	GF_9237	3.01938192005139
NP_416328.1	b1814	sdaA	454	L-serine deaminase I	GF_5420	16.0368578967612
NP_416329.4	b1815	pdeD	532	putative c-di-GMP phosphodiesterase PdeD	GF_9238	8.27832209257112
NP_416330.1	b1816	yoaE	518	putative inner membrane protein YoaE	GF_2481	11.3719497603585
YP_009518795.2	b4751	yoaL	52	protein YoaL	GF_10328	-
NP_416331.1	b1817	manX	323	mannose-specific PTS enzyme IIAB component	GF_9239	16.4060256787455
NP_416332.1	b1818	manY	266	mannose-specific PTS enzyme IIC component	GF_4129	128.224146093601
NP_416333.4	b1819	manZ	283	mannose-specific PTS enzyme IID component	GF_4130	17.6501350638214
NP_416334.1	b1820	yobD	152	DUF986 domain-containing inner membrane protein YobD	GF_9240	1.63171140939597
NP_416335.4	b1821	mntP	188	Mn(2(+)) exporter	GF_15322	12.3977492554488
NP_416336.1	b1822	rlmA	269	23S rRNA m(1)G745 methyltransferase	GF_9241	20.0449605165806
NP_416337.1	b1823	cspC	69	CspA family stress protein CspC	GF_29626	10.3491564792117
NP_416338.1	b1824	yobF	47	DUF2527 domain-containing protein YobF	GF_2471	0.959280050908043
NP_416339.1	b1825	yebO	95	uncharacterized protein YebO	GF_8110	0.778268951188741
NP_416340.1	b1826	mgrB	47	PhoQ kinase inhibitor	GF_9242	96.0628461631352
YP_588456.1	b4536	yobH	79	uncharacterized protein YobH	GF_3160	0.87034986777833
NP_416341.1	b1827	kdgR	263	DNA-binding transcriptional repressor KdgR	GF_9243	17.8187577511078
NP_416342.4	b1828	yebQ	457	putative transporter YebQ	GF_29017	0.00925925925925926
NP_416343.1	b1829	htpX	293	protease HtpX	GF_9244	21.5942628158023
NP_416344.1	b1830	prc	682	tail-specific protease	GF_9245	40.3964281200565
YP_026161.1	b1831	proQ	232	RNA chaperone ProQ	GF_21717	81.3775074468454
NP_416346.4	b1832	msrC	165	free methionine-(R)-sulfoxide reductase	GF_7950	28.6758264769301
NP_416347.1	b1833	letA	427	intermembrane transport protein LetA	GF_9246	2.20342034521306
NP_416348.2	b1834	letB	877	lipophilic envelope spanning tunnel	GF_9247	4.41601826076055
NP_416349.2	b1835	rsmF	479	16S rRNA m(5)C1407 methyltransferase	GF_10946	13.7677367828285
NP_416350.4	b1836	yebV	78	DUF1480 domain-containing protein YebV	GF_9248	1.32365798216471
NP_416351.2	b1837	yebW	63	DUF1482 domain-containing protein YebW	GF_2416	0.00934579439252336
NP_416352.4	b1838	pphA	218	phosphoprotein phosphatase 1	GF_379	75.6216767079191
NP_416353.1	b1839	yebY	113	DUF2511 domain-containing protein YebY	GF_19068	1.0793328574109
NP_416354.1	b1840	yebZ	290	putative inner membrane protein	GF_6999	0.353013574939118
NP_416355.1	b1841	yobA	124	CopC domain-containing protein	GF_9250	1.57946416241757
NP_416356.1	b1842	holE	76	DNA polymerase III subunit theta	GF_174	1.02374531835206
NP_416357.1	b1843	yobB	218	putative carbon-nitrogen hydrolase family protein YobB	GF_9251	0.0298950054980757
NP_416358.1	b1844	exoX	220	exonuclease X	GF_22696	12.9832762782268
NP_416359.1	b1845	ptrB	686	oligopeptidase B	GF_12120	99.8408116516065
NP_416360.1	b1846	yebE	219	DUF533 domain-containing inner membrane protein YebE	GF_27269	0.365830820570489
NP_416361.2	b1847	yebF	118	secreted protein YebF	GF_4822	15.7108484473392
NP_416362.1	b1848	yebG	96	DNA damage-inducible protein YebG	GF_2472	4.19797290003568
NP_416363.1	b1849	purT	392	phosphoribosylglycinamide formyltransferase 2	GF_9253	16.5440917358868
NP_416364.1	b1850	eda	213	KHG/KDPG aldolase	GF_17100	25.8143208644228
NP_416365.1	b1851	edd	603	phosphogluconate dehydratase	GF_9254	16.5162205532294
NP_416366.1	b1852	zwf	491	NADP(+)-dependent glucose-6-phosphate dehydrogenase	GF_9255	112.169802405988
NP_416367.1	b1853	yebK	289	DNA-binding transcriptional repressor YebK	GF_9256	13.2492380464974
NP_416368.1	b1854	pykA	480	pyruvate kinase II	GF_9257	56.480770680739
NP_416369.1	b1855	lpxM	323	Lipid A biosynthesis myristoyltransferase	GF_1105	113.772418062202
NP_416370.2	b1856	mepM	440	peptidoglycan DD-endopeptidase MepM	GF_14638	12.4339062610025
NP_416371.4	b1857	znuA	310	Zn(2(+)) ABC transporter periplasmic binding protein	GF_10947	53.2683848215416
NP_416372.1	b1858	znuC	251	Zn(2(+)) ABC transporter ATP binding subunit	GF_9258	9.55303678725491
NP_416373.1	b1859	znuB	261	Zn(2(+)) ABC transporter membrane subunit	GF_9259	10.0399745228544
NP_416374.1	b1860	ruvB	336	Holliday junction branch migration complex subunit RuvB	GF_29714	99.0441111026367
NP_416375.1	b1861	ruvA	203	Holliday junction branch migration complex subunit RuvA	GF_9260	84.575236137104
YP_002791244.1	b4677	yobI	21	uncharacterized protein YobI	GF_8313	0.215340909090909
NP_416376.2	b1862	yebB	200	putative papain-like amidase YebB	GF_7507	0.347092166132886
NP_416377.1	b1863	ruvC	173	crossover junction endodeoxyribonuclease RuvC	GF_29779	439.917388616178
NP_416378.1	b1864	yebC	246	putative transcriptional regulator YebC	GF_9261	7.20229213923986
NP_416379.1	b1865	nudB	150	dihydroneopterin triphosphate diphosphatase	GF_4016	15.6368611162783
NP_416380.1	b1866	aspS	590	aspartate--tRNA ligase	GF_9262	18.1320405759294
NP_416381.2	b1867	yecD	188	isochorismatase family protein YecD	GF_9263	3.03930402672682
NP_416382.1	b1868	yecE	272	DUF72 domain-containing protein YecE	GF_1146	10.6277478196287
NP_416383.4	b1869	yecN	131	MAPEG family inner membrane protein YecN	GF_9264	0.0625
NP_416384.1	b1870	cmoA	247	carboxy-S-adenosyl-L-methionine synthase	GF_9265	11.0230215627348
NP_416385.1	b1871	cmoB	323	tRNA U34 carboxymethyltransferase	GF_9266	7.12193960132565
NP_416386.4	b1872	torZ	809	trimethylamine N-oxide reductase 2	GF_7795	5.77795297602022
NP_416387.1	b1873	torY	366	cytochrome c quinol dehydrogenase TorY	GF_25070	1.60587626386485
YP_025309.2	b1874	cutC	248	protein CutC	GF_10381	31.7194352233375
NP_416389.4	b1875	yecM	188	putative metal-binding enzyme YecM	GF_9267	3.79404934687954
NP_416390.1	b1876	argS	577	arginine--tRNA ligase	GF_6216	180.049819712956
YP_010051188.1	b4778	yecV	14	protein YecV	GF_15208	-
NP_416391.4	b1877	yecT	162	protein YecT	GF_3183	0.295995632034944
NP_416392.1	b1878	flhE	130	flagellar protein FlhE	GF_10948	4.00293998594767
NP_416393.1	b1879	flhA	692	flagellar biosynthesis protein FlhA	GF_2375	70.6966651263037
NP_416394.1	b1880	flhB	382	flagellar biosynthesis protein FlhB	GF_9268	27.2327009288739
NP_416395.1	b1881	cheZ	214	chemotaxis protein CheZ	GF_9269	90.5410284745674
NP_416396.1	b1882	cheY	129	chemotaxis protein CheY	GF_9270	316.142583074773
NP_416397.1	b1883	cheB	349	protein-glutamate methylesterase/protein glutamine deamidase	GF_9271	87.587906921213
NP_416398.1	b1884	cheR	286	chemotaxis protein methyltransferase	GF_9272	117.641032614189
NP_416399.1	b1885	tap	533	methyl-accepting chemotaxis protein Tap	GF_1621	0.168055555555556
NP_416400.1	b1886	tar	553	methyl-accepting chemotaxis protein Tar	GF_1621	15.3532958133103
NP_416401.1	b1887	cheW	167	chemotaxis protein CheW	GF_9273	135.615837020653
NP_416402.2	b1888	cheA	557	chemotaxis protein CheA	GF_4131	259.768533387443
NP_416403.1	b1889	motB	308	motility protein B	GF_9274	147.412734431477
NP_416404.1	b1890	motA	295	motility protein A	GF_9275	1.06569973036583
NP_416405.1	b1891	flhC	192	DNA-binding transcriptional dual regulator FlhC	GF_9276	39.7366646853194
NP_416406.4	b1892	flhD	116	DNA-binding transcriptional dual regulator FlhD	GF_4132	68.622414960376
NP_416407.1	b1893	insB5	167	IS1 protein InsB	GF_2454	1.35523310308291
NP_416408.1	b1894	insA5	91	IS1 protein InsA	GF_10234	4.87973646213986
NP_416409.1	b1895	uspC	142	universal stress protein C	GF_26109	66.588726903231
NP_416410.1	b1896	otsA	474	trehalose-6-phosphate synthase	GF_9277	109.570000901513
NP_416411.1	b1897	otsB	266	trehalose-6-phosphate phosphatase	GF_8396	40.8847017814677
YP_026162.2	b4460	araH	328	arabinose ABC transporter membrane subunit	GF_10382	129.87108905289
NP_416413.1	b1900	araG	504	arabinose ABC transporter ATP binding subunit	GF_9278	10.375173104225
NP_416414.1	b1901	araF	329	arabinose ABC transporter periplasmic binding protein	GF_6321	6.61556232375597
NP_416415.1	b1902	ftnB	167	putative ferritin-like protein	GF_9279	1.18994121023383
NP_416416.2	b4537	yecJ	83	DUF2766 domain-containing protein YecJ	GF_9280	0.402583979328165
YP_002791245.1	b4663	azuC	28	uncharacterized protein AzuC	GF_10286	3.7153622356131
NP_416417.1	b1904	yecR	107	lipoprotein YecR	GF_8188	0.470954405618984
NP_416418.1	b1905	ftnA	165	ferritin iron storage protein	GF_9281	144.245579018801
NP_416419.1	b1906	yecH	79	DUF2492 domain-containing protein YecH	GF_5622	1.00478468899522
NP_416420.1	b1907	tyrP	403	tyrosine:H(+) symporter	GF_14357	13.1612168382629
NP_416421.1	b1908	yecA	221	UPF0149 family protein YecA	GF_4853	0.383214043728479
NP_416422.1	b1912	pgsA	182	CDP-diacylglycerol--glycerol-3-phosphate 3-phosphatidyltransferase	GF_9283	76.2282919839835
NP_416423.4	b1913	uvrC	610	excision nuclease subunit C	GF_7440	131.411539774007
NP_416424.1	b1914	uvrY	218	DNA-binding transcriptional activator UvrY	GF_9284	159.972146882579
YP_009518796.1	b4752	yecU	58	protein YecU	GF_3516	-
NP_416425.1	b1915	yecF	74	DUF2594 domain-containing protein YecF	GF_9285	-
NP_416426.1	b1916	sdiA	240	DNA-binding transcriptional dual regulator SdiA	GF_26281	85.522450499186
NP_416427.1	b1917	tcyN	250	cystine ABC transporter ATP binding subunit	GF_9286	2.39040165084149
NP_416428.1	b1918	tcyL	222	cystine ABC transporter membrane subunit	GF_9287	2.257745154613
NP_416429.4	b1919	dcyD	328	D-cysteine desulfhydrase	GF_22151	3.92795500977162
NP_416430.1	b1920	tcyJ	266	cystine ABC transporter periplasmic binding protein	GF_10951	17.0330416810145
NP_416431.2	b1921	fliZ	183	DNA-binding transcriptional regulator FliZ	GF_7627	6.60218933556917
NP_416432.3	b1922	fliA	239	RNA polymerase%2C sigma 28 (sigma F) factor	GF_9288	237.686881841858
NP_416433.1	b1923	fliC	498	flagellar filament structural protein	GF_4133	3832.09947726235
NP_416434.1	b1924	fliD	468	flagellar filament capping protein	GF_2620	58.4009221648946
NP_416435.1	b1925	fliS	136	flagellar biosynthesis protein FliS	GF_22269	14.2926372355057
NP_416436.1	b1926	fliT	121	flagellar biosynthesis protein FliT	GF_9289	7.46345716693091
NP_416437.1	b1927	amyA	495	alpha-amylase	GF_24075	77.0252563382169
NP_416438.1	b1928	yedD	137	lipoprotein YedD	GF_9290	0.0208333333333333
NP_416439.1	b1929	yedE	401	putative selenium transporter YedE	GF_9291	0.674891521525828
NP_416440.1	b1930	yedF	77	putative sulfurtransferase YedF	GF_9292	0.863327676257543
YP_025310.1	b1931	yedK	222	genome maintenance protein	GF_550	7.37388822654246
NP_416442.1	b1932	yedL	159	putative acetyltransferase YedL	GF_1147	1.33466308037246
NP_416447.1	b1937	fliE	104	flagellar protein FliE	GF_9293	9.20979485490963
NP_416448.1	b1938	fliF	552	flagellar basal-body MS-ring and collar protein	GF_12920	43.0044631728063
NP_416449.1	b1939	fliG	331	flagellar motor switch protein FliG	GF_4134	79.1726658394328
NP_416450.2	b1940	fliH	228	flagellar biosynthesis protein FliH	GF_12521	15.9917227174567
NP_416451.1	b1941	fliI	457	flagellum-specific ATP synthase FliI	GF_20762	25.3121765429509
NP_416452.1	b1942	fliJ	147	flagellar biosynthesis protein FliJ	GF_9294	12.0751697184647
NP_416453.1	b1943	fliK	375	flagellar hook-length control protein	GF_24447	29.7322040473199
NP_416454.1	b1944	fliL	154	flagellar protein FliL	GF_9295	15.552063134429
NP_416455.1	b1945	fliM	334	flagellar motor switch protein FliM	GF_21398	110.298409723257
NP_416456.1	b1946	fliN	137	flagellar motor switch protein FliN	GF_7787	36.5915750273443
NP_416457.4	b1947	fliO	121	flagellar biosynthesis protein FliO	GF_9296	10.3341926206277
NP_416458.1	b1948	fliP	245	flagellar biosynthesis protein FliP	GF_11245	13.2885252600178
NP_416459.1	b1949	fliQ	89	flagellar biosynthesis protein FliQ	GF_2473	13.4820921819421
NP_416460.1	b1950	fliR	261	flagellar biosynthesis protein FliR	GF_27232	13.0190074913876
NP_416461.1	b1951	rcsA	207	DNA-binding transcriptional activator RcsA	GF_7770	53.2459035332317
NP_416462.1	b1952	dsrB	62	protein DsrB	GF_6957	18.8125025529466
NP_416463.4	b1953	yodD	75	stress-induced protein	GF_5382	0.14790105631957
NP_416464.1	b1955	yedP	271	putative mannosyl-3-phosphoglycerate phosphatase	GF_23590	1.37596153846154
NP_416465.2	b1956	dgcQ	564	putative diguanylate cyclase DgcQ	GF_9298	7.48027185125071
NP_416466.1	b1957	yodC	60	protein YodC	GF_9299	0.778563475410479
NP_416467.1	b1958	yedI	305	DUF808 domain-containing inner membrane protein YedI	GF_28672	0.358974358974359
NP_416468.1	b1959	yedA	306	putative transporter YedA	GF_15567	0.915585051821919
NP_416469.1	b1960	vsr	156	DNA mismatch endonuclease Vsr	GF_13945	116.978922554504
NP_416470.1	b1961	dcm	472	DNA-cytosine methyltransferase	GF_668	38.0812760856918
NP_416471.1	b1962	yedJ	231	putative HD superfamily phosphohydrolase YedJ	GF_4135	2.10831905985346
NP_416472.2	b1963	yedR	121	putative inner membrane protein YedR	GF_1045	0.862447468759567
NP_416476.1	b1967	hchA	283	protein/nucleic acid deglycase 1	GF_8122	61.0217016340613
NP_416477.1	b1968	hprS	452	sensor histidine kinase HprS	GF_4136	1.51508986728425
NP_416478.2	b1969	hprR	223	DNA-binding transcriptional dual regulator HprR	GF_4019	1.04518403373979
NP_416479.1	b1970	hiuH	137	hydroxyisourate hydrolase/transthyretin-related protein	GF_4509	19.5183444444096
NP_416480.1	b1971	msrP	334	protein-L-methionine sulfoxide reductase catalytic subunit MsrP	GF_9300	25.0806823305979
NP_416481.1	b1972	msrQ	211	protein-L-methionine sulfoxide reductase heme-binding subunit MsrQ	GF_2474	11.8984332382557
NP_416482.1	b1973	zinT	216	metal-binding protein ZinT	GF_4020	12.648999543997
NP_416483.4	b1974	yodB	176	putative cytochrome b561 YodB	GF_28743	0.645098674902098
NP_416484.2	b1976	mtfA	265	Mlc titration factor	GF_9301	36.3698609911862
NP_416485.4	b1978	yeeJ	2358	inverse autotransporter adhesin	GF_255	2.05753575162834
NP_416488.1	b1981	shiA	438	shikimate:H(+) symporter	GF_10692	12.9101399711318
NP_416489.1	b1982	amn	484	AMP nucleosidase	GF_19277	6.18881067755909
NP_416490.1	b1983	yeeN	238	putative transcriptional regulator YeeN	GF_6894	1.23776783767791
NP_416491.3	b1985	yeeO	547	FMN/FAD exporter	GF_8285	3.04788037975613
NP_416492.1	b1987	cbl	316	DNA-binding transcriptional activator Cbl	GF_24214	11.547306125858
NP_416493.1	b1988	nac	305	DNA-binding transcriptional dual regulator Nac	GF_9303	4.288214000329
NP_416494.1	b1990	ldtA	310	L%2CD-transpeptidase LdtA	GF_7810	7.26473023061631
NP_416495.1	b1991	cobT	359	nicotinate-nucleotide--dimethylbenzimidazole phosphoribosyltransferase	GF_7871	3.96352589930093
NP_416496.1	b1992	cobS	247	cobalamin 5'-phosphate synthase	GF_9304	3.27063697693587
NP_416497.1	b1993	cobU	181	cobinamide-P guanylyltransferase/cobinamide kinase	GF_8108	3.70355945221345
NP_416498.2	b1994	insH6	326	CP4-44 prophage%3B IS5 transposase and trans-activator	GF_1072	1.28933737476524
NP_416500.1	b1996	insD3	301	CP4-44 prophage%3B IS2 insertion element protein InsB	GF_626	0.0554426414317149
YP_026163.2	b1997	insC3	121	CP4-44 prophage%3B IS2 insertion element repressor InsA	GF_4064	0.536644138278634
YP_026164.1	b2000	flu	1039	CP4-44 prophage%3B self recognizing antigen 43 (Ag43) autotransporter	GF_24343	129.532093339164
NP_416505.2	b2001	yeeR	510	CP4-44 prophage%3B inner membrane protein YeeR	GF_1938	2.76903744177884
NP_416506.1	b2002	yeeS	148	CP4-44 prophage%3B RadC-like JAB domain-containing protein YeeS	GF_9978	0.124017094017094
NP_416507.1	b2003	yeeT	73	CP4-44 prophage%3B DUF987 domain-containing protein YeeT	GF_86	1.3108960208298
NP_416508.1	b2004	cbeA	122	CP4-44 prophage%3B cytoskeleton bundling-enhancing antitoxin CbeA	GF_6	5.97868331176689
NP_416509.1	b2005	cbtA	124	CP4-44 prophage%3B cytoskeleton-binding toxin CbtA	GF_9	13.1859264953237
YP_009518797.1	b2006	yeeW	64	CP4-44 prophage%3B putative uncharacterized protein YeeW	GF_473	-
YP_009518798.1	b4538	yoeF	118	CP4-44 prophage%3B putative uncharacterized protein YoeF	GF_12796	-
NP_416511.4	b2007	yeeX	109	DUF496 domain-containing protein YeeX	GF_9305	1.89986522689642
NP_416512.1	b2008	yeeA	352	putative transporter YeeA	GF_9306	8.90591309130913
NP_416513.1	b2009	sbmC	157	DNA gyrase inhibitor	GF_9307	13.4646439630747
NP_416514.4	b2010	dacD	388	D-alanyl-D-alanine carboxypeptidase DacD	GF_4083	46.9244754500799
NP_416515.1	b2011	sbcB	475	exodeoxyribonuclease I	GF_2475	87.2706481231094
NP_416516.1	b2012	yeeD	75	putative sulfurtransferase YeeD	GF_2956	2.71835253289341
NP_416517.1	b2013	yeeE	352	inner membrane protein YeeE	GF_4138	7.68620961387316
NP_416518.2	b2014	plaP	452	putrescine:H(+) symporter PlaP	GF_2963	2.60503851976039
YP_002791246.1	b4678	yoeI	20	uncharacterized protein YoeI	GF_10287	0.0815705128205128
NP_416519.4	b2015	yeeY	309	putative DNA-binding transcriptional regulator YeeY	GF_8109	1.17394406073587
NP_416520.1	b2016	yeeZ	274	putative epimerase YeeZ	GF_2476	3.27372050464156
YP_588458.1	b4539	yoeB	84	ribosome-dependent mRNA interferase toxin YoeB	GF_15438	30.4165149720074
NP_416521.2	b2017	yefM	83	YefM antitoxin of the YoeB-YefM toxin-antitoxin pair and DNA binding transcriptional repressor	GF_9309	42.1244527128367
NP_416522.1	b2018	hisL	16	his operon leader peptide	GF_28417	-
NP_416523.1	b2019	hisG	299	ATP phosphoribosyltransferase	GF_9311	163.3634552279
NP_416524.1	b2020	hisD	434	histidinal/histidinol dehydrogenase	GF_1646	60.2883659476437
NP_416525.1	b2021	hisC	356	histidinol-phosphate aminotransferase	GF_1188	83.8086259002501
NP_416526.4	b2022	hisB	355	imidazoleglycerol-phosphate dehydratase/histidinol-phosphatase	GF_1622	206.034241861736
NP_416527.1	b2023	hisH	196	imidazole glycerol phosphate synthase subunit HisH	GF_2477	29.8662853011543
NP_416528.2	b2024	hisA	245	1-(5-phosphoribosyl)-5-[(5-phosphoribosylamino)methylideneamino]imidazole-4-carboxamide isomerase	GF_4139	329.160621441431
NP_416529.1	b2025	hisF	258	imidazole glycerol phosphate synthase subunit HisF	GF_9312	41.4868098930891
NP_416530.1	b2026	hisI	203	putative bifunctional phosphoribosyl-AMP cyclohydrolase/phosphoribosyl-ATP pyrophosphatase	GF_1623	27.47643685596
NP_416531.4	b2027	wzzB	326	regulator of length of O-antigen component of lipopolysaccharide chains	GF_871	142.581955088191
NP_416532.1	b2028	ugd	388	UDP-glucose 6-dehydrogenase	GF_148	28.8152331130841
NP_416533.1	b2029	gnd	468	6-phosphogluconate dehydrogenase%2C decarboxylating	GF_9313	175.616890166186
[truncated: 2,286 more rows]
