# Supplementary material for: About the dark corners in the gene function space of Escherichia coli remaining without illumination by scientific literature
Source: Biol Direct. 2023 Feb 28;18:7. doi: 10.1186/s13062-023-00362-0 (PMC9976479; doi:10.1186/s13062-023-00362-0)
Supplement: Supplementary file 3 — Additional file 3: File 1. Details about E. coli K-12 MG1655 genes with mapped literature FPE-scores. This file provides the list of E. coli K-12 MG1655 protein accession IDs (ProteinID) with the gene IDs (GeneID), gene names (GeneName), protein lengths (Length), product descriptions (Product), GF IDs from the E. coli pangenome study (GF_ID) and the aggregated FPE score till June 2022 for the gene ID. File 1B. Details about E. coli softcore genome GFs with mapped literature FPE-scores. This file provides the list of E. coli softcore genome GFs with gene family ID from the E. coli pangenome study (GF_ID), the representative sequence, the product description (Product), gene name (GeneName) and the aggregated FPE-score till June 2022. File 2. The mapping of E. coli K-12 MG1655 gene id (Gene) to the PubmedID, the year of publication for the respective PubmedID (Year), the number of times the gene appear in that PubmedID (Count) and the calculated FPE score (FPE_Score) for the gene id. The sum of FPE_Score for each unique PMID should be equal to 1. File 2B. The mapping of E. coli softcore gene family ID (GF_ID) to the PubmedID, the year of publication for the respective PubmedID (Year), the number of times the gene appear in that PubmedID (Count) and the calculated FPE score (FPE_Score) for the GF_ID. The sum of FPE_Score for each unique PMID should be equal to 1. File 3. This supplementary file provides the total number of E. coli K-12 MG1655 gene id that has been mentioned (#genes have been mentioned) till the specified year (Year). File 3B. This supplementary file provides the total number of E. coli softcore gene family id (GF_ID) that has been mentioned (#GF_ID have been mentioned) till the specified year (Year). File 4. This supplementary file provides the year when the E. coli K-12 MG1655 gene id (GeneID) was first mentioned in the literature. This is an approximation based on the literature mapping data. File 4B. This supplementary file provides the year when the [file 13062_2023_362_MOESM3_ESM.zip › Supplementary File 1B.txt]

GF_ID	Representative_Sequence	Product	GeneName	Aggregated_FPE_Score
GF_10000	WP_001279752.1	putative transporter	yidE	3.38524335032777
GF_10001	WP_001243431.1	heat shock chaperone IbpB	ibpB	162.595509038228
GF_10003	WP_001391766.1	YidR family protein	yidR	3.64861755244347
GF_10004	WP_000985549.1	sugar-phosphatase	yidA	13.5892913270255
GF_10005	WP_000060112.1	DNA replication/repair protein RecF	recF	179.889954077098
GF_10006	WP_000673464.1	DNA polymerase III subunit beta	dnaN	174.22604311985
GF_10007	WP_000059111.1	chromosomal replication initiator protein DnaA	dnaA	1015.8826563131
GF_10008	WP_000239730.1	ribonuclease P protein component	rnpA	119.751591844605
GF_10009	WP_000378250.1	membrane protein insertase YidC	yidC	192.043081852328
GF_10010	WP_001364348.1	tryptophanase leader peptide	tnaC	43.7735509674459
GF_10011	WP_001295247.1	tryptophanase	tnaA	176.128881579704
GF_10013	WP_000085982.1	multidrug efflux MFS transporter MdtL	mdtL	11.207702206777
GF_10014	WP_001291268.1	class I chromate reductase YieF	yieF	60.3045742441561
GF_10017	WP_000063125.1	phosphate ABC transporter ATP-binding protein PstB	pstB	34.1220557188565
GF_10018	WP_001251998.1	phosphate ABC transporter permease PstA	pstA	43.0176411620625
GF_10019	WP_000741625.1	phosphate ABC transporter permease PstC	pstC	12.558274594381
GF_10020	WP_000334099.1	glutamine--fructose-6-phosphate transaminase (isomerizing)	glmS	274.998066908233
GF_10021	WP_000190506.1	F0F1 ATP synthase subunit beta	atpD	104.252078384962
GF_10022	WP_000429386.1	F0F1 ATP synthase subunit C	atpE	180.75330424442
GF_10023	WP_000135625.1	F0F1 ATP synthase subunit A	atpB	127.37037197204
GF_10024	WP_000116695.1	F0F1 ATP synthase subunit I	atpI	25.0064494158865
GF_10025	WP_000932839.1	16S rRNA (guanine(527)-N(7))-methyltransferase RsmG	rsmG	31.5075157825498
GF_10026	WP_000499788.1	tRNA uridine(34) 5-carboxymethylaminomethyl synthesis enzyme MnmG	mnmG	38.9181687438686
GF_10027	WP_000763724.1	FMN-binding protein MioC	mioC	17.3428704593756
GF_10028	WP_000845104.1	aspartate--ammonia ligase	asnA	22.1692348427055
GF_10029	WP_001056273.1	ribose ABC transporter substrate-binding protein RbsB	rbsB	34.7709582683357
GF_10030	WP_001280852.1	multidrug transporter subunit MdtD	mdtD	7.6574974427654
GF_10031	WP_000841001.1	macrodomain Ori organization protein MaoP	maoP	0.501627995068768
GF_10032	WP_001311244.1	ilv operon leader peptide	ilvL	1.86266129453876
GF_10033	WP_000785596.1	threonine ammonia-lyase%2C biosynthetic	ilvA	84.181898891874
GF_10034	WP_001140251.1	peptidylprolyl isomerase PpiC	ppiC	17.1954407919977
GF_10035	WP_069905023.1	UDP-N-acetylglucosamine--undecaprenyl-phosphate N-acetylglucosaminephosphotransferase	wecA	85.480627558275
GF_10037	WP_000050265.1	lipid III flippase WzxE	wzxE	154.984987113907
GF_10038	WP_000055129.1	ECA oligosaccharide polymerase	wzyE	175.137952502005
GF_10039	WP_000921791.1	protoheme IX biogenesis protein HemY	hemY	8.62241405194758
GF_10040	WP_001160654.1	diaminopimelate epimerase	dapF	22.149092250589
GF_10041	WP_000812796.1	DUF484 domain-containing protein	yigA	0.407052310654686
GF_10042	WP_000130691.1	tyrosine recombinase XerC	xerC	77.0967316704135
GF_10043	WP_000383406.1	DNA helicase II	uvrD	424.672053407677
GF_10044	WP_001259700.1	phospholipase A	pldA	119.331706124918
GF_10045	WP_001196238.1	biotin transporter	bioP	1.70217430061456
GF_10046	WP_000573621.1	HTH-type transcriptional regulator MetR	metR	57.1904757908521
GF_10047	WP_000153907.1	5-methyltetrahydropteroyltriglutamate--homocysteine S-methyltransferase	metE	35.4819332565341
GF_10048	WP_000347714.1	DNA recombination protein RmuC	rmuC	12.3599068721055
GF_10049	WP_001295259.1	ubiquinone biosynthesis protein UbiJ	ubiJ	10.8094121532474
GF_10050	WP_000187530.1	ubiquinone biosynthesis regulatory protein kinase UbiB	ubiB	8.42593071556009
GF_10051	WP_001295260.1	Sec-independent protein translocase subunit TatA	tatA	107.208407468899
GF_10052	WP_000109943.1	Sec-independent protein translocase subunit TatC	tatC	138.390416122839
GF_10053	WP_001192396.1	transcription/translation regulatory transformer protein RfaH	rfaH	91.4951742089152
GF_10054	WP_000444561.1	Xaa-Pro dipeptidase	pepQ	22.039918089319
GF_10055	WP_001308167.1	IMPACT family protein	yigZ	2.07684948979592
GF_10056	WP_001295263.1	YihD family protein	yihD	0.0890319396178449
GF_10057	WP_001065497.1	stress response kinase SrkA	srkA	5.40080910541683
GF_10059	WP_000183349.1	ribosome biogenesis GTP-binding protein YihA/YsxC	yihA	20.2372006059547
GF_10060	WP_000116090.1	oxygen-independent coproporphyrinogen III oxidase	hemN	9.69697890950763
GF_10061	WP_000190577.1	nitrogen regulation protein NR(II)	glnL	79.8462604731497
GF_10062	WP_001271717.1	glutamate--ammonia ligase	glnA	272.555045734608
GF_10065	WP_001295269.1	glucose-1-phosphatase	yihX	1.70484412228598
GF_10066	WP_000920762.1	virulence factor BrkB family protein	yihY	0.227646337402435
GF_10067	WP_000080784.1	fatty acid biosynthesis protein FabY	fabY	1.17714156729023
GF_10070	WP_000144059.1	rhamnulokinase	rhaB	29.6422092314722
GF_10071	WP_000217131.1	HTH-type transcriptional activator RhaS	rhaS	23.9979091981991
GF_10072	WP_001270260.1	6-N-hydroxylaminopurine resistance protein	yiiM	5.27534570302383
GF_10073	WP_000580417.1	envelope stress sensor histidine kinase CpxA	cpxA	114.92859179578
GF_10074	WP_000591795.1	6-phosphofructokinase	pfkA	64.2562162031372
GF_10076	WP_001326656.1	CDP-diacylglycerol diphosphatase	cdh	12.0919013838399
GF_10077	WP_001216325.1	triose-phosphate isomerase	tpiA	179.726412844278
GF_10078	WP_000802214.1	YiiQ family protein	yiiQ	0.0998703892571817
GF_10079	WP_000323556.1	universal stress protein UspD	uspD	7.93026656168991
GF_10080	WP_000796332.1	ferredoxin--NADP(+) reductase	fpr	16.3859509660041
GF_10081	WP_032174466.1	class II fructose-bisphosphatase	glpX	25.1442206178763
GF_10082	WP_000136788.1	glycerol kinase GlpK	glpK	140.28506403545
GF_10083	WP_001296623.1	septal ring assembly protein ZapB	zapB	9.15956646009565
GF_10084	WP_000872908.1	ribonuclease E activity regulator RraA	rraA	30.6146013144739
GF_10085	WP_000139496.1	1%2C4-dihydroxy-2-naphthoate polyprenyltransferase	menA	14.1588082800428
GF_10086	WP_001293341.1	HslU--HslV peptidase ATPase subunit	hslU	55.1762590347098
GF_10087	WP_000208242.1	ATP-dependent protease subunit HslV	hslV	47.8988091603104
GF_10088	WP_000644904.1	DNA-binding transcriptional regulator CytR	cytR	71.099398064278
GF_10089	WP_001301269.1	primosomal protein N'	priA	18.9629647301219
GF_1009	WP_001307845.1	DUF1889 family protein	yoaC	0.487963788182649
GF_10090	WP_000852812.1	met regulon transcriptional regulator MetJ	metJ	89.6043823586588
GF_10091	WP_000110772.1	bifunctional aspartate kinase/homoserine dehydrogenase II	metL	12.084300973714
GF_10093	WP_001271242.1	cystine transporter YijE	yijE	1.16347769877182
GF_10094	WP_000647891.1	DUF1287 domain-containing protein	yijF	0.216427476486645
GF_10097	WP_000184811.1	formate C-acetyltransferase	pflD	14.0886141808528
GF_10098	WP_000323846.1	PTS fructose-like transporter subunit IIB	frwD	1.6815667526118
GF_10099	WP_001298964.1	acetylornithine deacetylase	argE	78.4925863920897
GF_10100	WP_000935370.1	N-acetyl-gamma-glutamyl-phosphate reductase	argC	21.2272116376891
GF_10101	WP_001302318.1	acetylglutamate kinase	argB	33.1368809809705
GF_10103	WP_001025939.1	DNA-binding transcriptional regulator OxyR	oxyR	408.34582733467
GF_10104	WP_001120810.1	Si-specific NAD(P)(+) transhydrogenase	sthA	63.6473674336705
GF_10105	NP_312921.3	transcriptional repressor	fabR	17.7460908235718
GF_10106	WP_001016699.1	UDP-N-acetylmuramate dehydrogenase	murB	57.2278586745071
GF_10107	WP_000654630.1	bifunctional biotin--[acetyl-CoA-carboxylase] synthetase/biotin operon repressor	birA	1143.5169669587
GF_10108	WP_000023081.1	type I pantothenate kinase	coaA	38.8212113817506
GF_10109	WP_001275702.1	preprotein translocase subunit SecE	secE	63.9095230184267
GF_10110	WP_001287516.1	transcription termination/antitermination protein NusG	nusG	157.331441391116
GF_10111	WP_001085926.1	50S ribosomal protein L11	rplK	28.4100692044923
GF_10112	WP_001096684.1	50S ribosomal protein L1	rplA	25.0955380124428
GF_10113	WP_001207201.1	50S ribosomal protein L10	rplJ	28.1224520050028
GF_10114	WP_000263098.1	DNA-directed RNA polymerase subunit beta	rpoB	1182.45198788184
GF_10115	WP_000653944.1	DNA-directed RNA polymerase subunit beta'	rpoC	157.254282628674
GF_10116	WP_000847447.1	2-iminoacetate synthase ThiH	thiH	14.388963874737
GF_10117	WP_000944104.1	thiazole synthase	thiG	17.2665004504104
GF_10118	WP_000999737.1	thiazole biosynthesis adenylyltransferase ThiF	thiF	43.8183105038729
GF_10119	WP_000284615.1	thiamine phosphate synthase	thiE	14.7322849315466
GF_10120	WP_001276926.1	phosphomethylpyrimidine synthase ThiC	thiC	8.80660539527258
GF_10121	WP_000934302.1	sigma D regulator	rsd	34.1342955404056
GF_10122	WP_000137657.1	uroporphyrinogen decarboxylase	hemE	21.8855421904359
GF_10123	WP_000940106.1	YjaG family protein	yjaG	0.00847457627118644
GF_10124	WP_000148503.1	sigma-54-dependent response regulator transcription factor ZraR	zraR	25.3495284790063
GF_10125	WP_000866800.1	phosphoribosylamine--glycine ligase	purD	27.4994309151818
GF_10126	WP_001187559.1	bifunctional phosphoribosylaminoimidazolecarboxamide formyltransferase/IMP cyclohydrolase	purH	34.2071526985081
GF_10127	WP_001122777.1	homoserine O-succinyltransferase	metA	26.9281641542163
GF_10128	WP_000857856.1	isocitrate lyase	aceA	95.0066156393335
GF_10129	WP_000226403.1	glyoxylate bypass operon transcriptional repressor IclR	iclR	87.1499807882256
GF_10130	WP_000096011.1	methionine synthase	metH	37.6956779772067
GF_10131	WP_000421763.1	dipeptidase PepE	pepE	16.0401420529249
GF_10132	WP_001290310.1	lysine-sensitive aspartokinase 3	lysC	826.367744799914
GF_10133	WP_000789986.1	glucose-6-phosphate isomerase	pgi	167.930317080998
GF_10134	WP_001295278.1	YjbF family lipoprotein	yjbF	1.15292010457341
GF_10136	WP_001252058.1	maltose ABC transporter permease MalG	malG	37.8250243727455
GF_10137	WP_001297290.1	maltose ABC transporter permease MalF	malF	59.4878227819278
GF_10138	WP_000695387.1	maltose/maltodextrin ABC transporter substrate-binding protein MalE	malE	644.20727217568
GF_10139	WP_000179165.1	maltose/maltodextrin ABC transporter ATP-binding protein MalK	malK	101.357157926264
GF_10140	WP_001326644.1	chorismate lyase	ubiC	11.3328043085174
GF_10141	WP_000455227.1	4-hydroxybenzoate octaprenyltransferase	ubiA	37.5692047204156
GF_10142	NP_418468.3	DNA damage-inducible protein F	dinF	24.5997831231564
GF_10143	WP_001030593.1	CsbD family protein	yjbJ	3.52705690824715
GF_10145	WP_001298868.1	tRNA dihydrouridine(20/20a) synthase DusA	dusA	6.88252649719555
GF_10146	WP_000486985.1	aromatic amino acid transaminase	tyrB	1528.70978434325
GF_10147	WP_001226928.1	acid phosphatase AphA	aphA	9.35843980297703
GF_10148	WP_000270375.1	secondary thiamine-phosphate synthase enzyme YjbQ	yjbQ	1.66627262699063
GF_10149	WP_000357740.1	excinuclease ABC subunit UvrA	uvrA	727.584198289532
GF_10150	WP_000832573.1	cation/acetate symporter ActP	actP	26.8278638645035
GF_10151	WP_089502953.1	DUF485 domain-containing protein	yjcH	1.90802487183165
GF_10152	WP_001295391.1	cytochrome c nitrite reductase pentaheme subunit	nrfB	10.8278020143236
GF_10153	WP_000220281.1	cytochrome c nitrite reductase Fe-S protein	nrfC	2.62529828517281
GF_10154	WP_000195171.1	cytochrome c nitrite reductase subunit NrfD	nrfD	8.28237675787488
GF_10155	WP_000719886.1	sel1 repeat family protein	yjcO	1.50181311775782
GF_10160	WP_001110490.1	aminoalkylphosphonate N-acetyltransferase	phnO	5.15808242029956
GF_10161	WP_000002303.1	alpha-D-ribose 1-methylphosphonate 5-phosphate C-P-lyase PhnJ	phnJ	9.51776230078525
GF_10162	WP_000171628.1	phosphonate C-P lyase system protein PhnH	phnH	5.02602602987478
GF_10163	WP_001300891.1	phnA family protein	yjdM	17.7747112191261
GF_10164	WP_000919792.1	phosphoethanolamine transferase EptA	eptA	73.124004281093
GF_10166	WP_000986601.1	alpha-galactosidase	melA	47.9592011508389
GF_10168	WP_001216477.1	sensor histidine kinase	dcuS	40.3213963579498
GF_10170	WP_001188520.1	transcriptional regulator	yjdC	17.7388601131528
GF_10171	WP_000883400.1	divalent cation tolerance protein CutA	cutA	39.2215793735172
GF_10172	WP_000961959.1	anaerobic C4-dicarboxylate transporter DcuA	dcuA	0.130277777777778
GF_10173	WP_000069437.1	aspartate ammonia-lyase	aspA	16.8942675910022
GF_10174	WP_001267448.1	membrane protein FxsA	fxsA	6.27389915337084
GF_10175	WP_000015837.1	L-methionine/branched-chain amino acid transporter	yjeH	3.15025360870378
GF_10176	WP_000558209.1	DUF4156 domain-containing protein	yjeI	0.170169436298469
GF_10177	WP_001008040.1	YjeJ family protein	yjeJ	0.255807113278378
GF_10178	WP_000940549.1	EF-P beta-lysylation protein EpmB	epmB	5.86849846636877
GF_10179	WP_000208757.1	fumarate reductase subunit FrdC	frdC	11.1594933569591
GF_10180	WP_000829498.1	fumarate reductase iron-sulfur protein	frdB	21.8375325582933
GF_10181	WP_001192973.1	fumarate reductase (quinol) flavoprotein subunit	frdA	25.3889934302364
GF_10182	WP_000004771.1	elongation factor P--(R)-beta-lysine ligase	epmA	69.163484533629
GF_10183	WP_001336293.1	glutamate/gamma-aminobutyrate family transporter YjeM	yjeM	1.01836273179557
GF_10184	WP_001236847.1	miniconductance mechanosensitive channel MscM	mscM	1.58082352696997
GF_10185	WP_000934920.1	phosphatidylserine decarboxylase	psd	15.5310873781159
GF_10186	WP_000041964.1	small ribosomal subunit biogenesis GTPase RsgA	rsgA	25.1045593711622
GF_10187	WP_001295189.1	bifunctional ADP-dependent NAD(P)H-hydrate dehydratase/NAD(P)H-hydrate epimerase	nnr	21.4538114233331
GF_10188	WP_001280345.1	tRNA (adenosine(37)-N6)-dimethylallyltransferase MiaA	miaA	54.8758776440678
GF_10189	WP_000460360.1	GTPase HflX	hflX	26.3215082035841
GF_10190	WP_001232412.1	protease modulator HflC	hflC	12.8513349748585
GF_10191	WP_001089295.1	DUF2065 domain-containing protein	yjeT	0.369031372991578
GF_10192	WP_000076332.1	ribonuclease R	rnr	9.794275597182
GF_10193	WP_000101685.1	DUF1190 domain-containing protein	yjfM	0.0390625
GF_10194	WP_000811566.1	protease activator YjfN	yjfN	1.60698371473344
GF_10195	WP_000254633.1	biofilm peroxide resistance protein BsmA	bsmA	15.7106696367266
GF_10196	WP_000218360.1	PTS ascorbate transporter subunit IIB	ulaB	5.61597164318426
GF_10197	WP_021564805.1	PTS ascorbate transporter subunit IIA	ulaC	16.9898875082862
GF_10199	WP_000492914.1	DUF1471 domain-containing protein	yjfY	0.0536869123318414
GF_10200	WP_001216676.1	30S ribosomal protein S6	rpsF	17.2661135506443
GF_10201	WP_001196062.1	50S ribosomal protein L9	rplI	10.6635098022343
GF_10202	WP_000211225.1	FKBP-type peptidyl-prolyl cis-trans isomerase	fklB	0.704087725281285
GF_10203	WP_000228346.1	D-serine/D-alanine/glycine transporter	cycA	61.4711644060314
GF_10204	WP_001317588.1	helix-turn-helix transcriptional regulator	ytfH	1.03285405071119
GF_10207	WP_000935042.1	hemolysin family protein	ytfL	2.5123394701392
GF_10208	WP_001305659.1	peptide-methionine (S)-S-oxide reductase MsrA	msrA	29.8414355511569
GF_10209	WP_001269327.1	autotransporter assembly complex protein TamA	tamA	5.01982345536284
GF_10210	WP_021564810.1	autotransporter assembly complex protein TamB	tamB	18.70417493711
GF_10212	WP_000055075.1	inorganic diphosphatase	ppa	128.662567484623
GF_10213	NP_418651.3	galactofuranose ABC transporter putative membrane subunit YtfT	ytfT	0.180944055944056
GF_10214	WP_000853753.1	class 1 fructose-bisphosphatase	fbp	15.4988804112841
GF_10215	WP_001219792.1	UDP-N-acetylmuramate:L-alanyl-gamma-D-glutamyl-meso-diaminopimelate ligase	mpl	25.8407920936737
GF_10216	WP_001162171.1	metalloprotease PmbA	pmbA	45.1312904123303
GF_10217	WP_001009182.1	anaerobic ribonucleoside-triphosphate reductase-activating protein	nrdG	7.18921667991791
GF_10218	WP_000187798.1	anaerobic ribonucleoside-triphosphate reductase	nrdD	21.8861762717231
GF_10219	WP_001315166.1	alpha%2Calpha-phosphotrehalase	treC	71.0683486640311
GF_10220	WP_001299664.1	PTS trehalose transporter subunit IIBC	treB	9.43728958748928
GF_10221	WP_021564811.1	trehalose operon repressor TreR	treR	6.18456279353323
GF_10222	WP_000471850.1	magnesium-translocating P-type ATPase	mgtA	43.4932992011562
GF_10223	WP_000013046.1	aspartate carbamoyltransferase	pyrB	82.7556951307454
GF_10225	WP_000002953.1	ribonuclease E inhibitor RraB	rraB	9.30082301426436
GF_10226	WP_000416392.1	valine--tRNA ligase	valS	43.898253275737
GF_10227	WP_000397144.1	leucyl aminopeptidase	pepA	197.660076730073
GF_10228	WP_000584117.1	LPS export ABC transporter permease LptF	lptF	9.67425079220494
GF_10229	WP_001309159.1	DNA-binding transcriptional regulator IdnR	idnR	96.2896562506773
GF_10231	WP_131199848.1	NADPH-dependent aldehyde reductase Ahr	ahr	9.03711716471981
GF_10246	WP_000568416.1	beta-aspartyl-peptidase	iadA	6.76140745725758
GF_10247	WP_000211971.1	YjiG family protein	yjiG	0.112258064516129
GF_10248	WP_032296988.1	YjiH family protein	yjiH	0.117647058823529
GF_10249	WP_024946558.1	hypothetical protein	yjiL	7.18085239558439
GF_10250	WP_001300012.1	2-hydroxyacyl-CoA dehydratase subunit D	yjiM	0.693693693693694
GF_10256	WP_000538188.1	threonine/serine exporter	yjjB	1.4318441454423
GF_10257	WP_000936630.1	response regulator transcription factor	yjjQ	2.45010288329089
GF_10258	WP_001272319.1	16S rRNA (guanine(1207)-N(2))-methyltransferase RsmC	rsmC	14.1614943638498
GF_10259	WP_000870700.1	pyrimidine 5'-nucleotidase	yjjG	4.16273591643028
GF_10260	WP_000175943.1	peptide chain release factor 3	prfC	41.9820611225863
GF_10261	WP_001295748.1	molecular chaperone OsmY	osmY	51.3467569330528
GF_10262	WP_001299799.1	patatin family protein	yjjU	0.646481487269416
GF_10263	WP_001088379.1	YjjW family glycine radical enzyme activase	yjjW	0.0222222222222222
GF_10265	WP_000816471.1	phosphopentomutase	deoB	20.0803856216276
GF_10266	WP_000224877.1	purine-nucleoside phosphorylase	deoD	29.823330466632
GF_10267	WP_000046749.1	energy-dependent translational throttle protein EttA	ettA	15.5840484929993
GF_10268	WP_000409451.1	murein transglycosylase	sltY	41.2735907407842
GF_10269	WP_000068679.1	trp operon repressor	trpR	121.791755536475
GF_10270	WP_000942344.1	2%2C3-diphosphoglycerate-dependent phosphoglycerate mutase GpmB	gpmB	2.79581516704631
GF_10271	WP_000875487.1	protein CreA	creA	35.1769185758833
GF_10273	WP_001219614.1	two-component system sensor histidine kinase CreC	creC	39.2449224281817
GF_10274	WP_000920325.1	cell envelope integrity protein CreD	creD	35.1015316783838
GF_10275	WP_000216624.1	DUF3927 family protein	cbdX	4.56459167469246
GF_10277	WP_000233090.1	hypothetical protein	ydgU	1.28047684685047
GF_10280	WP_069905158.1	hypothetical protein	yjbT	1.02702702702703
GF_10281	WP_001406816.1	fur leader peptide	uof	2.54553205710056
GF_10285	WP_001386836.1	protein YoaJ	yoaJ	2.65977576085051
GF_10286	WP_010723106.1	stress response protein AzuC	azuC	3.71948598841736
GF_10287	WP_010723108.1	membrane protein YoeI	yoeI	0.0855344683529194
GF_10291	WP_000128776.1	type I toxin-antitoxin system toxin ShoB	shoB	6.96240982253352
GF_10292	WP_001010156.1	hypothetical protein	yqfG	0.120418870354004
GF_10296	WP_010723222.1	protein YrbN	yrbN	0.22158273381295
GF_10298	WP_000893994.1	YshB family small membrane protein	yshB	0.0595388253404697
GF_10303	WP_001001761.1	manganase accumulation protein MntS	mntS	6.44810736074681
GF_10375	WP_001295534.1	acetolactate synthase 3 large subunit	ilvI	23.6271710194068
GF_10376	WP_069905025.1	murein tripeptide/oligopeptide ABC transporter ATP-binding protein OppD	oppD	10.2861972147945
GF_10377	WP_000597196.1	outer membrane lipoprotein SlyB	slyB	5.34970988143882
GF_10379	WP_001182363.1	Bcr/CflA family multidrug efflux MFS transporter	ydhC	1.50228755467631
GF_10380	WP_001174940.1	multidrug efflux MATE transporter MdtK	mdtK	80.1394863567778
GF_10381	WP_001185722.1	copper homeostasis protein CutC	cutC	35.1888518894899
GF_10382	WP_000100205.1	arabinose ABC transporter permease AraH	araH	133.109122985273
GF_10383	WP_000852686.1	sulfate/thiosulfate ABC transporter permease CysW	cysW	6.95592246781802
GF_10384	WP_001295373.1	cysteine desulfurase	iscS	12.0564544103305
GF_10385	WP_000970102.1	phosphoribosylformylglycinamidine synthase	purL	60.1804075712501
GF_10386	WP_010723175.1	HlyC/CorC family transporter	yfjD	6.861752839211
GF_10387	WP_000880910.1	DNA repair protein RecN	recN	81.3011888102065
GF_10390	WP_000853247.1	zinc-binding dehydrogenase	yggP	0.392078071182549
GF_10391	WP_069905078.1	beta-galactosidase subunit alpha	ebgA	48.4855758854633
GF_10392	WP_001098806.1	TerC family membrane protein Alx	alx	4.54604242247716
GF_10393	WP_000460499.1	serine dehydratase subunit alpha family protein	cyuA	3.39544771446917
GF_10394	WP_000809774.1	aerobic respiration two-component sensor histidine kinase ArcB	arcB	102.206927030113
GF_10395	WP_001129722.1	topoisomerase DNA-binding C4 zinc finger domain-containing protein	yrdD	1.22064865978035
GF_10396	WP_000493556.1	nitrite transporter NirC	nirC	18.1142890852223
GF_10397	WP_000928723.1	rhomboid family intramembrane serine protease GlpG	glpG	106.966145144581
GF_10398	WP_000210111.1	gluconate transporter	gntU	6.45938086463316
GF_10400	WP_001297957.1	protein bax	bax	226.409714691913
GF_10402	WP_000072067.1	DNA topoisomerase (ATP-hydrolyzing) subunit B	gyrB	1079.84677651693
GF_10404	WP_000956627.1	ATPase RavA stimulator ViaA	viaA	3.18010986216645
GF_10405	WP_000102319.1	low affinity potassium transporter Kup	kup	26.8691596476903
GF_10406	WP_000379245.1	HTH-type transcriptional regulator HdfR	hdfR	22.6078380239528
GF_10407	WP_000208520.1	branched-chain-amino-acid transaminase	ilvE	59.5997357307959
GF_10408	WP_001238886.1	DNA helicase Rep	rep	10.3218626116687
GF_10409	WP_001295254.1	guanosine-5'-triphosphate%2C3'-diphosphate diphosphatase	gppA	22.0341046123111
GF_1041	WP_129484057.1	N-acetyltransferase	yhhY	1.66539328239896
GF_10410	WP_001145183.1	dTDP-4-amino-4%2C6-dideoxy-D-galactose acyltransferase	rffC	7.73908885830705
GF_10411	WP_000217233.1	TDP-N-acetylfucosamine:lipid II N-acetylfucosaminyltransferase	rffT	2.24495978202617
GF_10412	WP_000941517.1	anaerobic sulfatase maturase AslB	aslB	15.2695146868232
GF_10414	WP_000928824.1	threonine export protein RhtC	rhtC	4.54440177098956
GF_10415	WP_000487654.1	lysophospholipase L2	pldB	17.1105171729775
GF_10416	WP_000285362.1	sugar/pyridoxal phosphate phosphatase YigL	yigL	4.99579508405938
GF_10417	WP_001336442.1	dienelactone hydrolase family protein	ysgA	1.79393336212504
GF_10418	WP_069905020.1	bifunctional demethylmenaquinone methyltransferase/2-methoxy-6-polyprenyl-1%2C4-benzoquinol methylase UbiE	ubiE	18.3327264020434
GF_10419	WP_000459594.1	Sec-independent protein translocase protein TatB	tatB	44.4011854684761
GF_10420	WP_001206197.1	bifunctional 3-oxoadipyl-CoA/3-oxo-5%2C6-dehydrosuberyl-CoA thiolase	paaJ	357.790220858141
GF_10422	WP_000570668.1	ribosome-dependent GTPase TypA	typA	50.2010051157915
GF_10423	WP_001311268.1	L-rhamnose isomerase	rhaA	17.6326154593218
GF_10424	WP_000373940.1	NAD(+) diphosphatase	nudC	7.04416568954174
GF_10425	WP_001075514.1	phosphonate C-P lyase system protein PhnK	phnK	3.50242217885224
GF_10426	WP_000866436.1	type B 50S ribosomal protein L36	ykgO	15.2748978669199
GF_10427	WP_000885798.1	enterobactin biosynthesis protein YbdZ	ybdZ	39.0062670584705
GF_10428	WP_001272653.1	K(+)-transporting ATPase subunit F	kdpF	4.55766719605454
GF_10429	WP_000270282.1	cytochrome bd-I oxidase subunit CydX	cydX	11.1254782469272
GF_10431	WP_000638031.1	4-amino-4-deoxy-L-arabinose-phosphoundecaprenol flippase subunit ArnE	arnE	7.18240666958328
GF_10432	WP_000410201.1	DUF3820 family protein	ypeB	2.1421568627451
GF_10433	WP_001007730.1	YheV family putative metal-binding protein	yheV	0.00877159455740713
GF_10434	WP_001307474.1	membrane protein insertion efficiency factor YidD	yidD	5.67047074381284
GF_10435	WP_000799889.1	lipoprotein	yifL	0.208454213128639
GF_10445	WP_000022450.1	large-conductance mechanosensitive channel protein MscL	mscL	275.01206531342
GF_10447	WP_000034404.1	cysteine synthase A	cysK	122.393923417413
GF_10455	WP_000062312.1	Rho-binding antiterminator	rof	6.84325366562684
GF_10484	WP_000176585.1	tRNA lysidine(34) synthetase TilS	tilS	17.9787950151023
GF_10487	WP_000192748.1	5-formyltetrahydrofolate cyclo-ligase	fau	7.33779432539375
GF_10502	WP_000247879.1	NADH-quinone oxidoreductase subunit C/D	nuoC	27.173645672084
GF_10507	WP_000263347.1	succinate dehydrogenase cytochrome b556 subunit	sdhC	68.2934015468783
GF_10530	WP_204084309.1	chitin disaccharide deacetylase	chbG	13.6128576264185
GF_10537	WP_000472021.1	putative DNA-binding transcriptional regulator	yfeC	0.855124877327247
GF_10551	WP_000559088.1	ROK family protein	mak	9.45764970582485
GF_10583	WP_000736031.1	8-oxo-dGTP diphosphatase MutT	mutT	234.090630328949
GF_10584	WP_000738568.1	amino acid ABC transporter substrate-binding protein	yhdW	0.0934129429892142
GF_10596	WP_000809266.1	16S rRNA (cytidine(1402)-2'-O)-methyltransferase	rsmI	7.3800191612728
GF_1060	WP_021554643.1	hypothetical protein	yibT	2.27784756397542
GF_10625	WP_001310597.1	maltodextrin glucosidase	malZ	18.1207434110513
GF_10641	WP_160385287.1	two-component system sensor histidine kinase PmrB	pmrB	111.658002156307
GF_10656	WP_001093934.1	DUF1116 domain-containing protein	ylbE	1.27117825971694
GF_10679	WP_001232256.1	cytochrome b562	cybC	0.399704622655443
GF_10681	WP_001241561.1	cell division activator CedA	cedA	9.04937364886891
GF_10682	WP_001247093.1	ribonuclease PH	rph	0.0883747862755735
GF_10692	WP_001291193.1	MHS family MFS transporter	shiA	14.8629262113516
GF_107	WP_000197766.1	fimbrial protein	yfcP	0.812658227848101
GF_10706	WP_001298770.1	YtfJ family protein	ytfJ	1.14862959046727
GF_10708	WP_001303675.1	2-hydroxy-3-oxopropionate reductase	garR	5.90140954002248
GF_10716	WP_001386217.1	NAD(P)-dependent oxidoreductase	ybjS	0.024390243902439
GF_10753	WP_001339518.1	inosine/xanthosine triphosphatase	yjjX	1.98761143726897
GF_10756	WP_001350316.1	two-component system response regulator YpdB	ypdB	5.80535449115889
GF_10781	WP_001295941.1	bifunctional acid phosphatase/4-phytase	appA	122.53591168956
GF_10785	WP_071524917.1	heme lyase CcmF/NrfE family subunit	nrfE	3.56529296937928
GF_10813	WP_001138626.1	DNA-binding transcriptional regulator SgrR	sgrR	5.96818283116442
GF_10814	NP_308238.2	DNA polymerase III epsilon subunit DnaQ	dnaQ	144.339708948614
GF_10831	WP_001159114.1	choline dehydrogenase	betA	5.10946722472513
GF_10836	NP_308425.4	lactose operon repressor	lacI	374.74256740039
GF_10843	NP_308473.4	L-arabinose-inducible transporter	araJ	3.34714662306685
GF_10845	NP_308554.2	adenylate kinase	adk	167.27555293387
GF_10851	NP_308672.1	alkyl hydroperoxide reductase	ahpF	65.2619810950152
GF_10852	NP_308725.3	nucleoside triphosphate hydrolase	ybeZ	7.64578283701124
GF_10861	WP_000007095.1	ATP-dependent RNA helicase RhlE	rhlE	22.5779947973054
GF_10880	NP_309284.4	ureidoacrylate amidohydrolase	rutB	5.99690142178536
GF_10918	NP_309440.4	inner membrane protein	ycdZ	1.41128277753577
GF_10919	NP_309492.3	m(7)GTP pyrophosphatase	yceF	0.556852224178556
GF_10920	NP_309516.3	TetR family transcriptional regulator	ycfQ	29.4733451051127
GF_10921	NP_309519.2	transcription-repair coupling factor	mfd	102.170763274432
GF_10925	NP_309752.3	invasin	ychO	3.84916012619225
GF_10926	NP_309763.3	patatin-like family phospholipase	rssA	8.21783734682884
GF_10927	NP_309770.2	oligopeptide ABC transporter periplasmic binding protein	oppA	89.8116956519803
GF_10930	NP_309881.2	orotidine-5'-phosphate decarboxylase	pyrF	128.591099042841
GF_10939	NP_310066.1	peptidase	ydcP	0.889287419108885
GF_10943	NP_310318.3	lipoprotein	ynfC	0.0333333333333333
GF_10945	NP_310541.2	long-chain-fatty-acid--CoA ligase	fadD	50.1888080854854
GF_10946	NP_310572.3	16S rRNA m(5)C1407 methyltransferase	rsmF	14.3919288462958
GF_10947	NP_310594.4	zinc ABC transporter periplasmic binding protein	znuA	56.5389725367918
GF_10948	NP_310615.2	flagellar protein FlhE	flhE	4.48931998882831
GF_10951	NP_310686.2	cystine transporter subunit	fliY	19.9036732830076
GF_1096	WP_159086739.1	GGDEF domain-containing protein	dgcI	0.472833932946329
GF_10980	NP_311385.1	ATPase regulatory factor involved in DnaA inactivation	hda	53.2115395965308
GF_10984	NP_311501.3	cytochrome c assembly protein family inner membrane protein	ypjD	27.5960522674117
GF_110	WP_012138449.1	class II holin family protein	essQ	11.3900699051173
GF_11001	NP_311982.4	putrescine:2-oxoglutaric acid aminotransferase	patA	54.2882961084157
GF_11002	NP_312084.2	ATP-dependent zinc-metallo protease	ftsH	251.021071593468
GF_11003	NP_312096.3	acid stress protein	ibaG	7.95869321789603
GF_11004	NP_312118.3	glutamate synthase large subunit	gltB	27.3615654748834
GF_11006	WP_000874536.1	DNA utilization protein HofM	hofM	1.26842427133219
GF_11010	NP_312428.3	LysR family transcriptional regulator	yhjC	4.18511670571737
GF_11016	WP_000639956.1	lipopolysaccharide core heptose(II) kinase RfaY	rfaY	9.15746942264993
GF_11049	NP_312762.3	porphobilinogen deaminase	hemC	24.2909408677969
GF_1105	WP_115195330.1	lauroyl-Kdo(2)-lipid IV(A) myristoyltransferase	lpxM	128.530757305351
GF_11053	NP_312860.3	transcriptional activator RhaR	rhaR	29.1365980607679
GF_1110	NP_308649.3	4'-phosphopantetheinyl transferase entD	entD	50.095837555681
GF_11120	WP_072660910.1	argininosuccinate lyase	argH	12.2578267948141
GF_11186	WP_000523728.1	PTS glucose transporter subunit IIA	crr	104.839001909156
GF_11245	WP_096261518.1	flagellar type III secretion system pore protein FliP	fliP	14.4462716488814
GF_1125	WP_071940763.1	YehE family protein	yehE	1.24137931034483
GF_11272	WP_000980158.1	YsaB family lipoprotein	ysaB	0.31260634454467
GF_11275	WP_000990538.1	flagellar basal-body rod protein FlgG	flgG	23.1898211706988
GF_11288	WP_001051318.1	hydroxypyruvate isomerase	hyi	12.2902749354881
GF_11310	WP_001181895.1	flagellar basal body P-ring protein FlgI	flgI	26.9490319394328
GF_1141	WP_000628058.1	diguanylate cyclase DgcM	dgcM	4.54501830303368
GF_1144	WP_000528342.1	fumarate hydratase FumD	fumD	10.0209146634321
GF_1145	WP_000968919.1	PTS N%2CN'-diacetylchitobiose transporter subunit IIA	chbA	16.5334898245344
GF_1146	WP_000639274.1	DUF72 domain-containing protein	yecE	12.0401591908049
GF_11479	WP_001146479.1	D-xylose ABC transporter ATP-binding protein	xylG	7.73542832684974
GF_11501	WP_000359447.1	peptidase T	pepT	53.2547246109862
GF_1152	WP_072666782.1	hypothetical protein	yfgH	0.0997304582210242
GF_11574	WP_001147329.1	alanine racemase	alr	53.2731211216667
GF_11579	WP_204084162.1	4-hydroxyphenylacetate 3-monooxygenase reductase subunit	rutF	8.95053517491273
GF_11707	WP_000067977.1	pyruvate formate lyase 1-activating protein	pflA	32.2383311440593
GF_1182	WP_047088725.1	phosphoadenosine phosphosulfate reductase	ybdN	1.2411661678064
GF_11821	WP_001092462.1	ribosomal protein S18-alanine N-acetyltransferase	rimI	19.4315993282959
GF_1188	WP_065227179.1	histidinol-phosphate transaminase	hisC	87.3925341736947
GF_11916	WP_004197675.1	phosphoglucomutase (alpha-D-glucose-1%2C6-bisphosphate-dependent)	pgm	36.2500831576665
GF_11924	WP_004883073.1	multidrug efflux SMR transporter	sugE	60.0732242113384
GF_1195	WP_054428285.1	nickel/cobalt efflux protein RcnA	rcnA	21.5865332153143
GF_11983	WP_099528427.1	HTH-type transcriptional regulator YidZ	yidZ	1.646215658169
GF_11989	WP_000024939.1	ketol-acid reductoisomerase	ilvC	56.0781920000697
GF_12022	WP_025761013.1	RNA polymerase sigma factor RpoD	rpoD	1031.76118658491
GF_12120	WP_103216087.1	oligopeptidase B	ptrB	105.37935682845
GF_1218	WP_171877619.1	monooxygenase	ydhR	2.47402777777778
GF_12279	WP_000093114.1	outer membrane lipid asymmetry maintenance protein MlaD	mlaD	27.0559285782681
GF_12327	WP_106914110.1	glycine cleavage system transcriptional repressor	gcvR	8.70112691955033
GF_12521	WP_032346291.1	flagellar assembly protein FliH	fliH	16.9878229809874
GF_12578	WP_000961457.1	ABC-F family ATPase	ybiT	1.34812967186021
GF_12630	WP_020233201.1	aldo/keto reductase	yajO	1.85434946643314
GF_12632	WP_001551739.1	ABC transporter ATP-binding protein	yheS	1.70245129242952
GF_12652	WP_023063783.1	KpsF/GutQ family sugar-phosphate isomerase	kdsD	15.8322396800046
GF_12664	WP_029701402.1	peptidoglycan glycosyltransferase FtsI	ftsI	178.800055468625
GF_12679	WP_072019457.1	4-phosphoerythronate dehydrogenase PdxB	pdxB	5.71273771965807
GF_12695	WP_000072184.1	aga operon transcriptional regulator AgaR	agaR	8.62752209282337
GF_12731	WP_000990173.1	PKHD-type hydroxylase YbiX	ybiX	3.76860899871864
GF_12738	WP_001303784.1	DUF2575 family protein	yaaY	2.47214795008913
GF_12748	WP_021523832.1	adenosylmethionine--8-amino-7-oxononanoate transaminase	bioA	43.4818099967745
GF_1275	WP_000566830.1	ubiquinone biosynthesis accessory factor UbiK	ubiK	2.0734864169296
GF_12754	WP_000178457.1	ribosome-associated translation inhibitor RaiA	raiA	113.952421472027
GF_12782	WP_001068090.1	GTPase	yjiA	7.63236267960493
GF_12867	WP_065227316.1	bifunctional tetrahydrofolate synthase/dihydrofolate synthase	folC	35.9135785655793
GF_12920	WP_001684600.1	flagellar M-ring protein FliF	fliF	49.6032411742342
GF_12924	WP_032107348.1	leu operon leader peptide	leuL	8.79149418372
GF_12947	WP_106907355.1	[50S ribosomal protein L16]-arginine 3-hydroxylase	roxA	29.3812423237694
GF_12949	WP_106907409.1	DNA polymerase IV	dinB	251.055211514705
GF_12995	WP_001613489.1	glycerophosphodiester phosphodiesterase	glpQ	37.1528197793509
GF_13015	WP_044869295.1	stress response translation initiation inhibitor YciH	yciH	4.32374035753586
GF_13197	WP_104457511.1	sodium:alanine symporter family protein	yaaJ	0.119504797619377
GF_13229	WP_133394906.1	23S rRNA pseudouridine(1911/1915/1917) synthase RluD	rluD	30.2103650187306
GF_1331	WP_000649829.1	superoxide dismutase family protein	sodC	88.1742571602094
GF_13329	WP_039026395.1	diacylglycerol kinase	dgkA	36.4715435343337
GF_13401	WP_001328973.1	NAD(P)H:quinone oxidoreductase	qorB	14.0719360545841
GF_13436	WP_171880304.1	bifunctional acyl-ACP--phospholipid O-acyltransferase/long-chain-fatty-acid--ACP ligase	aas	2.5188828584351
GF_13475	WP_064716608.1	nicotinamide riboside transporter PnuC	pnuC	24.3950860449468
GF_13521	WP_106881464.1	FtsH protease activity modulator HflK	hflK	27.1937288721676
GF_13530	WP_062881221.1	YbjO family protein	ybjO	0.0562395943466509
GF_13532	WP_151121015.1	isochorismate synthase EntC	entC	51.3373677753696
GF_13548	WP_001365287.1	L-Ala-D/L-Glu epimerase	ycjG	6.31502400923384
GF_13549	WP_042058442.1	trigger factor	tig	327.854243424725
GF_13578	WP_000198739.1	DUF2238 domain-containing protein	yjdF	2.07035742035742
GF_13774	WP_029364556.1	metallopeptidase YcaL	ycaL	6.86790239389371
GF_13782	WP_049824326.1	hypothetical protein	ydgT	157.241232363009
GF_13813	WP_004214536.1	porphobilinogen synthase	hemB	30.9562377208358
GF_13874	WP_025210494.1	ABC transporter permease	ydcV	1.00273910974046
GF_13919	WP_095454379.1	acid-activated periplasmic chaperone HdeA	hdeA	60.9056555457894
GF_13945	WP_089158662.1	VSPR family DNA mismatch endonuclease	vsr	122.404660903347
GF_13946	WP_046881013.1	tRNA (uridine(54)-C5)-methyltransferase TrmA	trmA	8.19676660193998
GF_1395	WP_049253167.1	PTS mannitol transporter subunit IIA	cmtB	8.89434004457975
GF_14020	WP_001356720.1	CDP-alcohol phosphatidyltransferase family protein	ynjF	0.0326086956521739
GF_14027	WP_001163886.1	aminobutyraldehyde dehydrogenase	patD	27.5502472913168
GF_14037	WP_118014852.1	isovaleryl-CoA dehydrogenase	aidB	40.6405553955329
GF_14044	WP_032345132.1	inosine/guanosine kinase	gsk	5.16890032014621
GF_14047	WP_106913222.1	multidrug efflux MFS transporter Bcr	bcr	23.4947768338519
GF_14138	WP_000042884.1	DUF2500 domain-containing protein	yhhM	0.402637362637363
GF_1415	WP_021544858.1	LPS O-antigen length regulator	fepE	16.7014318668035
GF_142	WP_171877085.1	type 1 fimbrial major subunit FimA	fimA	392.199907294468
GF_14201	WP_050543504.1	sugar ABC transporter ATP-binding protein	ytfR	1.66803447965799
GF_14227	WP_094318785.1	AsmA family protein	yhjG	0.150906013411061
GF_14228	WP_097209392.1	acyl-CoA synthetase FdrA	fdrA	14.6818035978934
GF_14241	WP_000119409.1	anion permease	citT	60.1486841970679
GF_1435	WP_179231271.1	cellulose biosynthesis cyclic di-GMP-binding regulatory protein BcsB	bcsB	51.7401828010556
GF_14357	WP_160124438.1	tyrosine transporter TyrP	tyrP	14.4212991181461
GF_14362	WP_024178104.1	beta-lactamase regulator AmpE	ampE	7.90225266079475
GF_14363	WP_000568275.1	cytochrome d ubiquinol oxidase subunit II	cydB	45.5996085661411
GF_14364	WP_038431163.1	DNA-binding transcriptional regulator CecR	cecR	0.996398602121017
GF_14367	WP_206338755.1	tagaturonate reductase	uxaB	6.82479527718919
GF_1439	WP_072051451.1	YkgJ family cysteine cluster protein	yeiW	0.573263692828911
GF_14428	WP_112022324.1	dTDP-4-amino-4%2C6-dideoxygalactose transaminase	rffA	17.1590678011031
GF_14621	WP_001695433.1	6%2C7-dimethyl-8-ribityllumazine synthase	ribE	19.3834721111499
GF_14632	WP_001474569.1	DNA mismatch repair protein MutS	mutS	13.476740881044
GF_14638	WP_126655720.1	murein DD-endopeptidase MepM	mepM	12.6868973532665
GF_14658	WP_000699783.1	hypothetical protein	yohO	0.00719424460431655
GF_14740	WP_000853029.1	apolipoprotein N-acyltransferase	lnt	45.5234296073075
GF_148	WP_001305084.1	nucleotide sugar dehydrogenase	ugd	30.6599666113255
GF_14810	WP_001306569.1	TonB system transport protein TonB	tonB	220.023008901899
GF_14825	WP_020233739.1	ribose 1%2C5-bisphosphokinase	phnN	2.09553634748965
GF_14834	WP_072170841.1	glutamate racemase	murI	59.2287556774456
GF_14861	WP_000093266.1	PTS mannitol transporter subunit IICBA	mtlA	56.7170672807591
GF_14885	WP_115455773.1	outer membrane protein assembly factor BamC	bamC	26.2523703053483
GF_14886	WP_171878056.1	DNA polymerase II	polB	42.5000320011239
GF_14887	WP_171878065.1	protein-disulfide reductase DsbD	dsbD	90.056378692922
GF_14951	WP_021556399.1	LPS assembly protein LptD	lptD	87.0179157963176
GF_14956	WP_032186175.1	HTH-type transcriptional activator AllS	allS	20.5688713142114
GF_14972	WP_208782339.1	MFS transporter	ydiN	0.2863639879907
GF_150	WP_024250305.1	dTDP-glucose 4%2C6-dehydratase	rffG	53.676991690044
GF_15058	WP_001749993.1	SDR family oxidoreductase	yghA	1.58266762265496
GF_1506	WP_148050715.1	addiction module toxin%2C GnsA/GnsB family	gnsA	6.43320554691114
GF_1509	WP_085668381.1	PTS fructose transporter subunit IIC	fryC	0.2
GF_151	WP_001232541.1	fimbrial protein	yfcQ	0.178304902674702
GF_15127	WP_059338227.1	MFS transporter	ydhP	0.500656211806344
GF_15170	WP_032345144.1	L-2-hydroxyglutarate oxidase	lhgO	8.67392859678261
GF_15202	WP_072686251.1	3'-5' ssDNA/RNA exonuclease TatD	tatD	30.3288981504613
GF_15203	WP_072686448.1	L-carnitine/gamma-butyrobetaine antiport BCCT transporter	caiT	24.7377371064381
GF_15309	WP_000448113.1	glycerol-3-phosphate dehydrogenase	glpD	62.3151685378521
GF_15310	WP_000511026.1	phage shock protein PspA	pspA	55.6533030252416
GF_15322	WP_001443443.1	manganese efflux pump MntP	mntP	12.4680377678925
GF_15330	WP_106651941.1	YjcZ-like family protein	rdcB	0.243891991369083
GF_15331	WP_106898799.1	F0F1 ATP synthase subunit gamma	atpG	150.377333146658
GF_15332	WP_106898808.1	mechanosensitive channel protein	ybiO	2.29524784500946
GF_15340	WP_072142554.1	cardiolipin synthase ClsC	clsC	10.4326542549819
GF_15342	WP_032247331.1	Fe(3+)-hydroxamate ABC transporter permease FhuB	fhuB	19.1066358209727
GF_1537	WP_145747959.1	AraC family transcriptional regulator	ydiP	0.480169842530104
GF_15373	WP_063268719.1	proline-specific permease ProY	proY	68.5223306071632
GF_15466	WP_164475702.1	two-component system response regulator RstA	rstA	25.0937043168493
GF_15470	WP_164475980.1	AraC family transcriptional regulator	gadW	13.3085511046115
GF_15506	WP_000037894.1	histidine--tRNA ligase	hisS	26.8543537192863
GF_15548	WP_048822810.1	efflux transporter outer membrane subunit	cusC	39.1178338364169
GF_1555	WP_064638564.1	phosphoethanolamine transferase CptA	eptC	15.2476279355741
GF_15567	WP_061092998.1	drug/metabolite exporter YedA	yedA	0.932474914165564
GF_1560	WP_000543899.1	C40 family peptidase	yafL	0.514048288312994
GF_15653	WP_001695390.1	ribosome-associated protein	yjgA	0.354310344827586
GF_15655	WP_096954723.1	tRNA-binding protein	ygjH	0.258051378446115
GF_15656	WP_194446316.1	transcriptional regulator LrhA	lrhA	50.9812769865606
GF_15657	WP_001625541.1	nicotinamide mononucleotide deamidase-related protein YfaY	yfaY	20.9123982208598
GF_15658	WP_123178197.1	cell envelope integrity protein TolA	tolA	14.4260251708404
GF_15659	WP_123178342.1	DUF4186 domain-containing protein	yneG	0.0138413242009133
GF_15663	WP_123178837.1	metal-dependent hydrolase	yjjV	1.19035974869837
GF_15677	WP_000155268.1	DUF805 domain-containing protein	yiiR	0.0786836403033586
GF_15796	WP_115264112.1	LysR family transcriptional regulator	yafC	0.877751845206311
GF_1582	WP_000842082.1	fimbrial protein	yfcR	1.0330683936807
GF_1595	WP_000068828.1	cell division protein FtsN	ftsN	51.3863190271619
GF_1601	WP_106889509.1	ferredoxin family protein	ydiT	5.46395517093592
GF_1603	WP_000035479.1	ferrichrome porin FhuA	fhuA	254.223671624828
GF_16041	WP_106883884.1	Obg family GTPase CgtA	cgtA	94.1350342772174
GF_16044	WP_106910264.1	multiple antibiotic resistance protein MarB	marB	9.39477406899854
GF_16046	WP_106910317.1	selenocysteine-specific translation elongation factor	selB	88.4669218332004
GF_1605	WP_000012897.1	ornithine carbamoyltransferase	argF	268.102907781786
GF_1607	WP_024174097.1	lipid IV(A) palmitoyltransferase PagP	pagP	91.0223312178022
GF_16077	WP_001307503.1	zinc resistance sensor/chaperone ZraP	zraP	9.01887308950395
GF_1609	WP_001195240.1	glutaredoxin 1	grxA	184.788676901785
GF_1610	WP_000816147.1	dimethylsulfoxide reductase subunit B	dmsB	15.5272851584574
GF_1611	NP_309293.1	PhoH family P-loop ATPase	phoH	121.534524317882
GF_1613	WP_000084387.1	thiol peroxidase	tpx	16.5332350594456
GF_16158	WP_097423702.1	electron transport complex subunit RsxB	rsxB	6.57558712075175
GF_16159	WP_171881814.1	NADH-quinone oxidoreductase subunit NuoN	nuoN	21.5529832875425
GF_1620	WP_171460315.1	PTS N%2CN'-diacetylchitobiose transporter subunit IIC	chbC	84.8948525416468
GF_1621	WP_106888160.1	methyl-accepting chemotaxis protein	tsr	147.391405871773
GF_1622	WP_000080141.1	bifunctional histidinol-phosphatase/imidazoleglycerol-phosphate dehydratase HisB	hisB	221.220756859771
GF_1623	WP_000954907.1	bifunctional phosphoribosyl-AMP cyclohydrolase/phosphoribosyl-ATP diphosphatase HisIE	hisI	31.192454935259
GF_16244	WP_097455652.1	lipopolysaccharide heptosyltransferase RfaC	rfaC	54.8560863856083
GF_16246	WP_137054083.1	succinate dehydrogenase membrane anchor subunit	sdhD	3.16915130994124
GF_16255	WP_050554737.1	murein tripeptide amidase MpaA	mpaA	8.65686516919736
GF_1626	WP_000370278.1	sugar kinase	yeiI	1.04694165068681
GF_16268	WP_140028039.1	D-ribose pyranase	rbsD	12.166035370401
GF_16280	WP_000524087.1	carboxymuconolactone decarboxylase family protein	ynjA	0.367708333333333
GF_1629	WP_000755173.1	DUF5384 family protein	yfgI	1.05
GF_1630	WP_001142427.1	substrate-binding domain-containing protein	yphF	0.40513923013923
GF_1631	WP_000767652.1	protein YgjJ	ygjJ	0.0444444444444444
GF_1632	WP_001149834.1	N-acetylneuraminate lyase	nanA	98.5577052591529
GF_16325	WP_204608632.1	ABC transporter permease subunit	yhdX	1.14489081223594
GF_1633	WP_001055760.1	DNA utilization protein HofO	hofO	1.27255639097744
GF_1634	WP_001167676.1	response regulator transcription factor	yhjB	1.70382712968739
GF_16346	WP_000587766.1	ADP-glyceromanno-heptose 6-epimerase	rfaD	39.5815054928994
GF_1635	WP_077766387.1	cellulose biosynthesis protein BcsF	bcsF	9.30615645669692
GF_1638	WP_001193355.1	phosphonate ABC transporter ATP-binding protein	phnC	11.9277397153803
GF_1640	WP_001297236.1	anti-adapter protein IraD	iraD	8.80227592990091
GF_16416	WP_053883463.1	hydroxycarboxylate dehydrogenase HcxA	hcxA	0.467099567099567
GF_16417	WP_053883611.1	Zn(II)/Cd(II)/Pb(II) translocating P-type ATPase ZntA	zntA	98.0421281064944
GF_16447	WP_000017112.1	Holliday junction resolvase RuvX	ruvX	9.38132396363445
GF_16451	WP_029701967.1	protein YgfX	ygfX	1.32029388488048
GF_16456	WP_000554957.1	aldose sugar dehydrogenase YliI	yliI	3.01896078438315
GF_1646	WP_202859892.1	histidinol dehydrogenase	hisD	62.1673257579599
GF_16470	WP_024025881.1	beta-galactosidase	lacZ	8258.91288900881
GF_16474	WP_032285505.1	gamma-glutamyltransferase	ggt	165.319386255495
GF_16499	WP_001350196.1	siderophore enterobactin receptor FepA	fepA	162.336882810075
GF_16538	WP_120795348.1	neutral zinc metallopeptidase	ypfJ	0.811224489795918
GF_16544	WP_058055522.1	isochorismate synthase MenF	menF	23.2711027030976
GF_16604	WP_047084979.1	glutamate/aspartate ABC transporter substrate-binding protein GltI	gltI	21.5237438401103
GF_16606	WP_047085338.1	ammonia-forming nitrite reductase cytochrome c552 subunit	nrfA	69.7359124471593
GF_16635	WP_050439973.1	valine--pyruvate transaminase	avtA	12.9929586250132
GF_1667	WP_000065778.1	glutaredoxin-dependent arsenate reductase	arsC	56.4803955026223
GF_16808	WP_001470959.1	molecular chaperone DnaK	dnaK	5093.81741021371
GF_16860	WP_001571026.1	long-chain acyl-CoA thioesterase FadM	fadM	11.2205567577696
GF_16919	WP_000997838.1	propanediol utilization system aldehyde dehydrogenase GrpJ	grpJ	23.7238219478745
GF_16965	WP_096110904.1	amino acid racemase	ygeA	4.63175444055757
GF_1697	WP_197932825.1	ChaB family protein	chaB	6.46744464418008
GF_1698	WP_136360437.1	DNA polymerase III subunit gamma/tau	dnaX	148.484953625378
GF_16983	WP_088251354.1	anaerobic C4-dicarboxylate transporter DcuB	dcuB	20.4249713656262
GF_17013	WP_115209288.1	polyamine aminopropyltransferase	speE	43.5084276200112
GF_17076	WP_174243354.1	prepilin-type N-terminal cleavage/methylation domain-containing protein	ppdC	23.6011432303984
GF_17097	WP_064032115.1	pitrilysin	ptrA	152.180455420674
GF_17100	WP_064032249.1	bifunctional 4-hydroxy-2-oxoglutarate aldolase/2-dehydro-3-deoxy-phosphogluconate aldolase	kdgA	27.6725316216743
GF_17140	WP_000422038.1	protease SohB	sohB	5.42955617655613
GF_1717	WP_025651457.1	scaffolding protein MipA	mipA	0.304439712670193
GF_17215	WP_106901515.1	superoxide dismutase [Mn]	sodA	482.376440879971
GF_17221	WP_001244345.1	aliphatic sulfonate ABC transporter substrate-binding protein SsuA	ssuA	11.6631601384808
GF_17289	WP_104021964.1	phosphatidylglycerophosphatase C	yfhb	4.12521700520813
GF_17290	WP_104021969.1	threonylcarbamoyl-AMP synthase	yciO	5.24476185013098
GF_17304	WP_000384414.1	co-chaperone HscB	hscB	32.7878066048585
GF_17306	WP_001026753.1	Cu(I)-responsive transcriptional regulator	cueR	76.8713413439247
GF_17316	WP_021521550.1	anti-sigma-E factor RseA	rseA	50.6763550003014
GF_17318	WP_119164926.1	peptide ABC transporter substrate-binding protein SapA	sapA	58.2483356729612
GF_17389	WP_000802509.1	rod shape-determining protein MreC	mreC	22.3411485638942
GF_174	WP_118394096.1	DNA polymerase III subunit theta	holE	1.02398406374502
GF_1744	WP_096986647.1	2-amino-4-hydroxy-6-hydroxymethyldihydropteridine diphosphokinase	folK	25.3011918780945
GF_17450	WP_001368330.1	high-affinity branched-chain amino acid ABC transporter ATP-binding protein LivF	livF	3.10889629112911
GF_17473	WP_001234307.1	Fe2+-enterobactin ABC transporter substrate-binding protein	fepB	25.9302205770507
GF_1748	WP_000236989.1	acetyltransferase	yjaB	2.9198108615886
GF_17508	WP_000598291.1	YnfA family protein	ynfA	0.897060744102599
GF_17520	WP_021569226.1	invasion regulator SirB2	sirB2	2.84448717948718
GF_17574	WP_017384063.1	alkene reductase	nemA	3.43557727462053
GF_17586	WP_024223630.1	iron-containing alcohol dehydrogenase	fucO	63.0771843822103
GF_17669	WP_201510899.1	adenylosuccinate synthase	purA	69.2529799435199
GF_17677	WP_001567383.1	DUF1471 domain-containing protein	bhsA	31.4758088425442
GF_17720	WP_114146035.1	serine-type D-Ala-D-Ala carboxypeptidase	dacB	35.4626889692876
GF_17760	WP_072619046.1	YgiQ family radical SAM protein	ygiQ	2.7735102541137
GF_17795	WP_024216450.1	flagellar basal body rod protein FlgC	flgC	15.1085886198566
GF_17806	WP_137475307.1	iron ABC transporter permease	fepD	9.6989527943664
GF_17810	WP_182920538.1	two-component system response regulator DcuR	dcuR	10.3085315167298
GF_17816	WP_204640900.1	Zn(2+)-responsive transcriptional regulator	zntR	39.7268035855514
GF_17863	WP_039021189.1	sugar ABC transporter permease YjfF	yjfF	0.635193741464078
GF_17912	WP_000965707.1	1-acylglycerol-3-phosphate O-acyltransferase	plsC	50.0936314316616
GF_1794	WP_100266647.1	lactate utilization protein C	ykgG	0.400250626566416
GF_17955	WP_096851571.1	enterobactin transporter EntS	entS	45.2247536945914
GF_17956	WP_096851587.1	phosphonate C-P lyase system protein PhnL	phnL	2.19408030524949
GF_17960	WP_096851642.1	aliphatic sulfonate ABC transporter permease SsuC	ssuC	2.6015249994827
GF_18017	WP_149888743.1	PTS mannitol transporter subunit IICB	cmtA	4.33342698912547
GF_18068	WP_135798786.1	Fe-S cluster assembly protein SufD	sufD	17.2243266715548
GF_1808	WP_097601866.1	DUF1471 domain-containing protein	rclB	2.88072486512614
GF_18097	WP_001589297.1	DNA-binding transcriptional regulator NfeR	nfeR	1.49602721743217
GF_18120	WP_201519814.1	transcriptional regulator TdcA	tdcA	16.4716918047519
GF_18134	WP_000741419.1	YehR family lipoprotein	yehR	0.0983642777776315
GF_1814	WP_000493479.1	ATP-binding cassette domain-containing protein	yphE	1.2020202020202
GF_18176	WP_182913046.1	YdcY family protein	ydcY	0.103383901470137
GF_18352	WP_024200910.1	TIGR01212 family radical SAM protein	yhcC	0.0625413946776505
GF_18403	WP_106898662.1	sulfate adenylyltransferase subunit CysN	cysN	17.5587255645927
GF_18404	WP_106898676.1	4-hydroxy-3-polyprenylbenzoate decarboxylase	ubiD	4.2698813276102
GF_18413	WP_060552812.1	2%2C3-dihydro-2%2C3-dihydroxybenzoate dehydrogenase EntA	entA	61.7833653601466
GF_18466	WP_197939674.1	formate dehydrogenase subunit alpha	fdhF	80.9444777843752
GF_18468	WP_197939747.1	DNA-protecting protein DprA	dprA	3.90706714374126
GF_18493	WP_161477580.1	3-deoxy-7-phosphoheptulonate synthase AroF	aroF	190.676347584727
GF_18529	WP_000191258.1	inner membrane protein YhjD	yhjD	1.60360963447024
GF_18597	WP_000204019.1	DNA polymerase III subunit psi	holD	15.2634658357909
GF_18658	WP_028120701.1	DUF441 domain-containing protein	yeaL	1.10197505197505
GF_18686	WP_001491303.1	MFS transporter family glucose-6-phosphate receptor UhpC	uhpC	10.4777851250778
GF_1872	WP_000731830.1	hypothetical protein	ydcA	0.805760851469807
GF_19068	WP_113440764.1	YebY family protein	yebY	1.09603075547742
GF_19069	WP_113440792.1	fimbrial biogenesis outer membrane usher protein	fimD	8.99281026894131
GF_191	WP_000457498.1	Y-family DNA polymerase	umuC	219.533143872295
GF_19123	WP_145768649.1	phosphotransferase RcsD	rcsD	11.4934418058966
GF_1913	WP_115431558.1	hypothetical protein	ypdI	4.84484486811853
GF_19140	WP_148116925.1	4-hydroxy-tetrahydrodipicolinate reductase	dapB	90.7076009569239
GF_19182	WP_001395901.1	hypothetical protein	yncL	0.290921939125788
GF_19192	WP_023486762.1	DNA-binding transcriptional regulator EnvY	envY	11.2662941640855
GF_1926	WP_101430443.1	electron transport complex subunit RsxC	rsxC	12.0213750070936
GF_19277	WP_069357619.1	AMP nucleosidase	amn	6.92860682174535
GF_19291	WP_162655216.1	bifunctional L-1%2C2-propanediol dehydrogenase/glycerol dehydrogenase	gldA	116.025507198056
GF_19292	WP_162655247.1	porin OmpA	ompA	1584.13958215279
GF_19302	WP_032205766.1	endolytic peptidoglycan transglycosylase RlpA	rlpA	12.0668326067442
GF_19303	WP_032206282.1	LysR family transcriptional regulator	yeiE	4.05697886740717
GF_19309	WP_032207279.1	high-affinity branched-chain amino acid ABC transporter ATP-binding protein LivG	livG	6.16006209955719
GF_19312	WP_032208295.1	PTS ascorbate transporter subunit IIC	ulaA	8.46903669368337
GF_19373	WP_042106136.1	acyl-CoA thioester hydrolase YciA	yciA	12.9636244778163
GF_19418	WP_000992954.1	2-keto-3-deoxy-L-rhamnonate aldolase	yfaU	14.0452446842763
GF_19477	WP_004194048.1	Na+/H+ antiporter NhaA	nhaA	224.130746587797
GF_1959	WP_106379832.1	xanthosine/proton symporter XapB	xapB	59.5298796042924
GF_19601	WP_210796667.1	MltR family transcriptional regulator	mtlR	7.09211766062122
GF_19651	WP_000059945.1	phosphonate metabolism protein PhnP	phnP	11.5207655551382
GF_19661	WP_000450122.1	DNA-binding transcriptional repressor DeoR	deoR	31.3461935177549
GF_19671	WP_024165623.1	ABC transporter substrate-binding protein	yejA	1.57379236571326
GF_19705	WP_022645063.1	ATP-dependent DNA helicase	yoaA	1.85507329071778
GF_1974	WP_077492078.1	alkyl sulfatase YjcS	yjcS	1.44563645756494
GF_20043	WP_101981678.1	bifunctional isocitrate dehydrogenase kinase/phosphatase	aceK	69.9182333963539
GF_20077	WP_023363348.1	phosphatidylglycerol--membrane-oligosaccharide glycerophosphotransferase	opgB	7.03225368203401
GF_20123	WP_038339450.1	NADPH-dependent 2%2C4-dienoyl-CoA reductase	fadH	36.9526262745791
GF_20231	WP_073464205.1	4Fe-4S binding protein	ysaA	0.425922164156674
GF_20269	WP_000526040.1	23S rRNA (adenine(1618)-N(6))-methyltransferase RlmF	rlmF	8.35939473863975
GF_20277	WP_001188289.1	DNA polymerase III subunit chi	holC	8.08553744499566
GF_20278	WP_001295367.1	tRNA adenosine(34) deaminase TadA	tadA	135.826531878939
GF_20287	WP_001326748.1	transcription elongation factor GreB	greB	62.6885056005598
GF_20362	WP_073519794.1	polynucleotide adenylyltransferase PcnB	pcnB	86.3095848351539
GF_2042	WP_000805509.1	hypothetical protein	yicS	1.39059908705089
GF_20460	WP_047627707.1	NAD(P)/FAD-dependent oxidoreductase	yhiN	0.670238009754859
GF_20522	WP_024185667.1	DNA-binding transcriptional activator BglJ	bglJ	5.80588889255354
GF_20543	WP_000273194.1	hypothetical protein	ynhF	9.5813122661597
GF_20565	WP_097733490.1	MFS transporter	mdtD	4.11521237071469
GF_20645	WP_106106753.1	2-nitroimidazole transporter	nimT	1.62273404460498
GF_20678	WP_114710106.1	zinc-binding GTPase YeiR	yeiR	5.4263017627113
GF_20679	WP_114710136.1	nicotinate phosphoribosyltransferase	pncB	14.2186460207031
GF_20680	WP_114710163.1	F0F1 ATP synthase subunit epsilon	atpC	173.837081623214
GF_20690	WP_202036579.1	EmrA/EmrK family multidrug efflux transporter periplasmic adaptor subunit	emrK	14.9112639764276
GF_20699	WP_000103582.1	dipeptide ABC transporter ATP-binding subunit DppF	dppF	3.73719124324291
GF_20710	WP_001532482.1	cardiolipin synthase ClsB	clsB	8.55366482456914
GF_20738	WP_025237843.1	3-oxoacid CoA-transferase	ydiF	4.98623708439423
GF_20742	WP_053887426.1	thioredoxin-disulfide reductase	trxB	582.609096865936
GF_20762	WP_101972873.1	flagellum-specific ATP synthase FliI	fliI	38.5770314368103
GF_20790	WP_096096062.1	glutaredoxin 2	grxB	19.4748468363086
GF_20904	WP_126125456.1	electron transport complex subunit RsxA	rsxA	7.39389957389385
GF_21032	WP_106878435.1	two-component system response regulator KdpE	kdpE	36.8437464356869
GF_21033	WP_106878459.1	YdhW family putative oxidoreductase system protein	ydhW	0.118355453365811
GF_2106	WP_089502949.1	amino acid permease	ygjI	2.35739603769465
GF_21149	WP_058905522.1	ammonia-dependent NAD(+) synthetase	nadE	23.2088719702302
GF_21166	WP_032185677.1	anhydro-N-acetylmuramic acid kinase	anmK	10.8628293442411
GF_21170	WP_174147768.1	microcin J25 efflux ABC transporter YojI	yojI	10.2266862324309
GF_21239	WP_106879084.1	MFS transporter	ycaD	2.26449944351471
GF_21240	WP_106879170.1	monofunctional biosynthetic peptidoglycan transglycosylase	mtgA	18.7224750567393
GF_21275	WP_202851975.1	DedA family protein	yabI	1.36327191002611
GF_2133	WP_088888741.1	DNA-binding transcriptional regulator DecR	decR	4.37477606924691
GF_21334	WP_129542108.1	ribokinase	rbsK	23.6903237817535
GF_21398	WP_044067262.1	flagellar motor switch protein FliM	fliM	130.102397601545
GF_21438	WP_001350231.1	succinate-semialdehyde dehydrogenase	sad	27.6473592775337
GF_2153	WP_100266652.1	UDP-N-acetyl-D-mannosamine dehydrogenase	wecC	8.36839260270491
GF_21543	WP_129546976.1	5-amino-6-(5-phospho-D-ribitylamino)uracil phosphatase	ybjI	7.34709592003544
GF_21570	WP_171459847.1	YgdI/YgdR family lipoprotein	ygdI	1.03285036717783
GF_21588	WP_105288021.1	galactoside O-acetyltransferase	lacA	87.2224911939668
GF_21590	WP_105288146.1	N-acetylmuramoyl-L-alanine amidase AmiB	amiB	15.2297577609397
GF_21593	WP_105288361.1	NADPH-dependent assimilatory sulfite reductase flavoprotein subunit	cysJ	17.8315963869156
GF_21685	WP_129498922.1	VWA domain-containing protein	yegL	3.04147640791476
GF_21687	WP_129498973.1	K(+)-transporting ATPase subunit C	kdpC	9.25275198712689
GF_21694	WP_169062212.1	potassium/proton antiporter	cvrA	6.58561678185798
GF_21695	WP_169062213.1	aminopeptidase N	pepN	387.215694822098
GF_21717	WP_016244705.1	RNA chaperone ProQ	proQ	87.0356420141086
GF_21737	WP_063079300.1	L%2CD-transpeptidase	ldtD	9.45144505291444
GF_21746	WP_063079632.1	23S rRNA pseudouridine(955/2504/2580) synthase RluC	rluC	466.56282948005
GF_21788	WP_202847199.1	exonuclease subunit SbcC	sbcC	41.9644716505273
GF_21821	WP_129484039.1	NADH-quinone oxidoreductase subunit NuoB	nuoB	2.76269960406456
GF_21823	WP_129484116.1	glycerol-3-phosphate 1-O-acyltransferase PlsB	plsB	41.5589790365498
GF_21867	WP_071686801.1	osmotically-inducible lipoprotein OsmB	osmB	8.95631774273004
GF_21868	WP_071686834.1	cytochrome c maturation protein CcmE	ccmE	41.4125060432356
GF_2187	WP_042054395.1	hypothetical protein	ytcA	1.07600320004679
GF_22018	WP_097360072.1	glucokinase	glk	37.5915404515346
GF_22079	WP_205899279.1	Dam family site-specific DNA-(adenine-N6)-methyltransferase	dam	208.102019112967
GF_22100	WP_106888955.1	FUSC family protein	ydhK	0.0513866891915672
GF_22118	WP_202849969.1	ATP-dependent RNA helicase HrpA	hrpA	61.6155415374779
GF_22127	WP_000301652.1	bifunctional acetaldehyde-CoA/alcohol dehydrogenase	adhE	212.186463768048
GF_22151	WP_001128216.1	D-cysteine desulfhydrase	dcyD	4.47448434823556
GF_22168	WP_005056995.1	cell-envelope stress modulator CpxP	cpxP	24.7158840563104
GF_22202	WP_059334148.1	fumarate reductase subunit FrdD	frdD	7.64181543972472
GF_22209	WP_063085082.1	CTP pyrophosphohydrolase	nudG	14.7199518935517
GF_22241	WP_169059423.1	lipopolysaccharide 3-alpha-galactosyltransferase	waaO	63.328028213151
GF_22253	WP_021548849.1	IMP dehydrogenase	guaB	62.4650693759629
GF_22269	WP_169057861.1	flagellar export chaperone FliS	fliS	20.1055824783266
GF_22294	WP_024167480.1	ATP-dependent helicase HrpB	hrpB	18.3258638091452
GF_22295	WP_126130416.1	zinc uptake transcriptional repressor Zur	zur	4.59395146620171
GF_2230	WP_077787287.1	hypothetical protein	yiaB	0.153571428571429
GF_22329	WP_069905174.1	DNA repair protein RadA	radA	114.881953981316
GF_22366	WP_146620614.1	thymidine phosphorylase	deoA	60.4024832911243
GF_22382	WP_195715383.1	RNA polymerase-binding protein DksA	dksA	142.9778411092
GF_22445	WP_202847130.1	tRNA 2-thiocytidine(32) synthetase TtcA	ttcA	26.2691697787222
GF_22455	WP_148050536.1	VOC family metalloprotein YjdN	yjdN	3.95148623227188
GF_22457	WP_187269841.1	glycine betaine/L-proline ABC transporter substrate-binding protein ProX	proX	3.65749111976128
GF_22548	WP_204156780.1	curved DNA-binding protein	cbpA	94.5638573094044
GF_22566	WP_078207203.1	muropeptide MFS transporter AmpG	ampG	25.4845977076785
GF_22582	WP_032301153.1	galactofuranose ABC transporter substrate-binding protein YtfQ	ytfQ	3.25034831097706
GF_2259	WP_117355274.1	D%2CD-dipeptide ABC transporter permease	ddpC	3.63400809716599
GF_22600	WP_089581472.1	DsbA family protein	dsbA	450.272630321974
GF_22605	WP_115423303.1	enterochelin esterase	fes	21.4441773047718
GF_22612	WP_115423738.1	isoleucine--tRNA ligase	ileS	54.9863528932121
GF_2264	WP_063122178.1	DUF1202 domain-containing protein	yggM	0.0740740740740741
GF_22653	WP_001548561.1	LysR family transcriptional regulator	yneJ	3.09472781496248
GF_22696	WP_181626466.1	exodeoxyribonuclease X	exoX	13.0333346831956
GF_22765	WP_195686565.1	ABC transporter permease	yejE	2.13338196964836
GF_22766	WP_195686679.1	molybdate ABC transporter ATP-binding protein ModF	modF	10.9274474360084
GF_22775	WP_059572897.1	peptide ABC transporter permease SapC	sapC	37.4147983327217
GF_22879	WP_202850023.1	MDR efflux pump AcrAB transcriptional activator RobA	robA	45.2915281834264
GF_22899	WP_000060073.1	hydrogenase expression/formation protein HypE	hypE	3.42321813361379
GF_22911	WP_000587547.1	protein YdhT	ydhT	0.008
GF_22960	WP_182913579.1	tRNA (adenosine(37)-N6)-threonylcarbamoyltransferase complex dimerization subunit type 1 TsaB	tsaB	96.1560682648104
GF_22963	WP_182915544.1	transcriptional regulator AsnC	asnC	38.0040863349645
GF_22995	WP_050487676.1	sodium-potassium/proton antiporter ChaA	chaA	51.2620116550356
GF_23072	WP_061363761.1	molybdenum cofactor guanylyltransferase MobA	mobA	39.6344286409737
GF_23121	WP_106906852.1	outer membrane permeability protein SanA	sanA	7.85731999323891
GF_2321	WP_169063435.1	PTS sugar transporter subunit IIB	chbB	7.55138167591846
GF_23224	WP_028985777.1	vitamin B12 ABC transporter ATP-binding protein BtuD	btuD	12.7679163279747
GF_23249	WP_204628441.1	isoprenoid biosynthesis glyoxalase ElbB	elbB	16.6837525445511
GF_23250	WP_215416582.1	cytochrome c biogenesis heme-transporting ATPase CcmA	ccmA	20.9576306805549
GF_23252	WP_001384712.1	DUF1176 domain-containing protein	ypfG	0.0768885680400144
GF_2330	WP_000350095.1	cell surface composition regulator GlgS	glgS	10.5644200809306
GF_23313	WP_001141271.1	formaldehyde-responsive transcriptional repressor FrmR	frmR	18.7393865602542
GF_2333	WP_170171933.1	alpha-glucosidase	ygjK	16.3110038045069
GF_23347	WP_094248867.1	xanthine dehydrogenase FAD-binding subunit XdhB	xdhB	0.438765399263351
GF_2335	WP_121636711.1	GGDEF domain-containing protein	dgcJ	2.77578952362274
GF_234	WP_032251927.1	phosphomannomutase CpsG	cpsG	35.531210796328
GF_23447	WP_096321229.1	3-phosphoshikimate 1-carboxyvinyltransferase	aroA	18.2675219345247
GF_23455	WP_096321341.1	adenine deaminase	adeD	54.0279596960701
GF_23505	WP_100183907.1	glutamate/aspartate:proton symporter GltP	gltP	8.01214850243444
GF_23524	WP_000628034.1	deoxyribodipyrimidine photo-lyase	phrB	29.4157934490059
GF_23547	WP_097473806.1	ABC transporter ATP-binding protein	uup	13.0003804537911
GF_23550	WP_021579102.1	PTS fructose transporter subunit IIBC	fruA	26.3334809836613
GF_23552	WP_204638942.1	arginine N-succinyltransferase	astA	0.746446352589066
GF_23562	WP_001150147.1	cysteine desulfurase SufS	sufS	26.0111170089215
GF_23590	WP_021532081.1	mannosyl-3-phosphoglycerate phosphatase-related protein	yedP	1.39001831501832
GF_23614	WP_118393783.1	class 1b ribonucleoside-diphosphate reductase subunit beta	nrdF	35.6362877978479
GF_23626	WP_001239432.1	cytochrome o ubiquinol oxidase subunit II	cyoA	20.587555229877
GF_23638	WP_163390089.1	acetate--CoA ligase	acs	60.124734494781
GF_23639	WP_164477118.1	ABC transporter substrate-binding protein	ydcS	3.95418208010623
GF_23650	WP_032169773.1	LysR family transcriptional regulator	ydcI	4.7423638316923
GF_23698	WP_007372167.1	recombination-associated protein RdgC	rdgC	10.1992807536575
GF_2375	WP_204084188.1	flagellar biosynthesis protein FlhA	flhA	82.4290797952222
GF_23895	WP_000083370.1	signal peptidase II	lspA	222.601230843825
GF_23897	WP_194446000.1	acyl-CoA thioesterase II	tesB	34.8030954191697
GF_23901	WP_194446124.1	DUF406 domain-containing protein	yiiS	3.42403112049791
GF_23979	WP_000493778.1	formate hydrogenlyase subunit HycF	hycF	1.50604155434395
GF_24042	WP_012601937.1	putrescine ABC transporter permease PotH	potH	19.8034180183092
GF_24075	WP_137516519.1	alpha-amylase	amyA	77.8908598736305
GF_2411	WP_072057921.1	DUF2554 family protein	yncJ	0.289552499511903
GF_24132	WP_021498199.1	menaquinone-dependent protoporphyrinogen IX dehydrogenase	hemG	14.0184798211619
GF_24133	WP_032319648.1	16S rRNA (guanine(966)-N(2))-methyltransferase	rsmD	2.41304194581816
GF_24145	WP_064762870.1	AaeX family protein	aaeX	2.25162488707063
GF_24147	WP_073849555.1	APC family permease	ybaT	0.799494291977954
GF_2416	NP_310574.1	hypothetical protein	yebW	0.00961538461538462
GF_24174	WP_021522197.1	recombination regulator RecX	recX	34.0266234391729
GF_24190	WP_100272921.1	anion transporter	ybiR	0.0761494252873564
GF_24191	WP_100273023.1	class I adenylate cyclase	cyaA	537.563628159099
GF_24193	WP_113527953.1	YcjF family protein	ycjF	1.42446666625659
GF_24214	WP_151043972.1	HTH-type transcriptional regulator CysB	cysB	92.0004229143755
GF_24217	WP_151044216.1	transcriptional regulator LeuO	leuO	43.9219941474305
GF_2422	WP_001300818.1	YfiM family lipoprotein	yfiM	0.278791061879297
GF_24231	WP_072646302.1	acid resistance transcriptional activator GadX	gadX	27.9815589855945
GF_24245	WP_096037594.1	ATP-binding cassette domain-containing protein	ybhF	1.62441350982587
GF_24300	WP_001682662.1	chaperedoxin	cnoX	4.98955254277346
GF_24313	WP_044861444.1	iron export ABC transporter permease subunit FetB	fetB	2.40855189763714
GF_24320	WP_176316568.1	redox-sensitive transcriptional activator SoxR	soxR	177.473212878158
GF_24321	WP_001398496.1	peptidyl-dipeptidase Dcp	dcp	37.1281420226939
GF_24335	WP_099588396.1	L-glyceraldehyde 3-phosphate reductase	gpr	173.432754575559
GF_24413	WP_004181708.1	LamB/YcsF family protein	pxpA	2.17562724014337
GF_24422	WP_024249927.1	cell division protein DamX	damX	9.17298752743739
GF_24429	WP_085693642.1	quinol dehydrogenase ferredoxin subunit NapH	napH	5.09096306735777
GF_2444	WP_159394869.1	VOC family protein	yaeR	1.00480769230769
GF_24447	WP_032297939.1	flagellar hook length control protein FliK	fliK	33.2654412764355
GF_2445	WP_162739250.1	ribonuclease HI	rnhA	194.602687354884
GF_2446	WP_001059892.1	GNAT family N-acetyltransferase	yafP	1.56148464098477
GF_24465	WP_000594600.1	Kdo(2)-lipid A phosphotransferase	lpxT	10.5382015722737
GF_24466	WP_039267753.1	glycine betaine/L-proline transporter ProP	proP	103.284248244684
GF_2449	WP_000114586.1	taurine ABC transporter permease TauC	tauC	14.5622212813696
GF_2450	WP_001043542.1	DNA-binding protein HU-beta	hupB	121.806734735795
GF_2451	WP_000126500.1	two-component response regulator DpiA	dpiA	35.6887192235547
GF_2452	WP_000605480.1	hypothetical protein	ybjH	0.0182291666666667
GF_24521	WP_131199841.1	DUF2884 domain-containing protein	yggN	1.41000461808791
GF_24530	WP_060773867.1	Co2+/Mg2+ efflux protein ApaG	apaG	14.0565143843905
GF_24538	WP_001404813.1	two-component system sensor histidine kinase KdpD	kdpD	70.4802174772761
GF_24547	WP_126125660.1	[formate-C-acetyltransferase]-activating enzyme	pflC	2.75779627717807
GF_2455	WP_069905042.1	pyrimidine utilization transport protein G	rutG	7.97163840206012
GF_24552	WP_074613435.1	deoxyribose-phosphate aldolase	deoC	36.9232917522581
GF_24555	WP_195686443.1	2-oxoglutarate dehydrogenase E1 component	sucA	60.7929544978562
GF_24584	WP_023302364.1	UDP-3-O-acyl-N-acetylglucosamine deacetylase	lpxC	194.423543270725
GF_24592	WP_071532327.1	helix-turn-helix domain-containing protein	marA	184.232543991917
GF_24602	WP_203152189.1	efflux RND transporter permease subunit	acrB	144.381923776729
GF_2461	WP_000617115.1	respiratory nitrate reductase subunit gamma	narI	199.398260053319
GF_24638	WP_136698206.1	YfdX family protein	yfdX	3.07623550964487
GF_24641	WP_136698407.1	tRNA 2-selenouridine(34) synthase MnmH	mnmH	35.8735265840102
GF_2466	WP_000331377.1	formate dehydrogenase O subunit beta	fdoH	7.55706427392146
GF_2467	WP_000543384.1	two-component system connector SafA	safA	3.5314304981335
GF_24670	WP_205561665.1	cystathionine gamma-synthase	metB	93.806128810911
GF_24671	WP_205561669.1	hydrogenase nickel incorporation protein HypB	hypB	35.5285280460196
GF_2470	WP_001310727.1	GlsB/YeaQ/YmgE family stress response membrane protein	ymgE	2.28737115270604
GF_2471	WP_152922404.1	YobF family protein	yobF	1.20348632245916
GF_2472	WP_197939912.1	YebG family protein	yebG	4.29214317544459
GF_2473	WP_000187358.1	flagellar biosynthesis protein FliQ	fliQ	14.3630199937295
GF_2474	WP_001240090.1	protein-methionine-sulfoxide reductase heme-binding subunit MsrQ	msrQ	12.0796165013657
GF_2475	WP_000980539.1	exodeoxyribonuclease I	sbcB	90.5429400540344
GF_2476	WP_000754737.1	SDR family oxidoreductase	yeeZ	4.00080128678849
GF_2477	WP_001103560.1	imidazole glycerol phosphate synthase subunit HisH	hisH	31.9636656171768
GF_24794	WP_000827380.1	ribonuclease E	rne	125.245549346125
GF_2481	WP_024188875.1	TerC family protein	yegH	20.1303802871311
GF_24812	WP_023063085.1	ABC transporter permease	yhhJ	0.142857142857143
GF_24818	WP_023063460.1	3'(2')%2C5'-bisphosphate nucleotidase CysQ	cysQ	26.0746296837255
GF_2482	WP_001518066.1	outer membrane assembly protein AsmA	asmA	5.03419705763713
GF_2483	WP_001518069.1	protein-serine/threonine phosphatase PphC	pphC	3.13227513227513
GF_2484	WP_000382966.1	NupC/NupG family nucleoside CNT transporter	nupX	10.075183792756
GF_2485	WP_001225852.1	YfaP family protein	yfaP	1.28529657477026
GF_2486	WP_001215757.1	DUF1175 domain-containing protein	yfaT	4.0694389991866
GF_24868	WP_032454830.1	3-isopropylmalate dehydratase large subunit	leuC	11.5352354741036
GF_24869	WP_032454831.1	3-isopropylmalate dehydratase small subunit	leuD	33.8700676292324
GF_2487	WP_106894705.1	nucleoside triphosphatase NudI	nudI	7.18856768355741
GF_24875	WP_050442677.1	LysR family transcriptional regulator	dmlR	14.7585360651841
GF_2488	WP_069905044.1	YfbM family protein	yfbM	1.66672932330827
GF_24884	WP_123059101.1	MFS transporter	yhhS	2.79690598290598
GF_24892	WP_033816028.1	50S ribosomal protein L25	rplY	16.5855370582827
GF_24897	WP_078045871.1	MFS transporter	yaaU	2.54841339964277
GF_24898	WP_078045914.1	ureidoglycolate lyase	allA	7.52637262654149
GF_2490	WP_001040483.1	PTS N-acetylmuramic acid transporter subunit IIBC	murP	6.77989707892221
GF_24900	WP_078046166.1	primosomal protein DnaT	dnaT	30.6333257687285
GF_24918	WP_053270377.1	glutamine-hydrolyzing carbamoyl-phosphate synthase small subunit	carA	2.25307340802993
GF_2492	WP_001097542.1	ethanolamine ammonia-lyase reactivating factor EutA	eutA	3.67727683095233
GF_24920	WP_071531711.1	BenE family transporter YdcO	ydcO	1.19116907189196
GF_24933	WP_000525177.1	bifunctional tRNA pseudouridine(32) synthase/23S rRNA pseudouridine(746) synthase RluA	rluA	14.2162667401909
GF_2495	WP_000969032.1	diguanylate cyclase DgcN	dgcN	13.1600507161478
GF_24954	WP_014639782.1	HMP-PP phosphatase	cof	57.8750554473814
GF_2496	WP_001287454.1	DedA family protein	yqaA	0.722769132132657
GF_25008	WP_000280584.1	xylulokinase	xylB	74.7786186263017
GF_2502	WP_174844913.1	urate/proton symporter UacT	uacT	2.57636270480485
GF_2505	WP_022652293.1	glucuronate isomerase	uxaC	8.96390364423692
GF_2506	WP_000646033.1	divisome-associated lipoprotein YraP	yraP	3.80095621855534
GF_2507	WP_072711826.1	formate-dependent uric acid utilization protein AegA	aegA	15.0215361221277
GF_25070	WP_122056924.1	NapC/NirT family cytochrome c	torY	1.60980695002962
GF_2510	WP_000479624.1	DUF3302 domain-containing protein	yibI	1.86930645419489
GF_25105	WP_000099821.1	2-oxoglutarate dehydrogenase complex dihydrolipoyllysine-residue succinyltransferase	odhB	50.6481298747946
GF_2511	WP_063117511.1	glycolate permease GlcA	glcA	43.5825266799887
GF_25110	WP_073533273.1	threonine synthase	thrC	49.4188326754315
GF_25133	WP_042020795.1	esterase FrsA	frsA	5.24266870606598
GF_2514	WP_176580428.1	adenine permease AdeQ	adeQ	12.9231535727237
GF_25169	WP_074494170.1	DedA family protein	dedA	20.7573745043606
GF_2517	WP_001295676.1	ribbon-helix-helix protein%2C CopG family	yiiE	0.166666666666667
GF_2519	WP_069905124.1	glycerol uptake facilitator protein GlpF	glpF	288.159100806239
GF_2520	WP_001295689.1	YjcB family protein	yjcB	1.0318797215856
GF_25202	WP_025210309.1	ADP-forming succinate--CoA ligase subunit beta	sucC	22.1767813758253
GF_2521	WP_000012163.1	guanine/hypoxanthine transporter GhxQ	ghxQ	2.67088492919123
GF_25210	WP_025263459.1	uroporphyrinogen-III synthase	hemD	40.032652669375
GF_2522	WP_062882016.1	phosphonate C-P lyase system protein PhnG	phnG	5.53876912077344
GF_25221	WP_071847141.1	YaiI/YqxD family protein	yaiI	0.215642503949609
GF_25222	WP_128971862.1	mal regulon transcriptional regulator MalI	malI	0.0131578947368421
GF_2523	WP_001295383.1	lysine decarboxylase CadA	cadA	59.1734005773792
GF_25232	WP_078207548.1	two-component sensor histidine kinase BarA	barA	29.8374186425107
GF_25265	WP_180344235.1	HyaD/HybD family hydrogenase maturation endopeptidase	hybD	5.73510173142437
GF_25266	WP_180344236.1	transcriptional regulator NanR	nanR	18.4440668529798
GF_2527	WP_088475060.1	fructuronate reductase	uxuB	4.76063093532058
GF_25285	WP_040092133.1	50S ribosomal protein L7/L12	rplL	54.5940661693264
GF_25289	WP_134889285.1	Na/Pi cotransporter family protein	yjbB	1.72097987730286
GF_25291	WP_134889294.1	xanthine phosphoribosyltransferase	gpt	71.2408410181531
GF_25295	WP_134889359.1	SCP2 domain-containing protein	ubiT	0.446579251538929
GF_2530	WP_000467859.1	YbdD/YjiX family protein	yjiX	0.378854884065931
GF_25305	WP_088213332.1	protein transport protein HofC	hofC	6.08015071757857
GF_25381	WP_112901458.1	ABC transporter permease	ybbP	1.17495348219467
GF_25382	WP_021576273.1	transcriptional regulator YeiL	yeiL	6.30473100952065
GF_25398	WP_001764309.1	mechanosensitive channel MscK	mscK	22.3209603307172
GF_25402	WP_001764822.1	cysteine/O-acetylserine transporter	eamB	4.24245562070245
GF_25466	WP_015060915.1	translesion error-prone DNA polymerase V autoproteolytic subunit	umuD	158.66956110454
GF_25509	WP_094029965.1	cytoskeleton protein RodZ	rodZ	31.9554665515847
GF_25511	WP_094030349.1	8-amino-7-oxononanoate synthase	bioF	38.828291267287
GF_25600	WP_000636131.1	nitrate/nitrite two-component system sensor histidine kinase NarQ	narQ	20.5355811781408
GF_25623	WP_012578897.1	CMD domain-containing protein	yciW	4.74945861737415
GF_25648	WP_025650708.1	pirin family protein	yhaK	2.69168765541092
GF_25711	WP_106905428.1	CoA-binding protein	yccU	0.419354175236528
GF_25807	WP_155430255.1	PTS maltose transporter subunit IICB	malX	54.0759072458414
GF_25812	WP_105166094.1	ribonuclease HII	rnhB	17.001824919262
GF_25925	WP_089645515.1	aminomethyl-transferring glycine dehydrogenase	gcvP	12.6708421095849
GF_25928	WP_104951247.1	glutamine ABC transporter substrate-binding protein GlnH	glnH	16.0654849481022
GF_25937	WP_047600767.1	bifunctional glutathionylspermidine amidase/synthase	gss	10.4328404784333
GF_25981	WP_048973046.1	tRNA epoxyqueuosine(34) reductase QueG	queG	6.67201301387139
GF_25988	WP_153060468.1	ribonuclease D	rnd	52.206196924242
GF_26029	WP_073535139.1	glutathione-dependent disulfide-bond oxidoreductase	yghU	6.61529283868774
GF_26065	WP_073528224.1	iron donor protein CyaY	cyaY	13.7649195373116
GF_26084	WP_204097950.1	DNA/RNA nuclease SfsA	sfsA	4.86191218505781
GF_2609	WP_000127781.1	MFS transporter	yfcJ	0.048
GF_26094	WP_032328194.1	Trk system potassium transporter TrkG	trkG	42.6539813689941
GF_26100	WP_126123256.1	O-acetyltransferase WecH	wecH	3.57314915121483
GF_26109	WP_000122411.1	universal stress protein UspC	uspC	72.8524838992809
GF_26110	WP_001137646.1	peptidoglycan glycosyltransferase PbpC	pbpC	2.28920634920635
GF_26111	WP_001189651.1	multicopper oxidase CueO	cueO	126.49120062902
GF_26122	WP_063501608.1	YbhN family protein	ybhN	0.310953226433184
GF_26126	WP_113402140.1	biofilm formation regulator BssR	bssR	8.6871602872998
GF_26156	WP_156262490.1	threonine/serine exporter ThrE family protein	yjjP	2.39563455565464
GF_26164	WP_001413380.1	DUF3313 domain-containing protein	ydcL	0.0847126064141205
GF_26193	WP_000913828.1	thiol:disulfide interchange protein DsbG	dsbG	16.7839775591274
GF_26227	WP_112048524.1	tol-pal system-associated acyl-CoA thioesterase	ybgC	11.4719304892609
GF_2628	WP_096245715.1	N-acetyltransferase	yjdJ	1.04897551224388
GF_26281	WP_106087004.1	transcriptional regulator SdiA	sdiA	94.5370303683955
GF_26282	WP_106087005.1	YniB family protein	yniB	0.0186639825267756
GF_26393	WP_176580660.1	pyruvate:ferredoxin (flavodoxin) oxidoreductase	nifJ	11.3054801526745
GF_26399	WP_022296469.1	DUF4434 family protein	ybcH	0.478679319909201
GF_26400	WP_033555891.1	fatty acid oxidation complex subunit alpha FadJ	fadJ	9.38490337605804
GF_26401	WP_059338284.1	class II glutamine amidotransferase	yafJ	0.583333333333333
GF_26414	WP_061350737.1	FKBP-type peptidyl-prolyl cis-trans isomerase	fkpA	48.4838189438182
GF_26539	WP_004213836.1	hypothetical protein	hha	41.0286974375106
GF_26617	WP_192297602.1	lipopolysaccharide kinase InaA	inaA	9.31106015410687
GF_26619	WP_000258222.1	arginine/agmatine antiporter	adiC	16.1983090274929
GF_26622	WP_182912558.1	secY/secA suppressor protein	msyB	11.9090277777778
GF_26687	WP_203008269.1	bifunctional [glutamate--ammonia ligase]-adenylyl-L-tyrosine phosphorylase/[glutamate--ammonia-ligase] adenylyltransferase	glnE	17.1918001989986
GF_26736	WP_004212797.1	aldo/keto reductase	dkgA	10.8255862386865
GF_26796	WP_204694561.1	C4-dicarboxylic acid transporter DauA	dauA	15.6387194360871
GF_26861	WP_106878816.1	Fe-S cluster assembly scaffold SufA	sufA	17.6110108247748
GF_2698	WP_172410790.1	pseudouridine kinase	psuK	3.61155621940958
GF_26980	WP_199206552.1	pyridoxal phosphate-dependent aminotransferase	ybdL	4.5129192724255
GF_2702	WP_001154418.1	acetyl-CoA C-acetyltransferase	yqeF	8.32877439467236
GF_27023	WP_193579387.1	alpha-ketoglutarate permease	kgtP	14.2303055793482
GF_27038	WP_000946935.1	exodeoxyribonuclease V subunit gamma	recC	64.5656978184456
GF_27077	WP_001281243.1	DNA topoisomerase (ATP-hydrolyzing) subunit A	gyrA	1728.49408389659
GF_27107	WP_000741431.1	transcriptional regulator CsgD	csgD	112.611045508886
GF_27109	WP_001234043.1	hypothetical protein	ydcK	0.172916666666667
GF_27118	WP_089614871.1	type I DNA topoisomerase	topA	149.050127760967
GF_2712	WP_000108459.1	sialic acid transporter NanT	nanT	42.5118762557009
GF_2713	WP_001314179.1	DUF805 domain-containing protein	yhaH	1.8168411530375
GF_27137	WP_116836163.1	maltose operon protein MalM	malM	6.33733600395372
GF_27142	WP_116836471.1	tRNA dihydrouridine(16) synthase DusC	dusC	6.39739935044273
GF_27143	WP_116836800.1	DNA polymerase I	polA	115.341218019819
GF_27172	WP_205595659.1	acyltransferase family protein	ycfT	0.672733909237425
GF_2718	WP_159394904.1	formate dehydrogenase-N subunit alpha	fdnG	15.2356496968574
GF_27190	WP_129546916.1	2-octaprenyl-3-methyl-6-methoxy-1%2C4-benzoquinol hydroxylase	ubiF	17.2093649775661
GF_27219	WP_134393477.1	spermidine/putrescine ABC transporter ATP-binding protein PotA	potA	9.22558949699562
GF_27232	WP_108084465.1	flagellar type III secretion system protein FliR	fliR	14.2738469439213
GF_27256	WP_195714883.1	protein YohP	yohP	1.14263979910368
GF_27269	WP_095885617.1	tellurite resistance TerB family protein	yebE	0.387949012307442
GF_27273	WP_130553651.1	rhamnulose-1-phosphate aldolase	rhaD	32.0659398251067
GF_27275	WP_154166938.1	glutathionyl-hydroquinone reductase YqjG	yqjG	10.2758724323683
GF_27297	WP_204691560.1	DUF418 domain-containing protein	yeiB	1.07678410117435
GF_27362	WP_000280499.1	bifunctional GTP diphosphokinase/guanosine-3'%2C5'-bis pyrophosphate 3'-pyrophosphohydrolase	spoT	0.710595426895975
GF_27364	WP_061066759.1	alkyl hydroperoxide reductase subunit C	ahpC	66.3048787510384
GF_27365	WP_061066760.1	fused PTS fructose transporter subunit IIA/HPr protein	fruB	29.8671010370068
GF_27372	WP_106889397.1	co-chaperone DjlA	djlA	11.1940964855962
GF_27373	WP_106889422.1	dihydroxy-acid dehydratase	ilvD	58.941954460074
GF_27407	WP_174617223.1	DNA endonuclease SmrA	smrA	13.0452634794768
GF_27467	WP_169063455.1	uracil/xanthine transporter	ybbY	0.957023116676687
GF_27484	WP_108711114.1	phospho-N-acetylmuramoyl-pentapeptide-transferase	mraY	11.8158769750901
GF_27497	WP_099590267.1	ribose ABC transporter ATP-binding protein RbsA	rbsA	10.5019860895839
GF_27507	WP_061512182.1	glutamate/aspartate ABC transporter permease GltJ	gltJ	0.666916183876179
GF_27543	WP_086586236.1	potassium-transporting ATPase subunit KdpB	kdpB	30.8066606936604
GF_27583	WP_137567267.1	two component system sensor histidine kinase QseE/GlrK	qseE	14.4401883281972
GF_2765	WP_172615765.1	hemin uptake protein HemP	hemP	2.52466738032657
GF_27658	WP_000157930.1	PTS mannose/fructose/sorbose transporter family subunit IID	agaD	7.16356676451476
GF_27720	WP_172615228.1	type IV pilus twitching motility protein PilT	yggR	1.13803774410182
GF_27745	WP_137044222.1	acetyl-CoA carboxylase%2C carboxyltransferase subunit beta	accD	47.4398537554796
GF_278	WP_110844341.1	Rpn family recombination-promoting nuclease/putative transposase	rpnC	2.149197418973
GF_27819	WP_087760803.1	cysteine desulfuration protein SufE	sufE	1.25875008546348
GF_27919	WP_148124219.1	iron-sulfur cluster repair protein YtfE	ytfE	27.7783002229303
GF_2796	WP_000574079.1	GNAT family N-acetyltransferase	elaA	2.30115581703627
GF_28023	WP_115431589.1	4'-phosphopantetheinyl transferase AcpT	acpT	9.04154121466056
GF_28027	WP_115431666.1	N-acetylglucosamine-6-phosphate deacetylase	nagA	22.4209441401136
GF_28028	WP_115431705.1	DNA-binding transcriptional regulator SutR	sutR	5.4753418489009
GF_28067	WP_064221452.1	ATP-dependent RNA helicase DeaD	deaD	9.57154096385485
GF_28074	WP_096261407.1	glutathione ABC transporter substrate-binding protein GsiB	gsiB	8.28947582299343
GF_28080	WP_204084364.1	ethanolamine ammonia-lyase subunit EutB	eutB	7.70103310785357
GF_28081	WP_204084414.1	DUF1488 domain-containing protein	yrdB	0.138304045092838
GF_28083	WP_149013646.1	thymidylate synthase	thyA	240.6952924739
GF_28092	WP_213845708.1	flagellar assembly peptidoglycan hydrolase FlgJ	flgJ	12.9687508190729
GF_28093	WP_213845722.1	tryptophan permease	mtr	100.204450861063
GF_28094	WP_213845728.1	acetyl-CoA C-acyltransferase FadI	fadI	34.1166962202933
GF_28096	WP_073544324.1	quinolinate synthase NadA	nadA	123.154898098918
GF_28104	WP_025269912.1	YijD family membrane protein	yijD	0.209731319583536
GF_28105	WP_025269913.1	helix-turn-helix transcriptional regulator	yijO	0.0343379904477079
GF_28122	WP_176670667.1	N-acetylglucosamine kinase	nagK	8.23626710264324
GF_28123	WP_176670687.1	Ail/Lom family outer membrane beta-barrel protein	ompX	143.135472802488
GF_28124	WP_176670799.1	GDP-mannose pyrophosphatase NudK	nudK	1.32864151887456
GF_28129	WP_088131160.1	histidine phosphatase family protein	ais	1.09135354257408
GF_28161	WP_032214676.1	type 1 fimbrial protein	fimF	20.6715004343135
GF_28167	WP_064221683.1	type 1 fimbrial protein	fimG	5.41199006637899
GF_28188	WP_071974574.1	YcjX family protein	ycjX	1.4812505367747
GF_28208	WP_164476694.1	taurine dioxygenase	tauD	7.41148439280018
GF_28220	WP_000610562.1	multidrug efflux transporter outer membrane subunit MdtP	mdtP	5.60283471804608
GF_28255	WP_031322159.1	dUTP diphosphatase	dut	138.740721910079
GF_28256	WP_032161789.1	serine endoprotease DegP	degP	445.90558436377
GF_28258	WP_115256641.1	flagellar basal body L-ring protein FlgH	flgH	16.8101377971509
GF_28274	WP_161620557.1	ATP-dependent RNA helicase RhlB	rhlB	69.5934065186285
GF_28291	WP_167778752.1	pyrimidine utilization protein D	rutD	30.6496978796726
GF_28310	WP_176321056.1	MFS transporter	yajR	16.8561427242941
GF_28326	WP_032255548.1	ATP-dependent DNA helicase RecQ	recQ	588.768403878551
GF_2836	WP_000679977.1	LysR family transcriptional regulator	ybhD	0.4
GF_28365	WP_181464021.1	ethanolamine utilization microcompartment protein EutL	eutL	7.98961327147142
GF_28370	WP_118014856.1	alpha-D-ribose 1-methylphosphonate 5-triphosphate synthase subunit PhnI	phnI	5.37560397939122
GF_28488	WP_073544862.1	bifunctional glycosyl transferase/transpeptidase	mrcB	79.3124382649665
GF_28588	WP_087895265.1	homoserine kinase	thrB	30.4187129731794
GF_28589	WP_111995167.1	carbamoyl-phosphate synthase large subunit	carB	23.6684234784465
GF_28635	WP_159394847.1	branched chain amino acid ABC transporter permease LivM	livM	3.68546779315364
GF_28642	WP_178887586.1	two-component system response regulator RssB	rssB	98.7736096254058
GF_28672	WP_126675434.1	DUF808 domain-containing protein	yedI	1.03125
GF_28689	WP_163407938.1	bifunctional glucose-1-phosphatase/inositol phosphatase	agp	29.4326328335572
GF_28735	WP_072643251.1	DNA mismatch repair endonuclease MutL	mutL	352.097991754919
GF_28743	WP_100882002.1	cytochrome b561	cybB	7.48063660106724
GF_28752	WP_153986218.1	preprotein translocase subunit YajC	yajC	17.4741545868091
GF_28754	WP_153986262.1	dipeptide ABC transporter permease DppB	dppB	4.80936294093915
GF_28772	WP_151166908.1	CDF family cation-efflux transporter FieF	fieF	69.4770341749489
GF_28786	WP_213838503.1	YncE family protein	yncE	7.46560556233428
GF_28788	WP_213838509.1	exodeoxyribonuclease V subunit beta	recB	258.802358784559
GF_28872	WP_172615671.1	phosphonate ABC transporter substrate-binding protein	phnD	19.5191088539514
GF_28876	WP_172615796.1	cyclic di-GMP phosphodiesterase	pdeN	49.8187055398767
GF_289	NP_311346.3	ethanolamine utilization protein	eutM	19.4093519709909
GF_28954	WP_152922390.1	bifunctional aspartate kinase/homoserine dehydrogenase I	thrA	36.6802144128804
GF_28955	WP_152922394.1	D-alanyl-D-alanine-carboxypeptidase/endopeptidase AmpH	ampH	67.2354031079639
GF_28956	WP_152922406.1	bifunctional murein DD-endopeptidase/murein LD-carboxypeptidase	mepS	89.6994483239096
GF_28985	WP_087514560.1	two-component system response regulator BasR	basR	148.975458442338
GF_28991	WP_158293141.1	hypothetical protein	mgtS	2.08712775002578
GF_29001	WP_126497037.1	membrane integrity-associated transporter subunit PqiC	pqiC	0.66191720443495
GF_29010	WP_172408785.1	UbiX family flavin prenyltransferase	ubiX	7.04286454255132
GF_29017	WP_172408803.1	MFS transporter	yebQ	0.00952380952380952
GF_29022	WP_153983921.1	undecaprenyl-diphosphate phosphatase	bacA	86.2519017050395
GF_29078	WP_180343914.1	peptidoglycan DD-endopeptidase MepH	mepH	2.15451740075012
GF_29098	WP_126324597.1	Trk system potassium transporter TrkA	trkA	18.505178443297
GF_29101	WP_126324617.1	acid resistance repetitive basic protein Asr	asr	38.4583280809352
GF_29134	WP_057521454.1	Fe(3+)-hydroxamate ABC transporter substrate-binding protein FhuD	fhuD	35.6491433799132
GF_29169	WP_089557740.1	membrane-bound lytic murein transglycosylase EmtA	emtA	20.735738640973
GF_29173	WP_004017037.1	transcriptional regulator RcsB	rcsB	90.3737826767299
GF_29183	WP_069684539.1	AsmA family protein	yicH	0.0318226885216764
GF_29208	WP_100266635.1	MFS transporter	ydiM	3.90214347997354
GF_29211	WP_180257546.1	hypothetical protein	yoaK	0.246810822019077
GF_2927	WP_000857043.1	prepilin peptidase-dependent protein	ppdA	9.51229582681832
GF_29279	WP_171284063.1	carbamoyltransferase HypF	hypF	6.40637702837439
GF_29295	WP_111724559.1	5-dehydro-4-deoxy-D-glucuronate isomerase	kduI	6.57518348643808
GF_29311	WP_109866339.1	bifunctional phosphopantothenoylcysteine decarboxylase/phosphopantothenate--cysteine ligase CoaBC	coaBC	40.0905448597198
GF_29340	WP_000171713.1	homoserine/homoserine lactone efflux protein	rhtB	6.73834919870429
GF_29364	WP_126327977.1	VWA domain-containing protein	yehP	1.11441167739297
GF_29369	WP_126350688.1	tRNA glutamyl-Q(34) synthetase GluQRS	gluQRS	16.7936360921525
GF_29380	WP_105178447.1	elongation factor Tu	tuf	211.965015921888
GF_29388	WP_072291000.1	gluconokinase	gntK	14.394553715551
GF_29393	WP_126493643.1	alanine transaminase AlaA	alaA	19.5892213441453
GF_29394	WP_126493647.1	YiiX family permuted papain-like enzyme	yiiX	1.30013664805361
GF_29395	WP_182915519.1	S-formylglutathione hydrolase	yeiG	2.81947249136127
GF_29437	WP_073510464.1	AsmA2 domain-containing protein YhdP	yhdP	4.79879677239333
GF_29439	WP_073511126.1	carnitine metabolism transcriptional regulator CaiF	caiF	6.92830635422587
GF_29484	WP_101348569.1	galactose-1-epimerase	galM	47.7381950710347
GF_29485	WP_101348607.1	AI-2E family transporter YdiK	ydiK	1.13483453834457
GF_29486	WP_101348623.1	bifunctional UDP-4-amino-4-deoxy-L-arabinose formyltransferase/UDP-glucuronic acid oxidase ArnA	arnA	11.1034669258771
GF_29487	WP_101348624.1	4-deoxy-4-formamido-L-arabinose-phosphoundecaprenol deformylase	arnD	0.481107819639879
GF_29489	WP_101348695.1	ECA polysaccharide chain length modulation protein	wzzE	39.4397719600934
GF_29501	WP_157716854.1	DUF2542 family protein	yeiS	0.0476190476190476
GF_29508	WP_157716897.1	dipeptide ABC transporter permease DppC	dppC	3.77348595649266
GF_2952	WP_073840522.1	YcgJ family protein	ycgJ	0.574621212121212
GF_29526	WP_157716997.1	Fe-S cluster assembly scaffold IscU	iscU	168.465799661586
GF_2953	WP_039023136.1	class C extended-spectrum beta-lactamase CMY-42	ampC	864.514472965553
GF_29551	WP_151587387.1	capsule biosynthesis GfcC family protein	yjbG	31.9822835781526
GF_29552	WP_046608139.1	NADP-dependent isocitrate dehydrogenase	icd	132.923677624926
GF_29567	WP_126320705.1	DUF494 family protein Smg	smg	3.89473344063994
GF_29568	WP_126320727.1	Na+/H+ antiporter	yjcE	6.00405862700382
GF_29569	WP_072096403.1	transcriptional regulator	pmrR	2.74860489533917
GF_29584	WP_097333345.1	molecular chaperone DnaJ	dnaJ	407.323946824324
GF_29589	WP_172410701.1	EamA family transporter RarD	rarD	1.65525854166187
GF_29593	WP_038432500.1	(S)-ureidoglycine aminohydrolase	allE	1.80748830126328
GF_29602	WP_108118567.1	type 1 fimbria D-mannose specific adhesin FimH	fimH	1158.86395883421
GF_29611	WP_126497564.1	xanthine/proton symporter XanP	xanP	17.7378259866576
GF_29612	WP_032235363.1	formate dehydrogenase accessory sulfurtransferase FdhD	fdhD	11.0161499555528
GF_29626	WP_123038980.1	cold shock-like protein CspD	cspD	474.705500968259
GF_2963	WP_000996859.1	putrescine/proton symporter PuuP	puuP	9.90489925118371
GF_29656	WP_126323031.1	malate dehydrogenase (quinone)	mqo	32.0946418936894
GF_29668	WP_000831330.1	50S ribosomal protein L34	rpmH	21.5334169228906
GF_29669	WP_001040187.1	translation initiation factor IF-1	infA	24.9136601010782
GF_29670	WP_001235102.1	ATP-dependent chaperone ClpB	clpB	283.43406323532
GF_29671	WP_000617723.1	cell division ATP-binding protein FtsE	ftsE	26.7294872719966
GF_29672	WP_000301864.1	50S ribosomal protein L2	rplB	30.8337530748364
GF_29674	WP_000424395.1	50S ribosomal protein L4	rplD	44.1994448247837
GF_29675	WP_000036723.1	phosphopyruvate hydratase	eno	192.462486089669
GF_29676	WP_001295473.1	uracil phosphoribosyltransferase	upp	27.7724652889255
GF_29677	WP_000237947.1	amino-acid N-acetyltransferase	argA	86.6191103275422
GF_29678	WP_000101055.1	septum site-determining protein MinD	minD	4.22754309160965
GF_29679	WP_001293282.1	23S rRNA (guanosine(2251)-2'-O)-methyltransferase RlmB	rlmB	7.75911593598442
GF_29680	WP_001054527.1	transcription termination factor Rho	rho	253.977577614979
GF_29681	WP_000588474.1	cell division protein FtsA	ftsA	147.046895883538
GF_29682	WP_001176745.1	F0F1 ATP synthase subunit alpha	atpA	202.585934398473
GF_29683	WP_000224099.1	LPS export ABC transporter ATP-binding protein	lptB	14.1803553283927
GF_29684	WP_001295343.1	outer membrane lipoprotein chaperone LolA	lolA	55.8164333064981
GF_29685	WP_000003071.1	lysine--tRNA ligase	lysS	90.7687413779669
GF_29686	WP_000579833.1	50S ribosomal protein L3	rplC	26.742079599955
GF_29687	WP_001295305.1	2%2C3-diphosphoglycerate-dependent phosphoglycerate mutase	gpmA	27.561932016965
GF_29688	WP_069905116.1	lysoplasmalogenase	yhhN	2.28368207547539
GF_29689	WP_000811065.1	3-deoxy-8-phosphooctulonate synthase	kdsA	27.5044440653136
GF_29690	WP_001219160.1	gamma-glutamylcyclotransferase	ytfP	4.19806705390993
GF_29691	WP_000884639.1	acetyl-CoA carboxylase biotin carboxylase subunit	accC	33.5676380469048
GF_29692	WP_000062611.1	30S ribosomal protein S8	rpsH	5.57985892466811
GF_29693	WP_001052219.1	F0F1 ATP synthase subunit B	atpF	68.6233130536421
GF_29694	WP_000111269.1	phosphoglycerate kinase	pgk	77.0549687088451
GF_29695	WP_000646078.1	transcriptional repressor LexA	lexA	1175.2000470773
GF_29696	WP_000133631.1	HTH-type transcriptional regulator UlaR	ulaR	5.75760409459086
GF_29697	WP_000201063.1	HTH-type transcriptional regulator GalR	galR	103.013537531141
GF_29698	WP_137571656.1	phosphoenolpyruvate carboxylase	ppc	166.457087366672
GF_29699	WP_153983924.1	rod shape-determining protein MreB	mreB	382.541436878196
GF_29700	WP_000517476.1	cell division protein FtsB	ftsB	22.4188998168142
GF_29701	WP_000828351.1	DNA-binding transcriptional regulator ArgP	argP	102.89099565515
GF_29702	WP_000729185.1	50S ribosomal protein L24	rplX	12.0978419358365
GF_29703	WP_000891566.1	lipid IV(A) 3-deoxy-D-manno-octulosonic acid transferase	waaA	10.1089488456918
GF_29704	WP_001195025.1	recombination mediator RecR	recR	36.9057409617686
GF_29705	WP_000242755.1	cAMP-activated global transcriptional regulator CRP	crp	796.017153230808
GF_29706	WP_000875061.1	TIGR01666 family membrane protein	yccS	10.6774398556702
GF_29707	WP_000816280.1	ribulose-phosphate 3-epimerase	rpe	28.6950034215622
GF_29708	WP_000091945.1	50S ribosomal protein L6	rplF	14.9290641509285
GF_29709	WP_001295272.1	malate dehydrogenase	mdh	115.946443209092
GF_29710	WP_032280656.1	YcbK family protein	mepK	3.05048063370926
GF_29711	WP_001118930.1	30S ribosomal protein S14	rpsN	5.8186203659987
GF_29712	WP_000271401.1	50S ribosomal protein L21	rplU	17.168566011693
GF_29713	WP_001295681.1	LPS export ABC transporter permease LptG	lptG	15.9685743570618
GF_29714	WP_000568519.1	Holliday junction branch migration DNA helicase RuvB	ruvB	101.32121692606
GF_29715	WP_000442860.1	glutathionylspermidine synthase family protein	ygiC	0.693903133903134
GF_29716	WP_000105566.1	agmatinase	speB	22.1585089576973
GF_29717	WP_000626187.1	universal stress protein UspB	uspB	7.21637798472254
GF_29718	WP_000257278.1	elongation factor P	efp	74.6810661189052
GF_29719	WP_000148581.1	aspartate carbamoyltransferase regulatory subunit	pyrI	0.142857142857143
GF_29721	WP_000358960.1	50S ribosomal protein L18	rplR	3.40769587105072
GF_29722	WP_001282346.1	tRNA uridine(34) 5-carboxymethylaminomethyl synthesis GTPase MnmE	mnmE	71.684034085287
GF_29723	WP_000130185.1	transaldolase	tal	30.8613263806988
GF_29724	WP_001203437.1	outer membrane protein assembly factor BamE	bamE	24.4853263764406
GF_29725	WP_000124850.1	50S ribosomal protein L20	rplT	16.012968173885
GF_29726	WP_000858214.1	C4-dicarboxylate transporter DctC	dctA	35.1492854250102
GF_29728	WP_000246882.1	30S ribosomal protein S2	rpsB	33.4073344359141
GF_29729	WP_069905119.1	glycogen synthase GlgA	glgA	52.9943070969599
GF_29730	WP_000250274.1	hemolysin III family protein	yqfA	0.708670248033879
GF_29731	WP_001181004.1	30S ribosomal protein S10	rpsJ	53.9912567270467
GF_29732	WP_000941212.1	50S ribosomal protein L16	rplP	9.9028472343221
GF_29733	WP_000117881.1	asparagine--tRNA ligase	asnS	28.2469936543346
GF_29734	WP_001042003.1	permease-like cell division protein FtsX	ftsX	33.2417489247554
GF_29735	WP_001280776.1	thioredoxin TrxA	trxA	334.177014492416
GF_29736	WP_001047336.1	octaprenyl diphosphate synthase	ispB	34.263803694154
GF_29737	WP_001295364.1	RNA polymerase sigma factor RpoE	rpoE	119.751669132739
GF_29738	WP_001190062.1	nickel-responsive transcriptional regulator NikR	nikR	75.1628587812754
GF_29739	WP_000689844.1	5'-methylthioadenosine/S-adenosylhomocysteine nucleosidase	mtnN	313.776131614578
GF_29740	WP_000717694.1	nitrogen regulatory protein P-II	glnB	120.316986594949
GF_29741	WP_000829818.1	30S ribosomal protein S9	rpsI	12.8467977270856
GF_29742	WP_000625658.1	cell division protein FtsL	ftsL	26.6193012787428
GF_29743	WP_001700733.1	translation initiation factor IF-3	infC	60.4351671927708
GF_29744	WP_000127356.1	adenine phosphoribosyltransferase	apt	23.1030743057544
GF_29745	WP_000438245.1	phospholipid ABC transporter ATP-binding protein MlaF	mlaF	16.4420442737587
GF_29746	WP_000560983.1	D-tyrosyl-tRNA(Tyr) deacylase	dtd	13.1235593335525
GF_29747	WP_000847559.1	50S ribosomal protein L13	rplM	6.25827339072439
GF_29749	WP_001547679.1	N-acetylmuramoyl-L-alanine amidase AmiC	amiC	31.871113879343
GF_29750	WP_000617544.1	50S ribosomal protein L23	rplW	4.92734820191078
GF_29751	WP_000125016.1	(d)CMP kinase	cmk	22.3264810882151
GF_29752	WP_001194358.1	two-component system response regulator ArcA	arcA	67.2613283071403
GF_29753	WP_000045178.1	uridine phosphorylase	udp	45.1579045643297
GF_29754	WP_001002544.1	NAAT family transporter YhgN	yhgN	0.523749246534058
GF_29755	WP_001065381.1	16S rRNA (adenine(1518)-N(6)/adenine(1519)-N(6))-dimethyltransferase RsmA	rsmA	95.6528139669224
GF_29756	WP_001124935.1	exodeoxyribonuclease VII small subunit	xseB	8.57270050508914
GF_29757	WP_000933736.1	bifunctional UDP-N-acetylglucosamine diphosphorylase/glucosamine-1-phosphate N-acetyltransferase GlmU	glmU	68.1206914890941
GF_29758	WP_000981977.1	tRNA (N6-adenosine(37)-N6)-threonylcarbamoyltransferase complex ATPase TsaE	tsaE	12.9178137957704
GF_29759	WP_001144069.1	30S ribosomal protein S21	rpsU	15.3238909608912
GF_29760	WP_000983255.1	acetolactate synthase 2 small subunit	ilvM	7.37535916596474
GF_29761	WP_000669785.1	lipopolysaccharide ABC transporter substrate-binding protein LptA	lptA	36.6597409400197
GF_29762	WP_001132956.1	phosphoserine phosphatase	serB	62.764729319112
GF_29763	WP_000004655.1	FKBP-type peptidyl-prolyl cis-trans isomerase	fkpB	9.97362581354561
GF_29764	WP_000090097.1	colicin uptake protein TolR	tolR	37.4774888509501
GF_29765	WP_000476487.1	phospholipid-binding protein MlaC	mlaC	9.92771142417076
GF_29766	WP_001311023.1	4-hydroxy-tetrahydrodipicolinate synthase	dapA	73.6842407469013
GF_29767	WP_000256450.1	30S ribosomal protein S16	rpsP	11.6487484547875
GF_29768	WP_000941942.1	pyrimidine/purine nucleoside phosphorylase	ppnP	27.862003814201
GF_29769	WP_001125331.1	SH3 domain-containing protein	ygiM	29.2079587010583
GF_29770	WP_001274021.1	30S ribosomal protein S20	rpsT	31.9583476744335
GF_29771	WP_001055874.1	flavodoxin FldB	fldB	6.32243414901275
GF_29772	WP_000818601.1	nucleoid occlusion factor SlmA	slmA	24.8694339446356
GF_29773	WP_001094682.1	molybdopterin adenylyltransferase	mog	11.6614004886363
GF_29774	WP_001264352.1	tRNA (adenosine(37)-N6)-threonylcarbamoyltransferase complex transferase subunit TsaD	tsaD	28.4222081882893
GF_29776	WP_001177639.1	nitric oxide-sensing transcriptional repressor NsrR	nsrR	50.4259929837241
GF_29777	WP_000487600.1	phosphocarrier protein Hpr	ptsH	150.33168196327
GF_29778	WP_000462905.1	DNA-binding transcriptional regulator Fis	fis	125.603859361762
GF_29779	WP_001295503.1	crossover junction endodeoxyribonuclease RuvC	ruvC	473.43276403795
GF_29780	WP_000091955.1	50S ribosomal protein L28	rpmB	9.93744117415115
GF_29781	WP_000007523.1	methylenetetrahydrofolate reductase	metF	38.3982902124814
GF_29782	WP_000497723.1	outer membrane-stress sensor serine endopeptidase DegS	degS	37.364848354513
GF_29783	WP_134710232.1	pyridoxal phosphate homeostasis protein	yggS	11.0467048115883
GF_29785	WP_001054420.1	ribosome assembly RNA-binding protein YhbY	yhbY	9.97731859125348
GF_29787	WP_000117728.1	tRNA cyclic N6-threonylcarbamoyladenosine(37) synthase TcdA	tcdA	69.4974813176122
GF_29788	WP_000699230.1	ADP-heptose--LPS heptosyltransferase RfaF	rfaF	29.5382749518965
GF_29789	WP_000075748.1	cell division protein FtsQ	ftsQ	58.8830142249263
GF_29790	WP_001135574.1	Hsp33 family molecular chaperone HslO	hslO	13.3168661194791
GF_29791	WP_001238914.1	50S ribosomal protein L15	rplO	13.764047647197
GF_29792	WP_032200689.1	L-asparaginase 2	ansB	109.844714588949
GF_29793	WP_000130100.1	30S ribosomal protein S17	rpsQ	20.3281208541095
GF_29794	WP_000135199.1	30S ribosomal protein S18	rpsR	12.9091393217744
GF_29795	WP_000734287.1	adenosylmethionine decarboxylase	speD	22.8888449113256
GF_29796	WP_001135174.1	carboxylating nicotinate-nucleotide diphosphorylase	nadC	53.7793531672243
GF_29797	WP_001277561.1	serine O-acetyltransferase	cysE	68.1865040826194
GF_29798	WP_000043335.1	ribosome maturation factor RimM	rimM	27.1370404311039
GF_29799	WP_000980706.1	RNA-binding transcriptional accessory protein	yhgF	6.77533346060194
GF_29800	WP_000947159.1	magnesium/cobalt transporter CorA	corA	1.10249270206167
GF_29801	WP_000940121.1	30S ribosomal protein S5	rpsE	40.6035180101208
GF_29802	WP_000867146.1	phosphate ABC transporter substrate-binding protein PstS	pstS	38.1689903190612
GF_29803	WP_001295306.1	peptidoglycan-associated lipoprotein Pal	pal	66.1349225930049
GF_29804	WP_000284050.1	D-sedoheptulose 7-phosphate isomerase	lpcA	38.5339796420001
GF_29805	WP_001188777.1	nitrogen regulation protein NR(I)	glnG	180.548958348453
GF_29806	WP_001138117.1	30S ribosomal protein S19	rpsS	7.09325860887925
GF_29807	WP_000091466.1	transcriptional regulator	yheO	0.356354314981807
GF_29808	WP_001145827.1	50S ribosomal protein L11 methyltransferase	prmA	26.0002835313888
GF_29810	WP_000024392.1	glutaredoxin 3	grxC	5.68318248653533
GF_29811	WP_000030537.1	LPS export ABC transporter periplasmic protein LptC	lptC	36.3075574146252
GF_29812	WP_001288587.1	F0F1 ATP synthase subunit delta	atpH	70.3289682278808
GF_29813	WP_001295188.1	oligoribonuclease	orn	60.3622053629439
GF_29814	WP_176316486.1	DNA repair protein RecO	recO	62.3967058191007
GF_29816	WP_001257846.1	transcriptional regulator ArgR	argR	158.888984052968
GF_29817	WP_001185665.1	cell division topological specificity factor MinE	minE	0.258282493205647
GF_29818	WP_000366129.1	ClpXP protease specificity-enhancing factor	sspB	73.62391443385
GF_29819	WP_000246815.1	30S ribosomal protein S12	rpsL	861.683555272707
GF_29820	WP_000920784.1	electron transport complex subunit RsxG	rsxG	6.01298568589849
GF_29821	WP_001173676.1	adenylyl-sulfate kinase	cysC	44.6229948553226
GF_29822	WP_001051883.1	RNA chaperone Hfq	hfq	648.430754904623
GF_29823	WP_000114984.1	peptide deformylase	def	28.9958262099625
GF_29824	NP_310545.3	reactive intermediate deaminase	yoaB	1.67518759962178
GF_29826	WP_001064040.1	lipopolysaccharide N-acetylmannosaminouronosyltransferase	rffM	2.58124261442912
GF_29827	WP_000027703.1	formate dehydrogenase accessory protein FdhE	fdhE	7.968658359864
GF_29828	WP_000627807.1	autonomous glycyl radical cofactor GrcA	grcA	16.09447162976
GF_29829	WP_001213584.1	5-amino-6-(5-phospho-D-ribitylamino)uracil phosphatase YigB	yigB	2.53284303667751
GF_29830	WP_000686619.1	16S rRNA (guanine(1516)-N(2))-methyltransferase RsmJ	rsmJ	3.52423132423132
GF_29831	WP_001124469.1	ISC system 2Fe-2S type ferredoxin	fdx	89.6507542162003
GF_29832	WP_001276305.1	protein deglycase YajL	yajL	19.0677969727128
GF_29833	WP_000904442.1	sulfurtransferase TusE	tusE	5.06795854093254
GF_29834	WP_000644741.1	50S ribosomal protein L29	rpmC	8.7659077615389
GF_29835	WP_001214147.1	murein hydrolase activator EnvC	envC	5.79654389818786
GF_29836	WP_001131164.1	FadR family transcriptional regulator	yieP	1.84803037224091
GF_29837	WP_000377786.1	phosphate signaling complex protein PhoU	phoU	53.5000911155543
GF_29838	WP_000906486.1	carbon storage regulator CsrA	csrA	180.520763667359
GF_29839	WP_000828648.1	ribosome modulation factor	rmf	364.290237424186
GF_29841	WP_000154044.1	phosphatidylglycerophosphatase A	pgpA	48.9190474513147
GF_29842	WP_000133053.1	translation initiation factor IF-2	infB	114.290081789992
GF_29843	WP_001295270.1	DUF1043 family protein	yhcB	4.10453818953877
GF_29844	WP_000108172.1	monothiol glutaredoxin 4	grxD	24.2859913815103
GF_29845	WP_111724796.1	CDP-diacylglycerol--serine O-phosphatidyltransferase	pssA	20.83332631811
GF_29846	WP_000257182.1	bis(5'-nucleosyl)-tetraphosphatase (symmetrical) ApaH	apaH	45.3935682381877
GF_29847	WP_000203905.1	DUF423 domain-containing protein	ygdD	4.00238582865905
GF_29848	WP_001296310.1	nucleotide exchange factor GrpE	grpE	189.380085772253
GF_29849	WP_001142439.1	protein YaiA	yaiA	0.221019596317682
GF_29850	WP_001140433.1	50S ribosomal protein L30	rpmD	5.3624763476402
GF_29851	WP_000490275.1	DUF1328 domain-containing protein	ytjA	0.0964044407938316
GF_29852	WP_000476093.1	phosphatase NudJ	nudJ	4.85750621096228
GF_29854	WP_021564806.1	primosomal replication protein N	priB	50.5894523870142
GF_29855	WP_000551807.1	flavodoxin-dependent (E)-4-hydroxy-3-methylbut-2-enyl-diphosphate synthase	ispG	42.9772233527555
GF_3012	WP_001400822.1	DUF2509 family protein	ygdB	0.817310102178523
GF_3018	WP_073519524.1	transketolase	tkt	72.6583807326281
GF_3050	WP_000085899.1	flavin reductase family protein	yddH	1.50606060606061
GF_3065	WP_001174077.1	phosphoenolpyruvate--protein phosphotransferase	ptsP	14.3818988086899
GF_3079	WP_001238379.1	lipocalin Blc	blc	32.4830455814695
GF_3091	WP_001246155.1	cation efflux system protein CusF	cusF	48.6569798175404
GF_310	WP_001598534.1	UDP-N-acetylglucosamine 2-epimerase (non-hydrolyzing)	wecB	23.8194965569428
GF_3104	WP_113454028.1	murein hydrolase activator NlpD	nlpD	32.6766858575574
GF_3106	WP_096942077.1	multidrug efflux transporter permease subunit MdtO	mdtO	2.71946290251945
GF_3118	WP_001292433.1	pseudouridine-5'-phosphate glycosidase	psuG	10.265631835251
GF_3133	WP_086218882.1	hypothetical protein	yegR	0.435697795136919
GF_3160	WP_106888865.1	hypothetical protein	yobH	0.877785907062613
GF_3172	WP_106914117.1	long-chain fatty acid transporter FadL	fadL	114.986252867315
GF_3197	WP_000689228.1	DUF1107 domain-containing protein	ytfK	3.82741445805261
GF_3231	WP_204156798.1	Rpn family recombination-promoting nuclease/putative transposase	rpnB	5.7129488580976
GF_3233	WP_204693221.1	endonuclease SmrB	smrB	3.94732144217438
GF_3252	WP_001304023.1	FAD-binding protein	cbrA	13.8269813094101
GF_3260	WP_049803257.1	NAD-dependent DNA ligase LigB	ligB	49.7624341611311
GF_3265	WP_126489901.1	malate dehydrogenase	maeA	26.3005023066838
GF_3268	WP_161623735.1	replicative DNA helicase	dnaB	462.624609670411
GF_3269	WP_137088618.1	L-rhamnose mutarotase	rhaM	7.84503037467548
GF_3288	WP_071666129.1	molecular chaperone	yegD	1.23809572099141
GF_3337	WP_126493584.1	sensor domain-containing phosphodiesterase	pdeA	3.89527785922766
GF_3393	WP_000398619.1	type V toxin-antitoxin system endoribonuclease antitoxin GhoS	ghoS	6.37802338380521
GF_3424	WP_182913136.1	ankyrin repeat domain-containing protein	yahD	15.3837716104383
GF_343	WP_095033704.1	DNA translocase FtsK	ftsK	161.040162115693
GF_3431	WP_087597977.1	6-phospho-beta-glucosidase	bglA	74.0750832309418
GF_3444	WP_197932771.1	hydrogen peroxide resistance inhibitor IprA	iprA	1.38193347878632
GF_3459	WP_064764278.1	DUF2799 domain-containing protein	yfiL	1.46144380610783
GF_3502	WP_032211001.1	YegP family protein	yegP	1.13158657679206
GF_3530	WP_032430963.1	Uxu operon transcriptional regulator	uxuR	20.4784990239811
GF_3542	WP_023157191.1	D-lactate dehydrogenase	dld	16.8017017707188
GF_3554	WP_000239596.1	lipoprotein toxin entericidin B	ecnB	6.10588092000916
GF_3557	WP_047928761.1	TVP38/TMEM64 family protein	ydjX	0.562428762122698
GF_3593	WP_104951325.1	phosphonate metabolism transcriptional regulator PhnF	phnF	8.72710607659367
GF_3596	WP_126679503.1	GGDEF domain-containing protein	cdgI	0.974502403303517
GF_3603	WP_047607797.1	pyruvate dehydrogenase complex dihydrolipoyllysine-residue acetyltransferase	aceF	44.1911779775154
GF_3614	WP_001297116.1	hypothetical protein	yciX	0.142758467023173
GF_3651	WP_059319599.1	biofilm-dependent modulation protein	bdm	15.0283257519947
GF_3664	WP_062860174.1	multidrug efflux transporter periplasmic adaptor subunit MdtN	mdtN	10.7659812367273
GF_3679	WP_032323964.1	DUF2756 family protein	yhhA	6.11785500574037
GF_368	WP_024250324.1	porin OmpC	ompC	830.555307938164
GF_3773	WP_172410145.1	cyclic-guanylate-specific phosphodiesterase PdeF	pdeF	2.89778087997231
GF_3787	WP_125133793.1	DUF1449 family protein	yqiJ	1.89283987780554
GF_379	WP_074417211.1	metallophosphoesterase	pphA	85.0001632731747
GF_3798	WP_097453331.1	YiaB family inner membrane protein	yiaA	1.2235435314351
GF_3803	WP_157916788.1	hypothetical protein	yqgC	0.333333333333333
GF_3811	WP_095591264.1	DUF1471 domain-containing protein	yahO	7.31759999814378
GF_3834	WP_180343807.1	tagatose-bisphosphate aldolase subunit GatY	gatY	36.1525181084505
GF_3930	WP_202845757.1	cell division protein ZipA	zipA	57.1646964646573
GF_3969	NP_308078.2	dihydrofolate reductase	folA	189.451552830005
GF_3970	WP_001295568.1	YacC family pilotin-like protein	yacC	24.6895398984209
GF_3972	WP_001185290.1	YaeQ family protein	yaeQ	1.35775518341308
GF_3981	NP_308743.1	LexA-regulated protein	ybfE	0.322741286151661
GF_4016	NP_310602.2	dihydroneopterin triphosphate pyrophosphatase	nudB	16.3118200475463
GF_4019	NP_310734.3	response regulator	yedW	23.1192727380275
GF_4020	NP_310738.2	zinc and cadmium binding protein	zinT	13.4228396355221
GF_4028	NP_311685.3	Ssb-binding protein	ygdG	184.24677605136
GF_4033	NP_311851.3	hypothetical protein	yqgE	0.297183910402972
GF_4036	NP_312416.3	acid-resistance protein	hdeB	23.5481153061681
GF_4040	WP_129498952.1	YceK/YidQ family lipoprotein	yidQ	2.00696883986918
GF_4052	NP_313126.1	arginine decarboxylase	adiA	392.345093583961
GF_4054	WP_001300028.1	YjiK family protein	yjiK	0.816666666666667
GF_4059	WP_069905128.1	polysaccharide deacetylase family protein	yadE	0.368607910086784
GF_4062	WP_174144597.1	methylisocitrate lyase	prpB	9.0308267433535
GF_4063	WP_000010285.1	propionate--CoA ligase	prpE	42.8128523832113
GF_4065	WP_131199845.1	taurine ABC transporter substrate-binding protein	tauA	30.9488710571786
GF_4066	WP_000792970.1	anti-adapter protein IraP	iraP	3.73033389171789
GF_4067	WP_001295328.1	nucleoside-specific channel-forming protein Tsx	tsx	53.0331566541098
GF_4068	WP_001300427.1	DNA base-flipping protein	atl	36.7930356004321
GF_4069	WP_000051144.1	pleiotropic regulatory protein RsmS	rsmS	0.248271398661299
GF_4070	WP_001251608.1	fosmidomycin MFS transporter	fsr	37.0537182299182
GF_4071	WP_072089442.1	SPFH/Band 7/PHB domain protein	qmcA	2.87242090248931
GF_4074	WP_001398209.1	Cu(+)/Ag(+) efflux RND transporter periplasmic adaptor subunit SilB	silB	29.0840065139186
GF_4075	WP_113450535.1	Cu(+)/Ag(+) efflux RND transporter permease subunit SilA	silA	54.6137809726953
GF_4076	WP_000643397.1	ribonuclease I	rna	667.401624026992
GF_4077	WP_000078349.1	amino acid ABC transporter ATP-binding protein	yhdZ	2.34155851764944
GF_4078	WP_000741131.1	potassium-transporting ATPase subunit KdpA	kdpA	24.276513254266
GF_4079	WP_000246761.1	malonyl-ACP O-methyltransferase BioC	bioC	277.087468820796
GF_4080	WP_000042533.1	excinuclease ABC subunit B	uvrB	249.579650617693
GF_4081	WP_000598619.1	molybdopterin synthase sulfur carrier subunit	moaD	40.4869873164336
GF_4082	WP_001336208.1	fructose-6-phosphate aldolase	fsa	41.0212354711089
GF_4083	WP_001092082.1	D-alanyl-D-alanine carboxypeptidase DacA	dacA	153.092818190074
GF_4084	WP_001201560.1	DUF1418 family protein	ybjC	1.26863730885671
GF_4087	WP_000861739.1	2-ketobutyrate formate-lyase/pyruvate formate-lyase	tdcE	103.706404889062
GF_4089	NP_309065.2	beta-hydroxydecanoyl thioester dehydrase	fabA	34.8953444532956
GF_409	WP_000502870.1	ParB N-terminal domain-containing protein	ybdM	1.35717171717172
GF_4090	WP_167551157.1	heat shock protein HspQ	hspQ	10.2961212792461
GF_4091	WP_019076213.1	molecular chaperone TorD	torD	18.1944848021879
GF_4092	WP_000197363.1	flagella biosynthesis chaperone FlgN	flgN	6.90489817301388
GF_4093	WP_000884702.1	flagellar basal body rod protein FlgB	flgB	54.6606116093952
GF_4094	WP_001212782.1	flagellar hook-associated protein FlgL	flgL	22.0623365286611
GF_4095	WP_069905137.1	aminodeoxychorismate lyase	pabC	66.4357185402175
GF_4096	WP_000953441.1	ferric-rhodotorulic acid/ferric-coprogen receptor FhuE	fhuE	21.1134659234842
GF_4097	WP_000284714.1	lipoprotein-releasing ABC transporter permease subunit LolC	lolC	17.0854899566643
GF_4098	NP_415697.5	PF05166 family protein YcgL	ycgL	5.12286048259163
GF_4099	WP_197932835.1	NarK family nitrate/nitrite MFS transporter	narU	54.6219218062368
GF_4100	WP_000388207.1	cob(I)yrinic acid a%2Cc-diamide adenosyltransferase	cobO	12.2149552245929
GF_4101	WP_032279746.1	DUF2543 family protein	ymjA	0.333333333333333
GF_4102	WP_001274963.1	envelope stress response membrane protein PspB	pspB	1.87893544433066
GF_4103	WP_000907387.1	envelope stress response membrane protein PspC	pspC	11.3168693462863
GF_4111	WP_001296778.1	YdcH family protein	ydcH	0.0438954212010044
GF_4112	WP_001301046.1	dicarboxylate transporter/tellurite-resistance protein TehA	tehA	8.03428276774153
GF_4114	WP_000689363.1	TonB-dependent receptor	yncD	4.32793085064638
GF_4115	WP_000702535.1	nitrate reductase subunit beta	narH	27.6492175794163
GF_4118	WP_022652299.1	TetR/AcrR family transcriptional regulator	uidR	28.0611340306101
GF_4119	WP_001447806.1	DUF1289 domain-containing protein	ydhL	0.786246397579566
GF_4120	WP_001310864.1	YdiL family protein	ydiL	2.51073326834365
GF_4121	WP_001297653.1	metal-dependent hydrolase	ydjM	2.39906889842826
GF_4122	WP_000078757.1	6-phospho-beta-glucosidase	celF	8.24853368356956
GF_4123	WP_033878324.1	bifunctional acetylornithine/succinyldiaminopimelate transaminase	argD	1919.63478059009
GF_4125	WP_000972248.1	DNA-binding transcriptional regulator NimR	nimR	9.64529773741493
GF_4126	WP_000691930.1	DUF333 domain-containing lipoprotein YoaF	yoaF	0.163329519450801
GF_4129	WP_000406926.1	PTS mannose transporter subunit IIC	manY	138.147451259312
GF_4130	WP_000228655.1	PTS mannose transporter subunit IID	manZ	19.2078279992386
GF_4131	WP_072643717.1	chemotaxis protein CheA	cheA	270.22247068396
GF_4132	WP_001295647.1	flagellar transcriptional regulator FlhD	flhD	83.5810232456822
GF_4134	WP_000067950.1	flagellar motor switch protein FliG	fliG	87.6878025091288
GF_4136	WP_000826783.1	two-component system sensor histidine kinase HprS	hprS	3.64793760341192
GF_4139	WP_000586473.1	1-(5-phosphoribosyl)-5-[(5-phosphoribosylamino)methylideneamino]imidazole-4-carboxamide isomerase	hisA	353.036117642075
GF_4142	WP_001575951.1	MdtA/MuxA family multidrug efflux RND transporter periplasmic adaptor subunit	mdtA	6.27895101757125
GF_4143	WP_001518072.1	multidrug efflux RND transporter permease subunit MdtB	mdtB	9.02958173108972
GF_4144	WP_176580545.1	Ni(II)/Co(II)-binding transcriptional repressor RcnR	rcnR	32.0485074032141
GF_4145	WP_204084348.1	HTH-type transcriptional regulator MlrA	mlrA	45.6464208828929
GF_4146	WP_000849209.1	serine protease inhibitor ecotin	eco	77.7835696889007
GF_4147	WP_000710375.1	bifunctional DNA-binding transcriptional regulator/O6-methylguanine-DNA methyltransferase Ada	ada	5.02421077440185
GF_4149	WP_000748271.1	lysine/arginine/ornithine ABC transporter substrate-binding protein ArgT	argT	41.8501329547117
GF_4150	WP_000368140.1	formate/nitrite transporter family protein	yfdC	2.28011196977062
GF_4151	WP_001018714.1	multidrug efflux MFS transporter permease subunit EmrY	emrY	40.7040552053247
GF_4152	WP_000609275.1	YfdY family protein	yfdY	0.112698023844521
GF_4155	WP_001326575.1	ethanolamine utilization ethanol dehydrogenase EutG	eutG	5.48556808838542
GF_4156	WP_000067392.1	formate hydrogenlyase subunit HycG	hycG	4.78350363345036
GF_4157	WP_001295479.1	enhanced serine sensitivity protein SseB	sseB	10.3852887517193
GF_4158	WP_000244193.1	3-phenylpropionate MFS transporter	hcaT	15.516692976774
GF_4161	WP_001094726.1	DoxX family protein	yphA	0.279131759329779
GF_4162	WP_000080947.1	class Ib ribonucleoside-diphosphate reductase assembly flavoprotein NrdI	nrdI	16.6540634010171
GF_4164	WP_000372108.1	sulfate adenylyltransferase subunit CysD	cysD	24.7812065652224
GF_4170	WP_000098255.1	glucarate dehydratase	gudD	5.80364421465936
GF_4171	WP_000808392.1	L-fuculokinase	fucK	11.6732551465267
GF_4173	WP_000354046.1	FAD assembly factor SdhE	sdhE	8.62460813953053
GF_4174	WP_001295377.1	glycine cleavage system protein GcvH	gcvH	27.7741291767776
GF_4175	WP_073840791.1	ornithine decarboxylase SpeF	speF	37.4889260709728
GF_4177	WP_001059136.1	DUF2623 domain-containing protein	yghW	0.747619702498169
GF_4178	WP_054626247.1	siderophore-interacting protein	nfeF	11.2430109848399
GF_4179	WP_000094721.1	aerotaxis sensor receptor Aer	aer	53.3152910464679
GF_4180	WP_000268421.1	DedA family protein	yghB	9.62612299409981
GF_4181	NP_312010.1	quinol oxidase subunit	yqjF	7.08244466690143
GF_4182	WP_001345966.1	hypothetical protein	yhaL	0.0791862207356156
GF_4183	WP_000246830.1	YraN family protein	yraN	2.30667740509583
GF_4186	WP_000675504.1	bacterioferritin	bfr	165.16528817805
GF_4187	WP_000124700.1	elongation factor G	fusA	420.466619821224
GF_4188	WP_001069315.1	DNA utilization protein HofN	hofN	5.51868831196348
GF_4190	WP_000993449.1	glycogen phosphorylase	glgP	191.313216497053
GF_4191	WP_000253975.1	glucose-1-phosphate adenylyltransferase	glgC	78.7146296286173
GF_4192	WP_000803190.1	sn-glycerol-3-phosphate ABC transporter substrate-binding protein UgpB	ugpB	15.3903032920234
GF_4193	WP_038339807.1	inorganic phosphate transporter PitB	pitB	97.6008405377296
GF_4194	WP_001296814.1	MgtC/SapB family protein	yhiD	2.04352508339327
GF_4196	WP_001149591.1	xylose isomerase	xylA	178.131681199846
GF_4198	WP_000183980.1	aldehyde dehydrogenase AldB	aldB	5.59758392376538
GF_4201	WP_000229740.1	lipopolysaccharide core heptose(I) kinase RfaP	rfaP	16.125500265581
GF_4202	WP_001295241.1	DUF1198 domain-containing protein	yicN	0.0424133811230585
GF_4203	WP_000633668.1	transcriptional regulator UhpA	uhpA	17.5476417691604
GF_4204	WP_134889282.1	acetolactate synthase small subunit	ilvN	11.4634674881296
GF_4205	WP_000058964.1	YifB family Mg chelatase-like AAA ATPase	yifB	1.08450611004191
GF_4207	WP_157716904.1	NAD(P)H-flavin reductase	fre	18.7509771294283
GF_4210	WP_001207634.1	DUF3811 domain-containing protein	yjbD	0.184848484848485
GF_4211	WP_000891404.1	envelope stress response protein PspG	pspG	5.77894895145278
GF_4213	WP_204628308.1	superoxide response transcriptional regulator SoxS	soxS	146.918718649759
GF_4214	WP_001032531.1	heme lyase NrfEFG subunit NrfF	nrfF	1.32763552770575
GF_4216	WP_000042485.1	class I fumarate hydratase	fumB	62.3745015081543
GF_4219	WP_000012550.1	YjfK family protein	yjfK	0.0833333333333333
GF_4220	WP_163388760.1	glutathionylspermidine synthase family protein	yjfC	0.629971590909091
GF_4221	WP_001558436.1	cell division protein YtfB	ytfB	1.51722335948471
GF_4223	WP_050541171.1	pyr operon leader peptide	pyrL	2.27415640677803
GF_4225	WP_001315168.1	toxin-antitoxin biofilm protein TabA	tabA	3.39534161658507
GF_4226	WP_000016373.1	gluconate transporter	gntT	21.953901050393
GF_4231	WP_000438591.1	mannonate dehydratase	uxuA	6.65477088020904
GF_4233	WP_004026464.1	DNA replication protein DnaC	dnaC	151.50944393188
GF_4234	WP_000331602.1	siderophore-iron reductase FhuF	fhuF	15.7151630479581
GF_4235	NP_313372.1	lipoate-protein ligase A	lplA	115.218155753137
GF_4276	WP_000040442.1	nitrate reductase Z subunit alpha	narZ	128.104692552175
GF_4284	WP_112911081.1	formate dehydrogenase-N subunit gamma	fdnI	4.46073120110405
GF_4316	WP_113450394.1	6-phosphogluconate phosphatase	yieH	0.624331004062862
GF_4331	WP_000094544.1	aldolase	yihT	3.84477032629207
GF_4335	WP_000098018.1	PTS N-acetylgalactosamine transporter subunit IIB	agaB	4.66829819929387
GF_4341	WP_144318947.1	molybdopterin-guanine dinucleotide biosynthesis protein B	mobB	39.0089310080163
GF_4346	WP_000106034.1	L-galactonate oxidoreductase	lgoD	2.80017316109716
GF_4356	WP_060552822.1	NAD(P)H:quinone oxidoreductase	wrbA	55.5626768237303
GF_4361	WP_000114648.1	succinate--CoA ligase subunit alpha	sucD	26.6071142179705
GF_4370	WP_000122502.1	ribonucleotide-diphosphate reductase subunit beta	nrdB	98.8379766455822
GF_4395	WP_110826216.1	uroporphyrinogen-III C-methyltransferase	hemX	3.0031907568584
GF_44	WP_000208650.1	tyrosine-protein kinase	etk	71.345860089327
GF_4404	WP_000147605.1	permease	yraQ	0.125
GF_4413	WP_000155657.1	MmcQ/YjbR family DNA-binding protein	yjbR	3.47781717124539
GF_4441	WP_172411011.1	sulfolactaldehyde 3-reductase	yihU	7.93018914408851
GF_4446	WP_000621656.1	sulfofructose kinase	yihV	1.79471238204926
GF_4492	WP_000235505.1	NADPH:quinone reductase	qorA	64.070880678381
GF_4509	WP_000920132.1	hydroxyisourate hydrolase	hiuH	19.3648744932048
GF_4534	WP_000335224.1	H-NS histone family protein	hns	217.612096872722
GF_4560	WP_001311221.1	lipopolysaccharide core heptosyltransferase RfaQ	rfaQ	18.3901473807106
GF_4569	WP_064764276.1	(4Fe-4S)-binding protein	yjdI	0.662280701754386
GF_4576	WP_050542901.1	FAD-NAD(P)-binding protein	ydhS	1.0710960907029
GF_4587	WP_000412901.1	small-conductance mechanosensitive channel MscS	mscS	38.7522911344819
GF_4630	WP_000480546.1	TerC family protein	ygdQ	0.34318960188075
GF_4637	WP_001277142.1	thioesterase family protein	yigI	0.314911096573907
GF_4651	WP_000522425.1	potassium binding protein Kbp	kbp	4.63692132874323
GF_4659	WP_000535481.1	co-chaperone GroES	groS	519.373197400271
GF_4665	WP_000548204.1	DUF2776 domain-containing protein	yhiM	4.68239101403142
GF_4668	WP_000553593.1	YaeP family protein	yaeP	0.327464008859357
GF_4670	WP_000555733.1	copper/silver sensor histidine kinase SilS	silS	36.4855366970265
GF_4693	WP_106873841.1	4Fe-4S dicluster domain-containing protein	ydhX	0.227767695099819
GF_4699	WP_000586962.1	quinone-dependent L-lactate dehydrogenase	lldD	37.4376351898137
GF_4703	WP_012579030.1	TonB-dependent vitamin B12 receptor BtuB	btuB	221.353684922775
GF_4729	WP_000771748.1	bifunctional UDP-sugar hydrolase/5'-nucleotidase	ushA	27.540231247183
GF_4747	NP_309750.3	cation transport regulator	chaC	2.17429100934503
GF_4751	WP_000634277.1	lipopolysaccharide glucosyltransferase I	rfaG	38.7388545840126
GF_4784	WP_000679844.1	esterase	ypfH	0.77150652880292
GF_4785	WP_000680318.1	helix-hairpin-helix domain-containing protein	ybaV	2.34333333333333
GF_4817	WP_000737218.1	outer membrane protein OmpW	ompW	160.160687476395
GF_4821	WP_000742109.1	thiamine-phosphate kinase	thiL	3.87330696986047
GF_4822	WP_000950671.1	protein YebF	yebF	16.644431139093
GF_4830	WP_001392454.1	HTH-type transcriptional regulator EutR	eutR	13.2770042433254
GF_4832	WP_000756837.1	cell division protein YceG	yceG	8.48907414733508
GF_485	NP_416613.1	putative fimbrial chaperone YehC	yehC	0.0422319467248288
GF_4853	WP_000779011.1	YecA family protein	yecA	0.532792585095217
GF_4870	WP_000801858.1	acetyl esterase	aes	17.6127587798147
GF_4871	WP_032278757.1	glyoxylate/hydroxypyruvate reductase GhrB	ghrB	12.4666198111324
GF_4878	WP_000812983.1	heme lyase NrfEFG subunit NrfG	nrfG	17.7635013439594
GF_4904	WP_140028028.1	S-(hydroxymethyl)glutathione dehydrogenase	frmA	12.2438662001669
GF_4911	WP_000848531.1	lipoprotein YqhH	yqhH	185.167928672392
GF_4921	WP_001329795.1	6-carboxytetrahydropterin synthase QueD	queD	29.3498818113493
GF_495	WP_000182852.1	fimbria/pilus periplasmic chaperone	yfcS	0.632508416342335
GF_4970	WP_000908596.1	YmiA family putative membrane protein	ymiA	0.724429380659677
GF_4974	WP_001344908.1	nitrate/nitrite two-component system sensor histidine kinase NarX	narX	45.6992422918832
GF_4983	WP_000929449.1	CdaR family transcriptional regulator	cdaR	6.34835786717616
GF_4987	WP_148119678.1	taurine ABC transporter ATP-binding subunit	tauB	24.3347117056881
GF_4991	WP_000937934.1	exodeoxyribonuclease VII large subunit	xseA	22.6079368441491
GF_502	WP_191536346.1	polysaccharide export protein	gfcE	66.9823111815921
GF_503	WP_100881920.1	zinc ribbon domain-containing protein	yfgJ	2.70795902285264
GF_5030	WP_000149156.1	ribosome-associated ATPase/putative transporter RbbA	rbbA	7.16450748830421
GF_5038	WP_001062128.1	methionine adenosyltransferase	metK	107.98606085847
GF_5116	WP_001072401.1	ABC transporter permease	rbsC	15.8504172300534
GF_5159	WP_001138045.1	30S ribosomal protein S7	rpsG	12.5056273090469
GF_5207	WP_001211892.1	two-component system sensor histidine kinase ZraS	zraS	2.66976998585031
GF_5236	WP_001244718.1	formate/nitrite transporter family protein	focB	47.8660397852649
GF_5245	WP_069905091.1	glucose uptake inhibitor SgrT	sgrT	10.7943112320442
GF_5246	WP_100004081.1	DNA-binding transcriptional regulator RcdA	rcdA	15.8957478885581
GF_5301	WP_001202329.1	Rcs stress response system protein RcsF	rcsF	24.643168103522
GF_5333	WP_001317389.1	YidB family protein	yidB	1.52510584120205
GF_5352	WP_001295363.1	tRNA (adenosine(37)-N6)-methyltransferase TrmM	trmN	7.58755566084458
GF_5363	WP_000823885.1	stress-induced protein YchH	ychH	2.19681546587674
GF_5368	WP_001342795.1	PTS sugar transporter subunit IIA	yadI	4
GF_5382	WP_182913129.1	YodD family peroxide/acid resistance protein	yodD	0.209977028539955
GF_5388	WP_188214208.1	arabinose-proton symporter AraE	araE	298.127243664621
GF_5389	WP_001355991.1	acyltransferase	yihG	1.22265726672363
GF_5404	WP_001370646.1	dihydroxyacetone kinase subunit DhaM	dhaM	89.926922629044
GF_5420	WP_001388499.1	L-serine ammonia-lyase	tdcG	238.363812189768
GF_5425	WP_000682509.1	DUF1158 domain-containing protein	ybdJ	0.164583631829745
GF_5430	WP_000592809.1	diguanylate cyclase DgcZ	dgcZ	29.5514078199693
GF_5432	WP_106873657.1	DUF445 domain-containing protein	yjiN	0.582651510070865
GF_5451	WP_047400620.1	pyridoxal phosphatase	ybhA	7.1008464841951
GF_5469	WP_001445939.1	RNA polymerase sigma factor RpoH	rpoH	349.798269635193
GF_5483	WP_001350028.1	DUF1435 domain-containing protein	yjjZ	0.308937227556016
GF_5494	WP_001509795.1	class 1b ribonucleoside-diphosphate reductase subunit alpha	nrdE	25.7761015803299
GF_5496	WP_039025761.1	DUF4153 domain-containing protein	yhgE	0.181169900035948
GF_550	WP_089508027.1	SOS response-associated peptidase	yedK	7.48301956342609
GF_5587	WP_001300356.1	HlyD family secretion protein	ydhJ	1.06726572528883
GF_5589	WP_000482896.1	low molecular weight protein-tyrosine-phosphatase Wzb	wzb	60.43926277302
GF_5590	WP_000288403.1	DNA-3-methyladenine glycosylase 2	alkA	36.9772320316141
GF_5596	WP_001586284.1	YgjV family protein	ygjV	0.0307189020984601
GF_56	WP_001281069.1	mannose-1-phosphate guanylyltransferase/mannose-6-phosphate isomerase	cpsB	32.6922730394372
GF_5607	WP_161944170.1	triphosphoribosyl-dephospho-CoA synthase CitG	citG	2.50975585252247
GF_5615	WP_096974561.1	type I glyceraldehyde-3-phosphate dehydrogenase	gap	325.785779905307
GF_5622	WP_000377224.1	YecH family protein	yecH	1.00561797752809
GF_5655	WP_001731718.1	phosphate-starvation-inducible protein PsiE	psiE	5.46034907488869
GF_5683	WP_003022118.1	citrate lyase holo-[acyl-carrier protein] synthase	citX	0.42977924049297
GF_5704	WP_004099052.1	1%2C4-alpha-glucan branching enzyme	glgB	54.6820235943787
GF_5733	WP_004193241.1	phage shock protein PspD	pspD	2.15443037980695
GF_5734	WP_001301108.1	phage shock protein operon transcriptional activator	pspF	49.8409022133587
GF_5744	WP_071686894.1	chaperonin GroEL	groL	1555.08955682784
GF_5772	WP_005759507.1	sugar efflux transporter SetB	setB	45.1737718281142
GF_5782	WP_000059411.1	dihydroxyacetone kinase ADP-binding subunit DhaL	dhaL	9.28171290447889
GF_5797	WP_174165902.1	HTH-type transcriptional activator IlvY	ilvY	9.37440926941589
GF_5816	WP_081508773.1	3'%2C5'-cyclic-AMP phosphodiesterase	cpdA	57.1992616250824
GF_5822	WP_000772934.1	hypothetical protein	yidX	3.18707482993197
GF_5855	WP_001315626.1	voltage-gated ClC-type chloride channel ClcB	clcB	9.64360866638728
GF_5858	WP_000409205.1	ancillary SecYEG translocon subunit YfgM	yfgM	8.70041583052784
GF_5963	WP_050516476.1	alcohol dehydrogenase AdhP	adhP	25.1894739138187
GF_6040	WP_078233005.1	aldehyde ferredoxin oxidoreductase	ydhV	0.0520706743150749
GF_6065	WP_012578954.1	signal transduction protein PmrD	pmrD	20.1726162406744
GF_6081	WP_023063133.1	anti-sigma-28 factor FlgM	flgM	53.7330515712669
GF_6098	WP_001099085.1	class II fumarate hydratase	fumC	131.655027626921
GF_61	WP_087603723.1	DNA-binding transcriptional regulator SfsB	sfsB	2.94637150008902
GF_6146	WP_000825639.1	membrane protein	yhdV	0.0701089575793085
GF_618	YP_009502658.1	cell killing protein	stm	1.49515523440439
GF_6190	WP_131199852.1	ribonucleoside-diphosphate reductase subunit alpha	nrdA	60.6471251384237
GF_6210	WP_024255350.1	ribonuclease BN	rbn	36.7652434209245
GF_6216	WP_001025322.1	arginine--tRNA ligase	argS	193.49288715163
GF_6217	WP_001153615.1	protein SlyX	slyX	0.303173205902079
GF_6230	WP_025651092.1	ABC transporter permease	yphD	0.0848039215686275
GF_6240	WP_025999322.1	hydrogenase maturation nickel metallochaperone HypA	hypA	2.77012956959143
GF_6263	WP_029694377.1	phenylacetic acid degradation protein PaaY	paaY	9.35225862673618
GF_6267	WP_086352843.1	DUF350 domain-containing protein	yjfL	0.2
GF_6279	NP_311585.2	membrane-bound lytic murein transglycosylase B	mltB	22.7861553535174
GF_6290	WP_001309400.1	protein YmcE	ymcE	13.6160462204686
GF_6294	WP_032162226.1	YchJ family protein	ychJ	0.596593468468468
GF_6296	WP_032164524.1	phosphoenolpyruvate--protein phosphotransferase	ptsP	122.617399214303
GF_6301	WP_032281769.1	glutathione-disulfide reductase	gorA	168.548988351388
GF_6309	WP_001166226.1	sulfur carrier protein ThiS	thiS	1.30591133004926
GF_6321	WP_126324614.1	arabinose ABC transporter substrate-binding protein AraF	araF	6.71570519506706
GF_6335	WP_032161295.1	catalase/peroxidase KatP	katP	367.164393733943
GF_6341	WP_000092696.1	alternative ribosome-rescue factor ArfA	arfA	38.8134576601575
GF_6363	WP_032280886.1	efflux MFS transporter YdeE	ydeE	0.866273500848887
GF_6364	WP_123038984.1	TVP38/TMEM64 family protein	ydjZ	0.611450501253133
GF_6390	WP_000415429.1	ribosylpyrimidine nucleosidase	rihB	2.81335686157369
GF_6392	WP_001222883.1	dipeptide ABC transporter substrate-binding protein DppA	dppA	58.069259566797
GF_64	NP_309107.1	phage maintenance protein	mokC	35.8062738148427
GF_6421	WP_000220396.1	ABC transporter ATP-binding protein	ydcT	2.15658670199623
GF_6425	WP_151284749.1	[citrate (pro-3S)-lyase] ligase	citC	12.4418494211521
GF_6434	WP_094658526.1	cell division protein DedD	dedD	7.77778528099342
GF_6462	WP_202859862.1	signal recognition particle-docking protein FtsY	ftsY	108.369966954415
GF_6465	WP_000235721.1	thiamine/thiamine pyrophosphate ABC transporter permease ThiP	thiP	3.35110490706949
GF_6467	WP_203024141.1	malate synthase A	aceB	33.0461277664448
GF_6470	WP_171460678.1	DMT family transporter	ytfF	0.450376444264531
GF_6478	WP_039267774.1	tRNA/rRNA methyltransferase	yjtD	6.71072676476923
GF_6488	WP_020239755.1	ethanolamine utilization cob(I)yrinic acid a%2Cc-diamide adenosyltransferase EutT	eutT	8.63657151773509
GF_651	WP_096984281.1	YdbL family protein	ydbL	0.344048909095365
GF_6510	WP_041031755.1	flagella biosynthesis regulator Flk	flk	34.0151184415417
GF_6560	WP_044805140.1	kdo(2)-lipid IV(A) palmitoleoyltransferase	lpxP	155.682228239552
GF_6564	WP_000183505.1	transcriptional regulator	ygiV	2.04746732618898
GF_6634	WP_000884978.1	DNA oxidative demethylase AlkB	alkB	64.9899301828547
GF_664	WP_176607808.1	cold shock-like protein CspH	cspH	13.4589731481988
GF_665	WP_032265994.1	UTP--glucose-1-phosphate uridylyltransferase GalF	galF	207.077835341898
GF_667	WP_001027942.1	YdcF family protein	ydcF	3.71075936686035
GF_6673	WP_000252908.1	transcriptional regulator GutM	gutM	2.88903112989354
GF_668	WP_001288444.1	DNA cytosine methyltransferase	dcm	42.6062024578911
GF_6686	WP_050864130.1	NADPH:quinone oxidoreductase MdaB	mdaB	21.0642159251911
GF_6699	WP_000661609.1	carbamate kinase family protein	yahI	44.2613831347611
GF_6749	WP_000733715.1	dihydroxyacetone kinase subunit DhaK	dhaK	4.26938555521276
GF_6767	WP_000843559.1	DUF2541 family protein	yaaI	0.358169934640523
GF_6797	WP_060684409.1	pyrimidine utilization protein C	rutC	4.29330042013376
GF_6810	WP_061352229.1	lipoprotein NlpA	nlpA	36.8052804973853
GF_6830	WP_000046661.1	multidrug/spermidine efflux SMR transporter subunit MdtI	mdtI	4.09229662439701
GF_6884	WP_064579186.1	23S rRNA pseudouridine(2457) synthase RluE	rluE	3.14650315791545
GF_6886	WP_000445048.1	cytochrome b	yceJ	0.117632240277168
GF_6888	WP_000905458.1	flagellar basal body P-ring formation protein FlgA	flgA	9.98984098823665
GF_6894	WP_157716827.1	YebC/PmpR family DNA-binding transcriptional regulator	yeeN	1.18842390486226
GF_6905	WP_009652884.1	S-formylglutathione hydrolase	fghA	4.96290068712771
GF_6931	WP_032190548.1	voltage-gated potassium channel protein	kch	41.9803447566099
GF_6932	WP_065749725.1	arginine ABC transporter substrate-binding protein	artJ	12.7208752479505
GF_6957	WP_071524607.1	protein DsrB	dsrB	22.0756676111101
GF_6991	WP_071941288.1	YciY family protein	yciY	0.125
GF_6999	WP_072035508.1	copper homeostasis membrane protein CopD	copD	0.340884093290316
GF_7009	WP_001338703.1	autotransporter outer membrane beta-barrel domain-containing protein	yhjY	0.190007701474846
GF_7034	WP_072657002.1	osmotically-inducible lipoprotein OsmE	osmE	26.9611954386236
GF_7092	WP_109866115.1	microcin C ABC transporter ATP-binding protein YejF	yejF	0.927085046392574
GF_7114	WP_073841498.1	ethanolamine utilization protein EutP	eutP	6.00514796483759
GF_714	WP_171459822.1	fimbrial chaperone	yadV	1.02150778537023
GF_7167	WP_126492140.1	DeoR/GlpR family transcriptional regulator	glpR	0.0362745098039215
GF_7188	WP_126497575.1	curlin major subunit CsgA	csgA	220.257906400114
GF_72	WP_000290818.1	single-stranded DNA-binding protein	ssb1	33.9359510505822
GF_7222	WP_000586325.1	alpha-D-ribose 1-methylphosphonate 5-triphosphate diphosphatase	phnM	1.89098885915394
GF_7235	WP_083586216.1	branched chain amino acid ABC transporter substrate-binding protein LivJ	livJ	50.0846988477517
GF_7247	WP_086525179.1	enamine/imine deaminase	tdcF	28.0711968199416
GF_7255	WP_000192245.1	citrate lyase subunit alpha	citF	6.64800748582336
GF_7260	WP_087526007.1	YjbH domain-containing protein	yjbH	9.55353595383814
GF_7273	WP_148050677.1	PhoP regulatory network protein YrbL	yrbL	1.33155022515045
GF_7283	WP_069905138.1	glycine zipper 2TM domain-containing protein	ycfJ	0.316963553758286
GF_7284	WP_164558521.1	sodium/proline symporter PutP	putP	86.658909173059
GF_7298	WP_089583607.1	alpha2-macroglobulin	yfhM	6.27739321570086
GF_7319	WP_094191084.1	50S ribosomal protein L31	rpmE	11.0217247352485
GF_7323	WP_094318743.1	hydrogenase 4 catalytic subunit HyfG	hyfG	30.1267732162537
GF_7330	WP_001143558.1	metal-dependent hydrolase	ybcI	0.762987012987013
GF_7333	WP_108430029.1	deoxyribonuclease V	nfi	106.455741880132
GF_7397	WP_097346646.1	fatty acid oxidation complex subunit alpha FadB	fadB	41.2906368316429
GF_7432	WP_001264452.1	D-phenylhydantoinase	hyuA	7.89911414204313
GF_7433	WP_099483628.1	hypothetical protein	yjjY	1.35056149359996
GF_7440	WP_099989729.1	excinuclease ABC subunit UvrC	uvrC	134.782525185191
GF_7445	WP_100183893.1	aldose 1-epimerase	yphB	1.34818594104308
GF_7464	WP_000211394.1	propanediol utilization microcompartment protein PduU	pduU	7.89767270569049
GF_7470	WP_000569678.1	esterase	yjfP	7.02027457460344
GF_749	WP_074151665.1	type I toxin-antitoxin system Hok family toxin	hokE	1.75297497138802
GF_7507	WP_044805268.1	YebB family permuted papain-like enzyme	yebB	0.349911277018409
GF_7532	WP_000512365.1	ethanolamine utilization protein EutH	eutH	4.19560481206673
GF_7540	WP_106894337.1	N-acetylmannosamine kinase	nanK	35.9155803166232
GF_7542	WP_000781370.1	HigA family addiction module antidote protein	yddM	0.0691871462874173
GF_7562	WP_106905460.1	L-ribulose-5-phosphate 3-epimerase	sgbU	2.1895991327624
GF_7574	WP_106907477.1	glutathione transferase GstA	gstA	171.3486154646
GF_7580	WP_148124198.1	cytochrome ubiquinol oxidase subunit I	cydA	79.716977740673
GF_7582	WP_001301663.1	peptide antibiotic transporter SbmA	sbmA	0.0126582278481013
GF_7587	WP_182924661.1	DUF1283 family protein	ynfB	0.513862647339138
GF_7588	WP_069905110.1	4'-phosphopantetheinyl transferase superfamily protein	yieE	0.194521841420295
GF_7598	WP_109544346.1	sensor histidine kinase DpiB	dpiB	39.8917151029008
GF_7609	WP_111724765.1	FAD-dependent oxidoreductase	fixC	7.48473261801568
GF_7627	WP_112044583.1	flagella biosynthesis regulatory protein FliZ	fliZ	8.12547387981661
GF_7666	WP_101981674.1	transcriptional regulator MelR	melR	32.4744225767371
GF_7679	WP_001310919.1	Raf kinase inhibitor-like protein YbcL	ybcL	9.03341398689655
GF_7684	NP_312623.3	transporter	nepI	9.15685129124556
GF_7696	WP_001096881.1	glyoxylate carboligase	gcl	10.7276762348212
GF_7698	WP_121831947.1	porin	ompF	1072.06693418622
GF_7705	WP_122224554.1	AraC family transcriptional regulator	ypdC	11.7539020769623
GF_7719	WP_001043825.1	penicillin-insensitive murein endopeptidase	mepA	36.3537528499723
GF_7723	WP_123178754.1	DeoR/GlpR family DNA-binding transcription regulator	csqR	1.74579358174317
GF_7750	WP_000351487.1	oxygen-insensitive NAD(P)H nitroreductase	nfsB	199.956886553941
GF_7751	WP_105929187.1	multidrug efflux RND transporter periplasmic adaptor subunit AcrA	acrA	248.021750948709
GF_7764	WP_126497578.1	glycerate 3-kinase	glxK	10.8162783650578
GF_7770	WP_126723061.1	transcriptional regulator RcsA	rcsA	56.8576417528408
GF_7780	WP_129484043.1	anaerobic nitric oxide reductase flavorubredoxin	norV	19.1106850187077
GF_7787	WP_001282098.1	flagellar motor switch protein FliN	fliN	39.8642470479641
GF_7790	WP_069905059.1	catalase HPII	katE	214.799113245787
GF_7795	WP_001063145.1	trimethylamine-N-oxide reductase TorA	torA	64.8786187395404
GF_7805	WP_130553865.1	2-hydroxy-3-oxopropionate reductase	glxR	4.58811210135057
GF_7810	WP_130989121.1	L%2CD-transpeptidase	ldtA	13.9100962020218
GF_7816	WP_134393451.1	glutamate decarboxylase	gadA	169.486340932815
GF_7817	WP_134688452.1	intracellular growth attenuator protein IgaA	igaA	19.0169736484266
GF_7823	WP_001295533.1	division/cell wall cluster transcriptional repressor MraZ	mraZ	10.464301423486
GF_7824	WP_032083829.1	hydrogenase 4 subunit HyfC	hyfC	8.9388898925439
GF_7833	WP_197939724.1	sn-glycerol-3-phosphate import ATP-binding protein UgpC	ugpC	3.05646387902966
GF_7847	WP_001429379.1	Der GTPase-activating protein YihI	yihI	1.36049563789696
GF_7864	WP_194446178.1	OmpA family lipoprotein	yiaD	2.69534945203124
GF_7871	WP_190811864.1	nicotinate-nucleotide--dimethylbenzimidazole phosphoribosyltransferase	cobT	4.26547732167254
GF_7873	WP_000210799.1	L-arabinose MFS transporter	ydeA	7.43134208797729
GF_7892	WP_000046247.1	inorganic triphosphatase	ygiF	7.22771330367144
GF_7905	WP_001084037.1	DUF1481 domain-containing protein	yjaH	2.29276960784314
GF_7911	WP_099137123.1	ArsC family reductase	yffB	3.27178927184893
GF_7912	WP_000137280.1	metalloregulator ArsR/SmtB family transcription factor	ygaV	0.814315065490716
GF_7950	NP_310569.3	free methionine-(R)-sulfoxide reductase	msrC	32.853329252482
GF_7955	WP_159065191.1	multifunctional transcriptional regulator/nicotinamide-nucleotide adenylyltransferase/ribosylnicotinamide kinase NadR	nadR	23.9603702271282
GF_7962	WP_160392907.1	D-xylose ABC transporter substrate-binding protein	xylF	31.4552027124263
GF_7967	WP_000784351.1	YbgS-like family protein	ybgS	3.79859348178072
GF_8010	WP_163388623.1	malonic semialdehyde reductase	rutE	10.6961373046708
GF_8014	WP_166794059.1	GTP 3'%2C8-cyclase MoaA	moaA	109.17356481636
GF_8024	WP_000045978.1	xylose ABC transporter permease XylH	xylH	9.17509599410331
GF_8032	WP_096040799.1	quinoprotein glucose dehydrogenase	gcd	63.5222300439127
GF_8054	WP_167839382.1	peptide-methionine (R)-S-oxide reductase MsrB	msrB	11.1646404981492
GF_8056	WP_195706902.1	hypothetical protein	yjbE	2.19907501595369
GF_8060	WP_168994125.1	ferredoxin-like protein	ydhY	2.10906115384152
GF_8065	WP_169059502.1	acid resistance transcriptional activator GadE	gadE	35.1528847667576
GF_8073	WP_000869178.1	bifunctional D-glycero-beta-D-manno-heptose-7-phosphate kinase/D-glycero-beta-D-manno-heptose 1-phosphate adenylyltransferase HldE	hldE	27.2641035891596
GF_81	WP_024226090.1	glucose-1-phosphate thymidylyltransferase RfbA	rfbA	71.3813188497187
GF_8108	WP_171831296.1	bifunctional adenosylcobinamide kinase/adenosylcobinamide-phosphate guanylyltransferase	cobU	4.0039068914781
GF_8109	NP_310844.3	LysR family transcriptional regulator	yeeY	1.21287304186277
GF_8110	WP_182913226.1	YebO family protein	yebO	0.794355002880233
GF_8116	WP_000372316.1	ethanolamine ammonia-lyase subunit beta	eutC	8.72688648437407
GF_8117	WP_000073613.1	glycerophosphodiester phosphodiesterase	ugpQ	10.8945403350112
GF_8120	WP_172408784.1	DUF554 domain-containing protein	yqgA	0.63546921109581
GF_8130	WP_172614330.1	nucleoside/nucleotide kinase family protein	yggC	0.0858000858000858
GF_8154	WP_000494484.1	DNA-binding transcriptional regulator XylR	xylR	77.1843670303726
GF_8167	WP_001295524.1	pyruvate/proton symporter BtsT	btsT	14.7300625031081
GF_8168	WP_001299914.1	ATPase RavA	ravA	19.8704185499763
GF_8173	WP_000152305.1	peroxiredoxin OsmC	osmC	37.1974822489924
GF_8174	WP_176607829.1	HNH nuclease YajD	yajD	1.86072124756335
GF_8185	WP_001264088.1	curli production assembly/transport protein CsgF	csgF	10.5600459848819
GF_8187	WP_180343915.1	1%2C4-dihydroxy-2-naphthoyl-CoA hydrolase	menI	30.9387671164268
GF_8188	WP_180343917.1	YecR-like lipofamily protein	yecR	0.440103851450006
GF_8206	WP_182623224.1	glutathione-regulated potassium-efflux system protein KefC	kefC	57.8314379602104
GF_8211	WP_182913648.1	HlyD family secretion protein	yibH	1.07545454545455
GF_8240	WP_187973576.1	YnjH family protein	ynjH	1.68228803716609
GF_8243	WP_021533162.1	DUF2501 domain-containing protein	yjjA	9.68301070431571
GF_8246	WP_052953481.1	transcriptional regulator YdeO	ydeO	6.95976549912136
GF_8250	WP_001223227.1	glutaredoxin-like protein NrdH	nrdH	16.2592232996371
GF_8277	WP_193579140.1	peptidylprolyl isomerase	slyD	216.893047160228
GF_8284	WP_134440030.1	4-oxalomesaconate tautomerase	ybhH	0.383503171679967
GF_8287	WP_195715399.1	iron-sulfur cluster-binding protein	ykgF	0.743106520898507
GF_8313	WP_214666649.1	stress response small protein YobI	yobI	0.21739832623697
GF_834	WP_176321043.1	DUF2770 family protein	yceO	1.20109089132228
GF_8340	WP_201523979.1	IS5 family transposase	lamB	454.24908237735
GF_8349	WP_202020889.1	transporter	yqeG	0.690900560885025
GF_8365	WP_089551130.1	PPC domain-containing protein	pliG	11.1864860451592
GF_8368	WP_000083351.1	cation diffusion facilitator family transporter	zitB	17.1636078494791
GF_837	WP_000134810.1	general stress protein	ymdF	9.7493032772754
GF_8374	WP_000982093.1	UDP-glucuronate:LPS(HepIII) glycosyltransferase	waaH	4.4288973397493
GF_8389	WP_123038982.1	C-type lysozyme inhibitor	mliC	17.3608563372163
GF_8396	WP_205248116.1	trehalose-phosphatase	otsB	43.2755274213253
GF_8407	WP_073511550.1	flavodoxin	yqcA	2.13199411899547
GF_8413	WP_001326580.1	hydrogenase 4 assembly chaperone HyfJ	hyfJ	3.25679371741724
GF_8414	WP_205899548.1	Gfo/Idh/MocA family oxidoreductase	ygjR	0.0200413029193655
GF_8421	WP_073511501.1	PLP-dependent aminotransferase family protein	ydcR	1.89197429442811
GF_8429	WP_073528329.1	YgaC family protein	ygaC	3.40997113096542
GF_843	WP_000033310.1	fimbrial protein	yfcV	17.1653087355353
GF_8439	NP_309739.2	phosphoribosylpyrophosphate synthase	prs	214.658099394617
GF_8443	WP_213034843.1	elongation factor P-like protein YeiP	yeiP	3.4179355768304
GF_8448	WP_060684344.1	23S rRNA pseudouridine(2604) synthase RluF	rluF	6.58054244229489
GF_8456	WP_214442910.1	Ni(II)/Co(II) efflux transporter accessory subunit RcnB	rcnB	2.48278662930139
GF_8461	WP_134793413.1	TMAO reductase system sensor histidine kinase/response regulator TorS	torS	44.3044697485929
GF_8462	WP_001288368.1	hypothetical protein	yciZ	1.41506121506121
GF_8467	WP_010723117.1	membrane protein YpdK	ypdK	0.123471223021583
GF_8470	WP_000289085.1	bacterioferritin-associated ferredoxin	bfd	4.87755195706001
GF_8479	WP_000952737.1	NAD-dependent protein deacylase	cobB	20.2230317634859
GF_8484	WP_001300888.1	division septum protein Blr	blr	10.8314774948287
GF_8487	NP_312259.3	shikimate kinase I	aroK	26.7198756478955
GF_8488	WP_001059402.1	GNAT family N-acetyltransferase	yjgM	0.80319730936381
GF_8489	WP_001295715.1	DUF333 domain-containing protein	ydbJ	0.0367015098722416
GF_8491	WP_000383836.1	YpfN family protein	ypfN	0.532818688869129
GF_8494	WP_000906213.1	peroxide stress protein YaaA	yaaA	8.05490343871234
GF_8495	WP_000528538.1	acetate uptake transporter	satP	17.4226382423876
GF_8496	WP_001102383.1	acidic protein MsyB	msyB	5.59868265511959
GF_8498	WP_000062877.1	transcriptional activator NhaR	nhaR	19.0288841100754
GF_8499	WP_000767329.1	bifunctional riboflavin kinase/FAD synthetase	ribF	30.284688183848
GF_8500	WP_001166395.1	4-hydroxy-3-methylbut-2-enyl diphosphate reductase	ispH	92.4882315558341
GF_8502	WP_001295419.1	crotonobetainyl-CoA hydratase	caiD	5.08976937601667
GF_8504	WP_000349924.1	L-carnitine CoA-transferase	caiB	17.3613587873103
GF_8506	WP_000692204.1	electron transfer flavoprotein FixA	fixA	69.118073971379
GF_8507	WP_001091499.1	electron transfer flavoprotein subunit alpha/FixB family protein	fixB	6.23853659107771
GF_8508	WP_000600725.1	glutathione-regulated potassium-efflux system oxidoreductase KefF	kefF	7.07528387248108
GF_8509	WP_000241277.1	4-hydroxythreonine-4-phosphate dehydrogenase PdxA	pdxA	9.7664182176695
GF_8510	WP_000800457.1	peptidylprolyl isomerase SurA	surA	154.648596700066
GF_8511	WP_001117011.1	RNA polymerase-associated protein RapA	rapA	29.6749884388797
GF_8512	WP_000151748.1	L-arabinose isomerase	araA	72.2686705759541
GF_8513	WP_000951856.1	ribulokinase	araB	69.5486901820185
GF_8514	WP_001300811.1	arabinose operon transcriptional regulator AraC	araC	656.203857742376
GF_8515	WP_000916281.1	thiamine ABC transporter ATP-binding protein ThiQ	thiQ	3.42581490622499
GF_8516	WP_001301364.1	thiamine ABC transporter substrate binding subunit	thiB	11.1725771703793
GF_8519	WP_000042353.1	3-isopropylmalate dehydrogenase	leuB	81.8380121765742
GF_8520	WP_000082850.1	2-isopropylmalate synthase	leuA	56.7528607127393
GF_8521	WP_001300383.1	acetolactate synthase small subunit	ilvN	11.9312862166912
GF_8522	WP_000762401.1	catabolite repressor/activator	cra	119.5101805794
GF_8523	WP_000970479.1	16S rRNA (cytosine(1402)-N(4))-methyltransferase RsmH	rsmH	17.6962564777918
GF_8524	WP_000785124.1	UDP-N-acetylmuramoyl-L-alanyl-D-glutamate--2%2C6-diaminopimelate ligase	murE	42.5700528428196
GF_8525	WP_000626685.1	UDP-N-acetylmuramoyl-tripeptide--D-alanyl-D-alanine ligase	murF	36.9537323231563
GF_8526	WP_000796481.1	UDP-N-acetylmuramoyl-L-alanine--D-glutamate ligase	murD	66.514642735035
GF_8527	WP_001295532.1	cell division protein FtsW	ftsW	62.2174019200156
GF_8528	WP_000016560.1	undecaprenyldiphospho-muramoylpentapeptide beta-N-acetylglucosaminyltransferase	murG	103.88757793038
GF_8529	WP_001096049.1	UDP-N-acetylmuramate--L-alanine ligase	murC	33.3763935373076
GF_8530	WP_000130056.1	D-alanine--D-alanine ligase	ddlB	100.006956704354
GF_8531	WP_000462776.1	cell division protein FtsZ	ftsZ	1228.74455735916
GF_8532	WP_000014321.1	secA translation cis-regulator SecM	secM	82.814866906539
GF_8533	WP_000905789.1	preprotein translocase subunit SecA	secA	511.106399418881
GF_8534	WP_000005042.1	DNA gyrase inhibitor YacG	yacG	5.84705770395239
GF_8535	WP_001194734.1	cell division protein ZapD	zapD	3.20828558909907
GF_8536	WP_001269520.1	dephospho-CoA kinase	coaE	22.4667487636632
GF_8537	WP_001217338.1	GMP reductase	guaC	13.9775112055343
GF_8538	WP_000360904.1	prepilin peptidase-dependent pilin	ppdD	8.46113677689293
GF_8539	WP_000923721.1	1%2C6-anhydro-N-acetylmuramyl-L-alanine amidase AmpD	ampD	76.7912877557951
GF_8540	WP_000331776.1	pyruvate dehydrogenase complex transcriptional repressor PdhR	pdhR	32.5980831155383
GF_8541	WP_000003820.1	pyruvate dehydrogenase (acetyl-transferring)%2C homodimeric type	aceE	31.1577107924013
GF_8542	WP_000102485.1	dihydrolipoyl dehydrogenase	lpdA	114.93353146057
GF_8543	WP_001307570.1	bifunctional aconitate hydratase 2/2-methylisocitrate dehydratase	acnB	33.5600238783953
GF_8544	WP_000384306.1	protein YacL	yacL	0.951070495218065
GF_8545	WP_000683335.1	hypoxanthine phosphoribosyltransferase	hpt	54.1037074411561
GF_8546	WP_000651599.1	carbonate dehydratase	can	20.5477826512181
GF_8547	WP_000150637.1	ABC transporter ATP-binding protein	yadG	2.15222885416675
GF_8548	WP_000972203.1	ABC transporter permease	yadH	17.8469230428441
GF_8549	WP_000621515.1	aspartate 1-decarboxylase	panD	55.8436799205253
GF_8550	WP_000905383.1	pantoate--beta-alanine ligase	panC	88.4549422326373
GF_8551	WP_000805497.1	3-methyl-2-oxobutanoate hydroxymethyltransferase	panB	49.8488414099307
GF_8552	WP_001294700.1	RNA 2'%2C3'-cyclic phosphodiesterase	thpR	22.6121868137693
GF_8553	WP_001158931.1	Fe3+-hydroxamate ABC transporter ATP-binding protein FhuC	fhuC	12.6821207375656
GF_8555	WP_000045306.1	glutamate-1-semialdehyde 2%2C1-aminomutase	hemL	40.0273465319402
GF_8556	WP_000845394.1	H(+)/Cl(-) exchange transporter ClcA	clcA	130.176333233946
GF_8557	WP_001295564.1	iron-sulfur cluster insertion protein ErpA	erpA	19.0671251004735
GF_8558	WP_000964221.1	TRIC cation channel family protein	yadS	4.22943722943723
GF_8559	WP_001129927.1	vitamin B12 ABC transporter substrate-binding protein BtuF	btuF	51.5239684131988
GF_856	WP_069905103.1	dimethylsulfoxide reductase subunit A	dmsA	40.6842008675938
GF_8560	WP_000057067.1	dGTPase	dgt	25.1892412448749
GF_8561	WP_000272188.1	DUF3461 family protein	yaeH	0.0164164164164164
GF_8562	WP_001186650.1	2%2C3%2C4%2C5-tetrahydropyridine-2%2C6-dicarboxylate N-succinyltransferase	dapD	25.8137370866976
GF_8563	WP_001094586.1	bifunctional uridylyltransferase/uridylyl-removing protein GlnD	glnD	36.0004334145529
GF_8564	WP_069905127.1	type I methionyl aminopeptidase	map	283.147996464666
GF_8565	WP_000818114.1	translation elongation factor Ts	tsf	98.3818357551286
GF_8566	WP_000224573.1	UMP kinase	pyrH	13.2683153899849
GF_8567	WP_000622418.1	ribosome recycling factor	frr	195.594832310219
GF_8568	WP_000811923.1	1-deoxy-D-xylulose-5-phosphate reductoisomerase	ispC	176.080397542736
GF_8569	NP_414716.1	ditrans%2Cpolycis-undecaprenyl-diphosphate synthase [(2E%2C6E)-farnesyl-diphosphate specific]	uppS	95.1556853152677
GF_8570	WP_000922446.1	phosphatidate cytidylyltransferase	cdsA	25.7548462954245
GF_8571	WP_001295561.1	sigma E protease regulator RseP	rseP	56.4902922868058
GF_8572	WP_069905126.1	outer membrane protein assembly factor BamA	bamA	261.070326693886
GF_8573	WP_000758956.1	molecular chaperone Skp	skp	202.736355677382
GF_8574	WP_001139279.1	UDP-3-O-(3-hydroxymyristoyl)glucosamine N-acyltransferase	lpxD	91.4065480577122
GF_8575	WP_000210739.1	3-hydroxyacyl-ACP dehydratase FabZ	fabZ	101.423119644276
GF_8576	WP_000565966.1	acyl-ACP--UDP-N-acetylglucosamine O-acyltransferase	lpxA	84.2065618710038
GF_8577	WP_000139654.1	lipid-A-disaccharide synthase	lpxB	22.4939623301982
GF_8578	WP_001294757.1	DNA polymerase III subunit alpha	dnaE	237.231182684265
GF_8579	WP_000055741.1	acetyl-CoA carboxylase carboxyl transferase subunit alpha	accA	2.72783094098884
GF_8580	WP_000635537.1	aminoacyl-tRNA hydrolase	arfB	28.1932812085088
GF_8581	WP_000239163.1	envelope stress response activation lipoprotein NlpE	nlpE	22.1839458434901
GF_8583	WP_001260712.1	proline--tRNA ligase	proS	11.5166300774499
GF_8584	WP_000094011.1	tRNA (N6-threonylcarbamoyladenosine(37)-N6)-methyltransferase TrmO	tsaA	7.87010519109518
GF_8585	WP_001294600.1	methionine ABC transporter permease MetI	metI	0.720565365770845
GF_8586	WP_000594006.1	methionine ABC transporter ATP-binding protein MetN	metN	14.6160905789853
GF_8587	WP_001140187.1	D-glycero-beta-D-manno-heptose 1%2C7-bisphosphate 7-phosphatase	gmhB	20.4282902249222
GF_8588	WP_000997010.1	2%2C5-didehydrogluconate reductase DkgB	dkgB	6.51506877098471
GF_8589	WP_001230983.1	endonuclease/exonuclease/phosphatase family protein	yafD	1.16745196778291
GF_8590	WP_000644685.1	murein transglycosylase D	mltD	22.1870022416122
GF_8591	WP_001052715.1	hydroxyacylglutathione hydrolase	gloB	11.983845320189
GF_8592	WP_001326702.1	class I SAM-dependent methyltransferase	yafS	0.627131374811505
GF_8593	WP_001118036.1	2-oxoglutaramate amidase	yafV	1.34168169292008
GF_8594	WP_000532690.1	C-lysozyme inhibitor	ivy	9.0607223790255
GF_8595	WP_000973083.1	acyl-CoA dehydrogenase FadE	fadE	46.8810884935075
GF_8596	WP_001225679.1	murein L%2CD-transpeptidase	ldtF	5.65555351112045
GF_8597	WP_001292994.1	cytosol nonspecific dipeptidase	pepD	23.2307281208762
GF_8598	WP_001285288.1	glutamate 5-kinase	proB	74.662028493793
GF_8599	WP_000893278.1	glutamate-5-semialdehyde dehydrogenase	proA	156.107502156104
GF_861	WP_205248117.1	L-ribulose-5-phosphate 4-epimerase	araD	28.017714523433
GF_8614	WP_000339594.1	DNA-binding transcriptional regulator RclR	rclR	8.16704801812723
GF_8615	WP_000089110.1	betaine-aldehyde dehydrogenase	betB	9.79155134253181
GF_8616	WP_001335745.1	transcriptional regulator BetI	betI	24.7641917834471
GF_8617	WP_000131044.1	choline BCCT transporter BetT	betT	18.5090073821691
GF_8621	WP_001285927.1	2-methylcitrate synthase	prpC	90.4308616106873
GF_8622	WP_001275859.1	2-methylcitrate dehydratase	prpD	11.3181719990248
GF_8623	WP_000076233.1	cytosine permease	codB	9.42521336280509
GF_8624	WP_001301240.1	cytosine/isoguanine deaminase	codA	31.5758425020265
GF_8629	WP_001096705.1	DUF2058 domain-containing protein	yaiL	1.41730769230769
GF_8632	WP_000092067.1	surface-exposed outer membrane lipoprotein YaiW	yaiW	1.15992016861582
GF_8633	WP_000763151.1	YaiY family protein	yaiY	1.57959505772006
GF_8634	WP_001295334.1	DUF2754 domain-containing protein	yaiZ	0.873965346979083
GF_8635	WP_000413677.1	D-alanine--D-alanine ligase	ddlA	15.3975881233735
GF_8636	WP_000814403.1	alkaline phosphatase	phoA	826.820876736051
GF_8637	WP_001295332.1	phosphate starvation-inducible protein PsiF	psiF	9.46413590625113
GF_8638	WP_000484048.1	diguanylate cyclase AdrA	adrA	22.5555843008996
GF_8639	WP_001295331.1	pyrroline-5-carboxylate reductase	proC	127.0400187513
GF_8640	WP_000193393.1	shikimate kinase AroL	aroL	22.6272316409841
GF_8641	WP_001276420.1	AroM family protein	aroM	1.56568691451474
GF_8642	WP_001221319.1	exonuclease subunit SbcD	sbcD	28.298961613758
GF_8643	WP_000113933.1	phosphate response regulator transcription factor PhoB	phoB	185.489660525061
GF_8644	WP_000893623.1	phosphate regulon sensor histidine kinase PhoR	phoR	109.381045141864
GF_8645	WP_000149639.1	branched-chain amino acid transporter carrier protein BrnQ	brnQ	14.6880774077715
GF_8646	WP_001009885.1	ACP phosphodiesterase	acpH	4.35108586191341
GF_8647	WP_001266503.1	tRNA preQ1(34) S-adenosylmethionine ribosyltransferase-isomerase QueA	queA	9.89209474842601
GF_8648	WP_000667319.1	tRNA guanosine(34) transglycosylase Tgt	tgt	15.6406701905678
GF_8649	WP_000934822.1	protein translocase subunit SecD	secD	32.5440025590023
GF_8650	WP_000046637.1	protein translocase subunit SecF	secF	12.4342195551852
GF_8652	WP_000543535.1	transcriptional regulator NrdR	nrdR	10.8666058767511
GF_8653	WP_001150457.1	bifunctional diaminohydroxyphosphoribosylaminopyrimidine deaminase/5-amino-6-(5-phosphoribosylamino)uracil reductase RibD	ribD	45.1848704335543
GF_8654	WP_000801125.1	transcription antitermination factor NusB	nusB	71.2343659938765
GF_8655	WP_000006797.1	1-deoxy-D-xylulose-5-phosphate synthase	dxs	142.019545148044
GF_8656	WP_069905012.1	(2E%2C6E)-farnesyl diphosphate synthase	ispA	26.8381263379427
GF_8657	WP_000668662.1	tRNA 4-thiouridine(8) synthase ThiI	thiI	36.3967376259606
GF_8658	WP_000705865.1	2-dehydropantoate 2-reductase	panE	26.4668704046331
GF_8659	WP_001138904.1	nucleotide binding protein YajQ	yajQ	7.70151452917368
GF_8660	WP_000971336.1	heme o synthase	cyoE	17.1644917660314
GF_8661	WP_000019869.1	cytochrome o ubiquinol oxidase subunit IV	cyoD	5.19278000937144
GF_8662	WP_000179819.1	cytochrome o ubiquinol oxidase subunit III	cyoC	3.98839935517547
GF_8663	WP_000467180.1	cytochrome o ubiquinol oxidase subunit I	cyoB	14.3041392142482
GF_8664	WP_001295326.1	lipoprotein	yajG	1.8814074774877
GF_8665	WP_069905013.1	transcriptional regulator BolA	bolA	52.2521666422249
GF_8666	WP_000122253.1	ATP-dependent Clp endopeptidase proteolytic subunit ClpP	clpP	470.890409873793
GF_8667	WP_000130305.1	ATP-dependent protease ATP-binding subunit ClpX	clpX	217.902337764134
GF_8668	WP_001295325.1	endopeptidase La	lon	395.498761896099
GF_8669	WP_000969372.1	peptidylprolyl isomerase	ppiD	9.74927061379454
GF_8670	WP_000817220.1	7-cyano-7-deazaguanine synthase QueC	queC	19.3533476296375
GF_8671	WP_001235649.1	SmdA family multidrug ABC transporter permease/ATP-binding protein	mdlA	14.0025624468076
GF_8672	WP_001256201.1	SmdB family multidrug efflux ABC transporter permease/ATP-binding protein	mdlB	18.6018263522596
GF_8674	WP_000685029.1	ammonium transporter AmtB	amtB	192.540906174863
GF_8675	WP_000779831.1	YbaY family lipoprotein	ybaY	0.449451524198557
GF_8676	WP_000878140.1	DUF1428 domain-containing protein	ybaA	1.24643874643875
GF_8677	WP_001310610.1	cyclic-guanylate-specific phosphodiesterase PdeB	pdeB	2.71819939507241
GF_8678	WP_000136192.1	YlaC family protein	ylaC	4.70858672786384
GF_8679	WP_000344800.1	Hha toxicity modulator TomB	tomB	4.87955402335966
GF_8680	WP_000844874.1	primosomal replication protein N''	priC	28.8477944167413
GF_8681	WP_001188905.1	DUF454 family protein	ybaN	0.579545838004728
GF_8682	WP_000467098.1	YbaB/EbfC family nucleoid-associated protein	ybaB	26.8537325325534
GF_8683	WP_000678201.1	molecular chaperone HtpG	htpG	108.976862488716
GF_8684	WP_001250103.1	ferrochelatase	hemH	58.176016045457
GF_8685	WP_000546237.1	Kef family K(+) transporter	ybaL	1.64426953299583
GF_8686	WP_000186631.1	Cys-tRNA(Pro)/Cys-tRNA(Cys) deacylase YbaK	ybaK	24.2787999108708
GF_8687	WP_000365173.1	TraB/GumN family protein	ybaP	1.06726052131257
GF_8688	WP_000083955.1	copper-exporting P-type ATPase CopA	copA	103.964865425658
GF_8689	WP_000883034.1	glutaminase A	glsA	29.0406536610711
GF_8690	WP_000970323.1	NfeD family protein	ybbJ	1.55202702702703
GF_8691	WP_001157540.1	iron ABC transporter ATP-binding protein FetA	fetA	3.93275121275241
GF_8692	WP_000148959.1	NADP(+)-dependent aldehyde reductase	ybbO	5.11999534221121
GF_8693	NP_415027.1	multifunctional acyl-CoA thioesterase I and protease I and lysophospholipase L1	tesA	258.088692270067
GF_8694	WP_001110573.1	ABC transporter ATP-binding protein	ybbA	0.135794845888304
GF_8695	WP_000141275.1	HTH-type transcriptional repressor AllR	allR	22.832365293764
GF_8697	WP_000152517.1	DUF2877 domain-containing protein	ylbF	1.50747050194777
GF_8698	WP_000815524.1	5-(carboxyamino)imidazole ribonucleotide synthase	purK	9.44498049433928
GF_8699	WP_001295318.1	5-(carboxyamino)imidazole ribonucleotide mutase	purE	52.8039150941171
GF_8700	WP_000212253.1	UDP-2%2C3-diacylglucosamine diphosphatase	lpxH	15.5903590160701
GF_8702	WP_000912347.1	cysteine--tRNA ligase	cysS	19.2146382607643
GF_8703	WP_000190288.1	ribosome-associated protein YbcJ	ybcJ	39.773309879652
GF_8704	WP_000729155.1	bifunctional methylenetetrahydrofolate dehydrogenase/methenyltetrahydrofolate cyclohydrolase FolD	folD	82.7412410320383
GF_8709	WP_001153148.1	mechanosensitive ion channel YbdG	ybdG	4.36020104116186
GF_8710	WP_001130654.1	glutamate--cysteine ligase	ybdK	4.31854221399121
GF_8711	WP_000077805.1	enterobactin non-ribosomal peptide synthetase EntF	entF	64.0906379988089
GF_8712	WP_000140647.1	iron-enterobactin ABC transporter ATP-binding protein	fepC	19.0619853848881
GF_8713	WP_000640988.1	iron-enterobactin ABC transporter permease	fepG	3.73126436028307
GF_8715	WP_000026812.1	(2%2C3-dihydroxybenzoyl)adenylate synthase EntE	entE	38.3973523624661
GF_8716	WP_001007138.1	enterobactin biosynthesis bifunctional isochorismatase/aryl carrier protein EntB	entB	88.7566893437126
GF_8718	WP_000278509.1	universal stress protein UspG	uspG	9.38818073542942
GF_8719	WP_000089731.1	nucleoside diphosphate kinase regulator	rnk	22.4166098475162
GF_8721	WP_000622357.1	citrate (pro-3S)-lyase subunit beta	citE	8.87110885607082
GF_8722	WP_000700703.1	citrate lyase acyl carrier protein	citD	5.42417851919503
GF_8723	WP_000955069.1	anaerobic C4-dicarboxylate transporter DcuC	dcuC	8.10348571720278
GF_8724	WP_000939747.1	fluoride efflux transporter CrcB	crcB	591.919965099239
GF_8726	WP_000042632.1	lipoyl synthase	lipA	11.3588667906016
GF_8728	WP_000284027.1	lipoyl(octanoyl) transferase LipB	lipB	73.4789559703895
GF_8729	WP_000850550.1	DUF493 family protein YbeD	ybeD	3.02324303302445
GF_8730	WP_000131719.1	peptidoglycan glycosyltransferase MrdB	mrdB	61.2034670217658
GF_8731	WP_000776191.1	peptidoglycan DD-transpeptidase MrdA	mrdA	89.5470801063892
GF_8732	WP_000776104.1	23S rRNA (pseudouridine(1915)-N(3))-methyltransferase RlmH	rlmH	24.5258234673502
GF_8733	WP_001161664.1	ribosome silencing factor	rsfS	17.6117315245484
GF_8734	WP_001241872.1	adenosylcobalamin/alpha-ribazole phosphatase	cobC	3.70617231962673
GF_8735	WP_000838889.1	nicotinate-nucleotide adenylyltransferase	nadD	33.0290038811954
GF_8736	WP_000620535.1	DNA polymerase III subunit delta	holA	15.608233104474
GF_8737	WP_069905036.1	LPS assembly lipoprotein LptE	lptE	19.953297516902
GF_8738	WP_001340834.1	leucine--tRNA ligase	leuS	41.8583967505567
GF_8739	WP_001044880.1	zinc ribbon-containing protein	ybeL	4.65573238243504
GF_8743	WP_001207520.1	pyrimidine-specific ribonucleoside hydrolase RihA	rihA	21.0077857027366
GF_8744	WP_000272824.1	glutamate/aspartate ABC transporter permease GltK	gltK	2.56622155288247
GF_8745	WP_001278605.1	CNNM family magnesium/cobalt transport protein CorC	corC	20.5355883939773
GF_8746	WP_000084469.1	rRNA maturation RNase YbeY	ybeY	27.8621619731691
GF_8747	WP_000162740.1	tRNA (N6-isopentenyl adenosine(37)-C2)-methylthiotransferase MiaB	miaB	26.3597869272975
GF_8748	WP_000337077.1	asparagine synthase B	asnB	30.8352536514644
GF_8749	WP_000153129.1	ribonucleotide monophosphatase NagD	nagD	9.51455836537698
GF_8750	WP_000187594.1	DNA-binding transcriptional regulator NagC	nagC	47.0401499744497
GF_8751	WP_001237071.1	glucosamine-6-phosphate deaminase	nagB	53.8090736950699
GF_8752	WP_069905038.1	PTS N-acetyl glucosamine transporter subunit IIABC	nagE	21.2717305604186
GF_8753	WP_001287154.1	glutamine--tRNA ligase	glnS	61.357636837659
GF_8755	WP_000733579.1	chitosugar-induced verified lipoprotein	chiQ	1.20598151170816
GF_8756	WP_000131702.1	ferric iron uptake transcriptional regulator	fur	11.8005974204953
GF_8757	WP_001018618.1	flavodoxin FldA	fldA	10.5302202268187
GF_8758	WP_000773288.1	esterase	ybfF	8.83686371100164
GF_8759	WP_000848387.1	replication initiation negative regulator SeqA	seqA	138.141454515176
GF_8760	WP_000424924.1	YbfA family protein	ybfA	1.15152397485648
GF_8761	WP_001053305.1	YbgA family protein	ybgA	15.0421870233714
GF_8762	WP_001032689.1	dipeptide permease DtpD	dtpD	18.4229474153764
GF_8763	WP_000798871.1	radiation resistance protein YbgI	ybgI	4.78025169385105
GF_8764	WP_001188343.1	5-oxoprolinase subunit PxpB	pxpB	0.994810525993322
GF_8765	WP_000912724.1	5-oxoprolinase subunit PxpC	pxpC	0.340202235378742
GF_8767	WP_001113989.1	endonuclease VIII	nei	32.5382822224157
GF_8768	WP_001336221.1	AbrB family transcriptional regulator	abrB	21.0884226819613
GF_8769	WP_000785834.1	citrate (Si)-synthase	gltA	243.538299677716
GF_8770	WP_000775540.1	succinate dehydrogenase flavoprotein subunit	sdhA	274.622663196512
GF_8771	WP_001235254.1	succinate dehydrogenase iron-sulfur subunit SdhB	sdhB	110.907202027094
GF_8775	WP_000034602.1	cyd operon protein YbgE	ybgE	0.155400900098187
GF_8776	WP_000131314.1	Tol-Pal system protein TolQ	tolQ	256.903513452556
[truncated: 1,018 more rows]
