# Supplementary material for: About the dark corners in the gene function space of Escherichia coli remaining without illumination by scientific literature
Source: Biol Direct. 2023 Feb 28;18:7. doi: 10.1186/s13062-023-00362-0 (PMC9976479; doi:10.1186/s13062-023-00362-0)
Supplement: Supplementary file 3 — Additional file 3: File 1. Details about E. coli K-12 MG1655 genes with mapped literature FPE-scores. This file provides the list of E. coli K-12 MG1655 protein accession IDs (ProteinID) with the gene IDs (GeneID), gene names (GeneName), protein lengths (Length), product descriptions (Product), GF IDs from the E. coli pangenome study (GF_ID) and the aggregated FPE score till June 2022 for the gene ID. File 1B. Details about E. coli softcore genome GFs with mapped literature FPE-scores. This file provides the list of E. coli softcore genome GFs with gene family ID from the E. coli pangenome study (GF_ID), the representative sequence, the product description (Product), gene name (GeneName) and the aggregated FPE-score till June 2022. File 2. The mapping of E. coli K-12 MG1655 gene id (Gene) to the PubmedID, the year of publication for the respective PubmedID (Year), the number of times the gene appear in that PubmedID (Count) and the calculated FPE score (FPE_Score) for the gene id. The sum of FPE_Score for each unique PMID should be equal to 1. File 2B. The mapping of E. coli softcore gene family ID (GF_ID) to the PubmedID, the year of publication for the respective PubmedID (Year), the number of times the gene appear in that PubmedID (Count) and the calculated FPE score (FPE_Score) for the GF_ID. The sum of FPE_Score for each unique PMID should be equal to 1. File 3. This supplementary file provides the total number of E. coli K-12 MG1655 gene id that has been mentioned (#genes have been mentioned) till the specified year (Year). File 3B. This supplementary file provides the total number of E. coli softcore gene family id (GF_ID) that has been mentioned (#GF_ID have been mentioned) till the specified year (Year). File 4. This supplementary file provides the year when the E. coli K-12 MG1655 gene id (GeneID) was first mentioned in the literature. This is an approximation based on the literature mapping data. File 4B. This supplementary file provides the year when the [file 13062_2023_362_MOESM3_ESM.zip › Supplementary File 2.txt]

Gene	PubmedID	Year	Count	FPE_Score
b0001	PMID:16397293	2006	1	0.142857142857143
b0001	PMID:16839187	2006	1	0.5
b0001	PMID:18447928	2008	1	0.142857142857143
b0001	PMID:18626786	2008	1	0.333333333333333
b0001	PMID:18820908	2008	2	0.25
b0001	PMID:18974181	2009	2	0.0869565217391304
b0001	PMID:19131380	2009	1	0.00411522633744856
b0001	PMID:19165319	2009	1	0.0357142857142857
b0001	PMID:20222947	2010	2	0.0151515151515152
b0001	PMID:20348540	2010	1	0.00380228136882129
b0001	PMID:20664636	2010	1	0.0384615384615385
b0001	PMID:21435272	2011	1	0.00136425648021828
b0001	PMID:22456704	2012	1	0.0476190476190476
b0001	PMID:24505410	2014	1	0.166666666666667
b0001	PMID:24951564	2014	1	0.0625
b0001	PMID:25063302	2014	17	0.0708333333333333
b0001	PMID:25255806	2014	1	0.0163934426229508
b0001	PMID:25630703	2015	1	0.00819672131147541
b0001	PMID:25749694	2015	6	0.024390243902439
b0001	PMID:26001342	2015	2	0.666666666666667
b0001	PMID:26019584	2014	1	1
b0001	PMID:26296345	2015	12	0.1875
b0001	PMID:26589676	2015	1	0.0357142857142857
b0001	PMID:26653712	2015	1	0.0192307692307692
b0001	PMID:29131817	2017	1	0.25
b0001	PMID:29440476	2018	1	0.00699300699300699
b0001	PMID:29560232	2015	2	0.4
b0001	PMID:29854284	2018	1	1
b0001	PMID:30287822	2018	1	0.00746268656716418
b0001	PMID:30638812	2019	3	0.027027027027027
b0001	PMID:31700063	2019	1	0.5
b0001	PMID:32093713	2020	30	0.0934579439252336
b0001	PMID:32367584	2020	1	0.025
b0001	PMID:32385980	2020	1	0.0147058823529412
b0001	PMID:32487739	2020	1	0.0120481927710843
b0001	PMID:32732991	2020	1	0.0188679245283019
b0001	PMID:33058869	2020	1	1
b0001	PMID:33460557	2021	1	0.00233100233100233
b0001	PMID:33568810	2021	1	0.5
b0001	PMID:33653345	2021	1	0.0062111801242236
b0001	PMID:33935985	2021	3	0.0769230769230769
b0001	PMID:33937929	2021	1	0.5
b0001	PMID:34161321	2021	1	0.0909090909090909
b0001	PMID:34645873	2021	1	0.5
b0001	PMID:34976975	2021	1	1
b0001	PMID:35833713	2022	1	0.5
b0002	PMID:10220897	1999	1	0.333333333333333
b0002	PMID:11331237	2001	1	0.333333333333333
b0002	PMID:11574054	2001	2	0.142857142857143
b0002	PMID:12949096	2003	1	0.05
b0002	PMID:15271780	2004	2	0.5
b0002	PMID:1547269	1992	1	0.5
b0002	PMID:16385120	2006	4	0.666666666666667
b0002	PMID:16450010	2006	2	0.0176991150442478
b0002	PMID:16536873	2006	1	0.00666666666666667
b0002	PMID:16738553	2006	1	0.0277777777777778
b0002	PMID:17087051	2006	1	0.333333333333333
b0002	PMID:17430556	2007	12	0.157894736842105
b0002	PMID:17490474	2007	1	0.333333333333333
b0002	PMID:17959651	2007	4	0.0666666666666667
b0002	PMID:18059444	2007	4	0.0714285714285714
b0002	PMID:18753290	2008	3	0.25
b0002	PMID:18758769	2008	5	0.0549450549450549
b0002	PMID:18974181	2009	1	0.0434782608695652
b0002	PMID:19166610	2009	1	0.333333333333333
b0002	PMID:19214232	2009	1	0.0131578947368421
b0002	PMID:19232131	2009	1	0.0833333333333333
b0002	PMID:19262690	2009	1	0.0120481927710843
b0002	PMID:19282964	2009	1	0.0476190476190476
b0002	PMID:19690570	2009	1	0.00775193798449612
b0002	PMID:19838305	2009	1	0.0111111111111111
b0002	PMID:20829285	2010	5	0.0342465753424658
b0002	PMID:2104611	1990	1	0.2
b0002	PMID:21060853	2010	2	0.0151515151515152
b0002	PMID:21119630	2010	1	0.00442477876106195
b0002	PMID:2151732	1990	2	0.25
b0002	PMID:2165016	1990	1	0.5
b0002	PMID:21655353	2011	1	0.0909090909090909
b0002	PMID:21708021	2011	2	0.1
b0002	PMID:21846360	2011	1	1
b0002	PMID:2191895	1990	3	0.375
b0002	PMID:21942987	2011	2	0.153846153846154
b0002	PMID:21995707	2011	1	0.012987012987013
b0002	PMID:22022616	2011	1	0.333333333333333
b0002	PMID:22094859	2011	4	0.0701754385964912
b0002	PMID:22110755	2011	1	0.333333333333333
b0002	PMID:22363664	2012	1	0.25
b0002	PMID:22409488	2012	2	0.125
b0002	PMID:22536160	2012	2	0.00647249190938511
b0002	PMID:22900093	2012	10	0.0884955752212389
b0002	PMID:22985268	2012	4	0.153846153846154
b0002	PMID:23015737	2012	1	0.008
b0002	PMID:2308	1976	1	0.333333333333333
b0002	PMID:23193276	2013	4	1
b0002	PMID:23205679	2013	1	0.0166666666666667
b0002	PMID:23409020	2013	1	0.024390243902439
b0002	PMID:23462115	2013	5	0.0138121546961326
b0002	PMID:23620295	2013	1	0.0123456790123457
b0002	PMID:24404406	2013	1	0.1
b0002	PMID:24586136	2014	1	0.0333333333333333
b0002	PMID:24671569	2014	6	0.6
b0002	PMID:24688665	2012	3	0.428571428571429
b0002	PMID:24765574	2014	1	0.04
b0002	PMID:25157247	2014	1	0.00840336134453781
b0002	PMID:25255806	2014	1	0.0163934426229508
b0002	PMID:25380053	2014	9	0.230769230769231
b0002	PMID:25412680	2014	2	0.0350877192982456
b0002	PMID:2542227	1989	4	0.266666666666667
b0002	PMID:25485178	2014	1	0.0208333333333333
b0002	PMID:25540388	2015	1	0.166666666666667
b0002	PMID:25628359	2015	6	0.0258620689655172
b0002	PMID:25875762	2015	1	0.0769230769230769
b0002	PMID:25900961	2015	1	0.142857142857143
b0002	PMID:26070803	2015	13	0.173333333333333
b0002	PMID:26162088	2015	1	0.0101010101010101
b0002	PMID:26260768	2015	3	0.0340909090909091
b0002	PMID:26303940	2015	3	0.0375
b0002	PMID:26531810	2015	2	0.0227272727272727
b0002	PMID:2659439	1989	5	0.454545454545455
b0002	PMID:26650239	2015	1	0.0285714285714286
b0002	PMID:2674651	1989	1	0.0384615384615385
b0002	PMID:26969253	2016	2	0.285714285714286
b0002	PMID:27007615	2016	2	0.222222222222222
b0002	PMID:27049649	2016	1	0.5
b0002	PMID:27329848	2016	1	0.05
b0002	PMID:27435545	2016	1	0.166666666666667
b0002	PMID:27513951	2016	1	0.142857142857143
b0002	PMID:27602279	2016	3	0.5
b0002	PMID:27669158	2016	1	0.025
b0002	PMID:27711251	2016	1	0.00819672131147541
b0002	PMID:27833909	2016	1	0.00709219858156028
b0002	PMID:27861552	2016	6	0.166666666666667
b0002	PMID:27879333	2016	3	0.0238095238095238
b0002	PMID:27981881	2017	2	0.019047619047619
b0002	PMID:28680418	2017	1	0.166666666666667
b0002	PMID:28747906	2017	1	0.142857142857143
b0002	PMID:28751886	2017	1	0.0714285714285714
b0002	PMID:28797098	2017	1	0.0454545454545455
b0002	PMID:28824562	2017	1	0.0555555555555556
b0002	PMID:28962627	2017	1	0.142857142857143
b0002	PMID:29020004	2017	2	0.25
b0002	PMID:29036401	2017	1	0.0204081632653061
b0002	PMID:29085049	2017	1	0.125
b0002	PMID:29234176	2017	2	0.153846153846154
b0002	PMID:29259085	2017	1	0.0666666666666667
b0002	PMID:29312269	2017	1	0.00588235294117647
b0002	PMID:29430190	2018	1	0.0909090909090909
b0002	PMID:29440476	2018	4	0.027972027972028
b0002	PMID:29686109	2018	1	0.00380228136882129
b0002	PMID:29713792	2018	11	0.478260869565217
b0002	PMID:29764951	2018	3	0.0218978102189781
b0002	PMID:29807110	2018	1	0.037037037037037
b0002	PMID:29995990	2018	1	0.0666666666666667
b0002	PMID:30154778	2018	1	0.00641025641025641
b0002	PMID:30218022	2018	1	0.0277777777777778
b0002	PMID:30245675	2018	1	0.00719424460431655
b0002	PMID:30252940	2019	1	1
b0002	PMID:3035340	1987	1	0.125
b0002	PMID:30369553	2018	1	0.0333333333333333
b0002	PMID:30558585	2018	3	0.0202702702702703
b0002	PMID:30587131	2018	1	0.0476190476190476
b0002	PMID:30630411	2019	7	0.0843373493975904
b0002	PMID:30638812	2019	15	0.135135135135135
b0002	PMID:30687648	2018	1	0.1
b0002	PMID:30774627	2019	1	0.0909090909090909
b0002	PMID:30787467	2019	3	0.0526315789473684
b0002	PMID:30819198	2019	1	0.0144927536231884
b0002	PMID:31001742	2019	1	0.0769230769230769
b0002	PMID:31047795	2019	4	0.0714285714285714
b0002	PMID:31139652	2019	1	0.125
b0002	PMID:3121445	1987	5	0.625
b0002	PMID:31231347	2019	1	0.0769230769230769
b0002	PMID:31338122	2019	16	0.149532710280374
b0002	PMID:31354679	2019	1	0.0588235294117647
b0002	PMID:31428070	2019	3	0.0176470588235294
b0002	PMID:31486127	2019	5	0.227272727272727
b0002	PMID:31506471	2019	1	0.5
b0002	PMID:31548868	2019	2	0.0253164556962025
b0002	PMID:31636615	2019	1	0.142857142857143
b0002	PMID:31824867	2019	4	0.19047619047619
b0002	PMID:31852466	2019	1	0.142857142857143
b0002	PMID:31963932	2020	1	0.0434782608695652
b0002	PMID:32059429	2020	3	0.214285714285714
b0002	PMID:32093713	2020	3	0.00934579439252336
b0002	PMID:32123183	2020	2	0.0952380952380952
b0002	PMID:32149336	2020	1	0.00555555555555556
b0002	PMID:32279062	2020	2	0.0266666666666667
b0002	PMID:32427945	2020	1	0.0153846153846154
b0002	PMID:32470138	2020	1	0.5
b0002	PMID:32547117	2020	1	0.0555555555555556
b0002	PMID:32611694	2020	2	0.181818181818182
b0002	PMID:32669095	2020	1	0.0153846153846154
b0002	PMID:32671235	2020	7	0.0636363636363636
b0002	PMID:32711472	2020	1	0.00746268656716418
b0002	PMID:32719670	2020	1	0.0909090909090909
b0002	PMID:32753909	2020	1	0.166666666666667
b0002	PMID:32801175	2020	7	0.0542635658914729
b0002	PMID:32819384	2020	1	0.0909090909090909
b0002	PMID:32850740	2020	7	0.466666666666667
b0002	PMID:32876943	2021	1	0.1
b0002	PMID:33025634	2021	1	0.333333333333333
b0002	PMID:33069231	2020	1	0.142857142857143
b0002	PMID:33157196	2021	1	0.2
b0002	PMID:33199707	2020	2	0.015625
b0002	PMID:33273523	2020	2	0.0487804878048781
b0002	PMID:33337488	2021	2	0.0125786163522013
b0002	PMID:33537340	2020	1	0.5
b0002	PMID:33568758	2021	3	0.0167597765363128
b0002	PMID:33596837	2021	1	0.012987012987013
b0002	PMID:33653345	2021	2	0.0124223602484472
b0002	PMID:33771157	2021	2	0.111111111111111
b0002	PMID:33796577	2021	1	0.166666666666667
b0002	PMID:33834046	2021	1	0.142857142857143
b0002	PMID:33863704	2021	16	0.258064516129032
b0002	PMID:33916259	2021	1	0.0833333333333333
b0002	PMID:33990691	2021	1	0.0357142857142857
b0002	PMID:34072091	2021	1	0.00523560209424084
b0002	PMID:34177845	2021	1	0.0153846153846154
b0002	PMID:34245607	2021	2	0.142857142857143
b0002	PMID:34385991	2021	3	0.0882352941176471
b0002	PMID:34420895	2021	1	0.5
b0002	PMID:34455479	2021	70	0.598290598290598
b0002	PMID:34539600	2021	2	0.142857142857143
b0002	PMID:34735518	2021	1	0.0526315789473684
b0002	PMID:34827274	2021	2	0.0952380952380952
b0002	PMID:34943753	2021	1	0.142857142857143
b0002	PMID:34965429	2021	1	0.0476190476190476
b0002	PMID:35049784	2022	1	0.0909090909090909
b0002	PMID:35096801	2021	1	0.0238095238095238
b0002	PMID:35145959	2022	6	0.206896551724138
b0002	PMID:35246127	2022	19	0.171171171171171
b0002	PMID:35281848	2022	1	0.111111111111111
b0002	PMID:35303794	2022	1	0.0909090909090909
b0002	PMID:353521	1978	1	0.5
b0002	PMID:35425826	2022	1	0.0434782608695652
b0002	PMID:355057	1978	1	0.0833333333333333
b0002	PMID:35644907	2022	3	0.214285714285714
b0002	PMID:3896789	1985	4	1
b0002	PMID:4148765	1974	1	0.166666666666667
b0002	PMID:4364333	1974	9	0.473684210526316
b0002	PMID:48255	1975	2	0.333333333333333
b0002	PMID:6259626	1981	3	0.214285714285714
b0002	PMID:6319967	1984	1	0.142857142857143
b0002	PMID:7639721	1995	5	1
b0002	PMID:8204822	1994	2	0.5
b0002	PMID:8423151	1993	3	1
b0002	PMID:8507831	1993	2	0.4
b0002	PMID:9207844	1997	1	0.5
b0002	PMID:9484442	1998	1	1
b0003	PMID:10562426	1999	1	1
b0003	PMID:11114929	2001	1	1
b0003	PMID:11331237	2001	1	0.333333333333333
b0003	PMID:11778876	2001	5	1
b0003	PMID:1369320	1991	7	0.636363636363636
b0003	PMID:1371387	1992	1	1
b0003	PMID:15271780	2004	1	0.25
b0003	PMID:16901339	2006	1	0.0238095238095238
b0003	PMID:17017123	2006	1	0.0769230769230769
b0003	PMID:17261176	2007	2	0.666666666666667
b0003	PMID:17430556	2007	1	0.0131578947368421
b0003	PMID:17624493	2008	1	1
b0003	PMID:17908294	2007	2	0.333333333333333
b0003	PMID:18059444	2007	1	0.0178571428571429
b0003	PMID:1851535	1991	3	0.6
b0003	PMID:18753290	2008	2	0.166666666666667
b0003	PMID:18758769	2008	4	0.043956043956044
b0003	PMID:18793870	2009	1	0.00636942675159236
b0003	PMID:18974181	2009	1	0.0434782608695652
b0003	PMID:19055818	2008	1	0.125
b0003	PMID:19166610	2009	1	0.333333333333333
b0003	PMID:19216750	2009	6	0.4
b0003	PMID:19703305	2009	1	0.0147058823529412
b0003	PMID:19951951	2010	1	0.5
b0003	PMID:20064433	2009	5	0.3125
b0003	PMID:21039920	2010	1	0.0357142857142857
b0003	PMID:21070645	2010	1	0.027027027027027
b0003	PMID:21119630	2010	23	0.101769911504425
b0003	PMID:2165016	1990	1	0.5
b0003	PMID:2191895	1990	2	0.25
b0003	PMID:22018723	2012	1	0.0102040816326531
b0003	PMID:22082356	2011	1	0.0099009900990099
b0003	PMID:22082910	2011	1	0.0065359477124183
b0003	PMID:22110755	2011	1	0.333333333333333
b0003	PMID:22640862	2012	4	0.0816326530612245
b0003	PMID:22747501	2012	1	0.111111111111111
b0003	PMID:22860002	2012	1	0.0476190476190476
b0003	PMID:22989714	2012	2	0.0240963855421687
b0003	PMID:23015737	2012	1	0.008
b0003	PMID:23305350	2013	5	0.113636363636364
b0003	PMID:23633950	2013	1	0.0277777777777778
b0003	PMID:23872454	2013	3	0.0731707317073171
b0003	PMID:24171944	2013	1	0.166666666666667
b0003	PMID:24295448	2013	2	0.08
b0003	PMID:24461193	2014	1	0.00632911392405063
b0003	PMID:24656150	2014	1	0.00666666666666667
b0003	PMID:24688664	2012	3	0.0204081632653061
b0003	PMID:24865553	2014	2	0.0317460317460317
b0003	PMID:24907032	2014	1	0.00775193798449612
b0003	PMID:24992475	2014	1	0.00909090909090909
b0003	PMID:25255806	2014	1	0.0163934426229508
b0003	PMID:25325933	2015	2	0.0512820512820513
b0003	PMID:2542227	1989	7	0.466666666666667
b0003	PMID:26070803	2015	4	0.0533333333333333
b0003	PMID:26091431	2015	2	0.00709219858156028
b0003	PMID:2659439	1989	2	0.181818181818182
b0003	PMID:26809519	2016	4	0.666666666666667
b0003	PMID:2835591	1988	3	1
b0003	PMID:2838727	1987	8	1
b0003	PMID:28542173	2017	1	0.0142857142857143
b0003	PMID:28671965	2017	1	0.012987012987013
b0003	PMID:28705905	2017	1	0.0131578947368421
b0003	PMID:29523149	2018	2	0.0224719101123595
b0003	PMID:29551268	2018	1	0.0149253731343284
b0003	PMID:29685154	2018	4	0.0283687943262411
b0003	PMID:29686109	2018	1	0.00380228136882129
b0003	PMID:29713792	2018	1	0.0434782608695652
b0003	PMID:30023797	2018	51	0.836065573770492
b0003	PMID:30154778	2018	1	0.00641025641025641
b0003	PMID:3035340	1987	6	0.75
b0003	PMID:30359264	2018	1	0.0588235294117647
b0003	PMID:30445773	2018	1	0.0222222222222222
b0003	PMID:30616502	2019	1	0.0294117647058824
b0003	PMID:30630411	2019	6	0.072289156626506
b0003	PMID:3098560	1986	6	0.461538461538462
b0003	PMID:31047795	2019	3	0.0535714285714286
b0003	PMID:3121445	1987	1	0.125
b0003	PMID:3139660	1988	2	0.4
b0003	PMID:3141247	1988	2	0.5
b0003	PMID:31428070	2019	2	0.0117647058823529
b0003	PMID:31516550	2019	1	0.024390243902439
b0003	PMID:31527595	2019	16	0.533333333333333
b0003	PMID:31548868	2019	1	0.0126582278481013
b0003	PMID:31626625	2019	1	0.00980392156862745
b0003	PMID:31664160	2020	4	0.235294117647059
b0003	PMID:31712440	2019	26	0.18705035971223
b0003	PMID:31712583	2019	2	0.0392156862745098
b0003	PMID:32123183	2020	2	0.0952380952380952
b0003	PMID:32143571	2020	3	0.037037037037037
b0003	PMID:32279062	2020	2	0.0266666666666667
b0003	PMID:32589566	2020	2	0.0137931034482759
b0003	PMID:32743959	2020	9	0.101123595505618
b0003	PMID:32801175	2020	5	0.0387596899224806
b0003	PMID:32993619	2020	3	1
b0003	PMID:32995125	2020	2	0.0645161290322581
b0003	PMID:33025634	2021	1	0.333333333333333
b0003	PMID:33199509	2021	1	0.0185185185185185
b0003	PMID:33233415	2020	1	0.0625
b0003	PMID:33850714	2021	1	0.025
b0003	PMID:33897668	2021	1	0.0476190476190476
b0003	PMID:34132489	2021	1	0.04
b0003	PMID:34524650	2021	1	0.0147058823529412
b0003	PMID:34952576	2021	2	0.0392156862745098
b0003	PMID:35215059	2022	14	0.304347826086957
b0003	PMID:4148765	1974	1	0.166666666666667
b0003	PMID:4364333	1974	6	0.315789473684211
b0003	PMID:48255	1975	1	0.166666666666667
b0003	PMID:6259626	1981	9	0.642857142857143
b0003	PMID:6330029	1984	1	0.0714285714285714
b0003	PMID:6381964	1984	1	0.0303030303030303
b0003	PMID:7624444	1995	5	1
b0003	PMID:7961509	1994	12	1
b0003	PMID:8045426	1994	1	0.5
b0003	PMID:8192652	1994	4	0.666666666666667
b0003	PMID:8407827	1993	1	0.2
b0003	PMID:8595869	1996	2	0.666666666666667
b0003	PMID:8660667	1996	4	1
b0003	PMID:8768250	1995	4	0.266666666666667
b0003	PMID:9008889	1996	2	1
b0004	PMID:10806229	2000	2	0.4
b0004	PMID:11331237	2001	1	0.333333333333333
b0004	PMID:11806827	2002	1	0.0333333333333333
b0004	PMID:12949096	2003	1	0.05
b0004	PMID:1369320	1991	4	0.363636363636364
b0004	PMID:15271780	2004	1	0.25
b0004	PMID:16571132	2006	1	0.142857142857143
b0004	PMID:17017123	2006	2	0.153846153846154
b0004	PMID:17430556	2007	2	0.0263157894736842
b0004	PMID:17617643	2007	7	0.14
b0004	PMID:17979829	2007	4	1
b0004	PMID:18059444	2007	1	0.0178571428571429
b0004	PMID:18197985	2008	1	0.0120481927710843
b0004	PMID:18478070	2008	1	0.05
b0004	PMID:18485064	2008	6	0.0882352941176471
b0004	PMID:1851535	1991	2	0.4
b0004	PMID:18660808	2008	8	1
b0004	PMID:18662407	2008	1	0.027027027027027
b0004	PMID:18687074	2008	5	0.0213675213675214
b0004	PMID:18691972	2008	2	1
b0004	PMID:18753290	2008	2	0.166666666666667
b0004	PMID:18761623	2008	2	0.0298507462686567
b0004	PMID:18811726	2008	2	0.0454545454545455
b0004	PMID:19128451	2009	1	0.0333333333333333
b0004	PMID:19129220	2009	4	0.235294117647059
b0004	PMID:19154596	2009	1	0.012987012987013
b0004	PMID:19703305	2009	2	0.0294117647058824
b0004	PMID:19761441	2009	1	1
b0004	PMID:19943900	2010	2	0.0666666666666667
b0004	PMID:20019804	2009	1	0.02
b0004	PMID:20084284	2010	3	0.0167597765363128
b0004	PMID:20142038	2010	4	0.666666666666667
b0004	PMID:20807205	2010	1	0.0117647058823529
b0004	PMID:20923420	2010	3	0.125
b0004	PMID:21036862	2011	3	1
b0004	PMID:21039920	2010	1	0.0357142857142857
b0004	PMID:21091510	2010	6	0.0182926829268293
b0004	PMID:21170308	2010	3	0.0967741935483871
b0004	PMID:21219466	2011	3	0.038961038961039
b0004	PMID:21261849	2008	1	0.00884955752212389
b0004	PMID:21350489	2011	1	0.0138888888888889
b0004	PMID:21542858	2011	3	0.0461538461538462
b0004	PMID:21736639	2011	2	0.0135135135135135
b0004	PMID:21806785	2011	1	0.0181818181818182
b0004	PMID:21935351	2011	1	0.00584795321637427
b0004	PMID:21943292	2011	1	0.333333333333333
b0004	PMID:21995707	2011	1	0.012987012987013
b0004	PMID:2204248	1990	2	1
b0004	PMID:22082910	2011	1	0.0065359477124183
b0004	PMID:22108385	2011	1	0.0128205128205128
b0004	PMID:22110755	2011	1	0.333333333333333
b0004	PMID:22238377	2012	1	0.037037037037037
b0004	PMID:22289691	2012	2	0.5
b0004	PMID:22329926	2012	4	0.05
b0004	PMID:22347216	2012	1	0.0256410256410256
b0004	PMID:22463703	2012	1	0.1
b0004	PMID:22607086	2012	1	0.0277777777777778
b0004	PMID:22640862	2012	4	0.0816326530612245
b0004	PMID:22649324	2012	2	0.285714285714286
b0004	PMID:22701113	2012	2	0.0317460317460317
b0004	PMID:22747501	2012	1	0.111111111111111
b0004	PMID:22802934	2012	7	0.466666666666667
b0004	PMID:22882210	2012	1	0.0106382978723404
b0004	PMID:22931116	2012	6	0.0310880829015544
b0004	PMID:22950025	2012	1	0.0277777777777778
b0004	PMID:22989714	2012	2	0.0240963855421687
b0004	PMID:23029218	2012	6	0.0952380952380952
b0004	PMID:23190039	2013	11	0.0964912280701754
b0004	PMID:23326247	2013	14	0.212121212121212
b0004	PMID:23577149	2013	1	0.00236406619385343
b0004	PMID:23633950	2013	1	0.0277777777777778
b0004	PMID:23692518	2013	2	0.0072463768115942
b0004	PMID:23873705	2013	2	0.0833333333333333
b0004	PMID:23888912	2013	1	0.00826446280991736
b0004	PMID:24171944	2013	1	0.166666666666667
b0004	PMID:24295448	2013	9	0.36
b0004	PMID:24338599	2014	5	0.0152439024390244
b0004	PMID:24365332	2013	3	0.0714285714285714
b0004	PMID:24461193	2014	1	0.00632911392405063
b0004	PMID:24568122	2014	2	0.222222222222222
b0004	PMID:24725348	2014	1	0.0222222222222222
b0004	PMID:24743850	2014	3	0.5
b0004	PMID:24763829	2014	2	0.142857142857143
b0004	PMID:24810258	2014	1	0.111111111111111
b0004	PMID:24865553	2014	1	0.0158730158730159
b0004	PMID:24904559	2014	2	0.0571428571428571
b0004	PMID:24992475	2014	10	0.0909090909090909
b0004	PMID:25048369	2014	1	0.0833333333333333
b0004	PMID:25133632	2014	5	0.185185185185185
b0004	PMID:25176632	2014	1	0.0196078431372549
b0004	PMID:25206351	2014	6	0.0923076923076923
b0004	PMID:25231235	2014	2	0.0869565217391304
b0004	PMID:25325933	2015	2	0.0512820512820513
b0004	PMID:25340403	2014	3	0.0508474576271186
b0004	PMID:25364981	2014	5	0.185185185185185
b0004	PMID:25406381	2014	2	0.0526315789473684
b0004	PMID:25411846	2014	1	0.00699300699300699
b0004	PMID:2542227	1989	4	0.266666666666667
b0004	PMID:25598361	2015	1	0.0526315789473684
b0004	PMID:25794619	2015	1	0.0555555555555556
b0004	PMID:25854653	2015	3	1
b0004	PMID:25886351	2015	5	0.833333333333333
b0004	PMID:25950186	2015	1	0.0588235294117647
b0004	PMID:26070154	2015	6	0.0434782608695652
b0004	PMID:26070803	2015	4	0.0533333333333333
b0004	PMID:26091431	2015	20	0.0709219858156028
b0004	PMID:26244495	2015	1	0.00255102040816327
b0004	PMID:26260768	2015	3	0.0340909090909091
b0004	PMID:26440206	2015	4	0.363636363636364
b0004	PMID:26733068	2016	7	0.0419161676646707
b0004	PMID:26817670	2016	2	0.0952380952380952
b0004	PMID:26973620	2016	1	0.333333333333333
b0004	PMID:27148221	2016	1	0.00431034482758621
b0004	PMID:27161023	2016	2	1
b0004	PMID:27176811	2016	1	0.024390243902439
b0004	PMID:27255761	2016	3	0.115384615384615
b0004	PMID:27493859	2015	10	0.15625
b0004	PMID:27571753	2016	1	0.0769230769230769
b0004	PMID:27578754	2016	1	0.00806451612903226
b0004	PMID:28092263	2017	1	0.00746268656716418
b0004	PMID:28099413	2017	1	0.1
b0004	PMID:28139725	2017	3	0.0326086956521739
b0004	PMID:28166228	2017	1	0.0028328611898017
b0004	PMID:28174310	2017	3	0.1
b0004	PMID:28209633	2017	5	0.416666666666667
b0004	PMID:28348826	2016	1	0.0114942528735632
b0004	PMID:28376879	2017	1	0.05
b0004	PMID:28449380	2017	1	0.25
b0004	PMID:28597811	2017	1	0.024390243902439
b0004	PMID:28671965	2017	1	0.012987012987013
b0004	PMID:28744267	2017	1	0.0303030303030303
b0004	PMID:28798404	2017	1	0.25
b0004	PMID:28802046	2017	1	0.0285714285714286
b0004	PMID:28879110	2016	1	0.0208333333333333
b0004	PMID:28887440	2017	1	0.0166666666666667
b0004	PMID:28900282	2017	1	0.0666666666666667
b0004	PMID:29074996	2017	5	0.833333333333333
b0004	PMID:29085076	2018	1	1
b0004	PMID:29102609	2017	1	1
b0004	PMID:29259598	2017	3	0.0159574468085106
b0004	PMID:29363854	2018	1	0.1
b0004	PMID:29425492	2018	1	0.111111111111111
b0004	PMID:29437919	2018	1	0.04
b0004	PMID:29523149	2018	10	0.112359550561798
b0004	PMID:29526435	2018	1	0.0384615384615385
b0004	PMID:29554137	2018	1	0.0454545454545455
b0004	PMID:29685154	2018	2	0.0141843971631206
b0004	PMID:29686109	2018	1	0.00380228136882129
b0004	PMID:29713792	2018	1	0.0434782608695652
b0004	PMID:29796970	2018	2	0.1
b0004	PMID:29856851	2018	2	0.5
b0004	PMID:29867794	2018	1	0.111111111111111
b0004	PMID:29979679	2018	1	0.0344827586206897
b0004	PMID:30001325	2018	1	0.0666666666666667
b0004	PMID:30020925	2018	1	0.0555555555555556
b0004	PMID:30126986	2018	1	0.0526315789473684
b0004	PMID:30154778	2018	1	0.00641025641025641
b0004	PMID:30254116	2018	21	0.388888888888889
b0004	PMID:3035340	1987	1	0.125
b0004	PMID:30380104	2018	3	0.111111111111111
b0004	PMID:30410477	2018	2	0.0666666666666667
b0004	PMID:30498236	2018	1	0.166666666666667
b0004	PMID:30587241	2018	2	0.0689655172413793
b0004	PMID:30619203	2018	1	0.0714285714285714
b0004	PMID:30630411	2019	2	0.0240963855421687
b0004	PMID:30715747	2019	1	0.03125
b0004	PMID:30830751	2019	12	0.857142857142857
b0004	PMID:30958830	2019	1	0.5
b0004	PMID:3098560	1986	5	0.384615384615385
b0004	PMID:31009518	2019	1	0.00529100529100529
b0004	PMID:31011367	2019	2	0.0869565217391304
b0004	PMID:31024465	2019	1	0.0142857142857143
b0004	PMID:31113895	2019	3	0.00833333333333333
b0004	PMID:31155236	2019	1	0.0232558139534884
b0004	PMID:31164882	2019	2	0.333333333333333
b0004	PMID:3121445	1987	2	0.25
b0004	PMID:31288031	2019	3	0.272727272727273
b0004	PMID:31308373	2019	1	0.0454545454545455
b0004	PMID:31338122	2019	2	0.0186915887850467
b0004	PMID:31361051	2019	4	0.363636363636364
b0004	PMID:31391284	2019	6	0.115384615384615
b0004	PMID:3139660	1988	3	0.6
b0004	PMID:31428070	2019	2	0.0117647058823529
b0004	PMID:31511549	2019	3	0.3
b0004	PMID:31527595	2019	4	0.133333333333333
b0004	PMID:31527905	2019	2	0.125
b0004	PMID:31548868	2019	1	0.0126582278481013
b0004	PMID:31626625	2019	11	0.107843137254902
b0004	PMID:31664160	2020	5	0.294117647058824
b0004	PMID:31677193	2020	2	0.00925925925925926
b0004	PMID:31712583	2019	2	0.0392156862745098
b0004	PMID:31744912	2019	3	0.0576923076923077
b0004	PMID:31776341	2019	1	0.0108695652173913
b0004	PMID:31799627	2020	1	0.0434782608695652
b0004	PMID:31847108	2019	3	0.0714285714285714
b0004	PMID:32143571	2020	3	0.037037037037037
b0004	PMID:32149336	2020	1	0.00555555555555556
b0004	PMID:32279062	2020	2	0.0266666666666667
b0004	PMID:32316533	2020	1	0.0416666666666667
b0004	PMID:32487739	2020	1	0.0120481927710843
b0004	PMID:32551553	2020	4	0.148148148148148
b0004	PMID:32625179	2020	2	0.0294117647058824
b0004	PMID:32726577	2020	1	0.142857142857143
b0004	PMID:32732991	2020	7	0.132075471698113
b0004	PMID:32743959	2020	25	0.280898876404494
b0004	PMID:32873610	2020	9	0.321428571428571
b0004	PMID:32877414	2020	1	0.333333333333333
b0004	PMID:32956455	2021	1	0.142857142857143
b0004	PMID:32994334	2020	1	0.333333333333333
b0004	PMID:32995125	2020	4	0.129032258064516
b0004	PMID:33045732	2020	4	0.222222222222222
b0004	PMID:33069248	2020	1	0.1
b0004	PMID:33080209	2020	3	0.0714285714285714
b0004	PMID:33281764	2020	1	0.25
b0004	PMID:33324680	2020	1	0.0384615384615385
b0004	PMID:33519762	2020	2	0.0476190476190476
b0004	PMID:33594973	2021	17	0.586206896551724
b0004	PMID:33646434	2021	1	0.0227272727272727
b0004	PMID:33758089	2021	2	0.0714285714285714
b0004	PMID:34117249	2021	4	0.102564102564103
b0004	PMID:34122396	2021	1	0.166666666666667
b0004	PMID:34177845	2021	1	0.0153846153846154
b0004	PMID:34201916	2021	1	0.125
b0004	PMID:34281399	2021	3	0.5
b0004	PMID:34484154	2021	7	0.145833333333333
b0004	PMID:34557171	2021	1	0.0222222222222222
b0004	PMID:34645873	2021	1	0.5
b0004	PMID:34713608	2021	7	0.411764705882353
b0004	PMID:34794448	2021	1	1
b0004	PMID:34824977	2021	1	0.142857142857143
b0004	PMID:34858377	2021	1	0.125
b0004	PMID:34952576	2021	1	0.0196078431372549
b0004	PMID:35012345	2022	3	0.272727272727273
b0004	PMID:35080471	2022	2	0.0344827586206897
b0004	PMID:35145503	2022	3	0.0967741935483871
b0004	PMID:35164554	2022	4	0.08
b0004	PMID:35215059	2022	2	0.0434782608695652
b0004	PMID:35250998	2022	1	1
b0004	PMID:4148765	1974	1	0.166666666666667
b0004	PMID:4364333	1974	4	0.210526315789474
b0004	PMID:6259626	1981	2	0.142857142857143
b0004	PMID:6316258	1983	5	1
b0004	PMID:8074505	1994	7	1
b0004	PMID:8117070	1994	9	0.529411764705882
b0004	PMID:8192652	1994	2	0.333333333333333
b0004	PMID:8486274	1993	1	1
b0004	PMID:8768250	1995	11	0.733333333333333
b0004	PMID:8973347	1996	2	0.666666666666667
b0005	PMID:23421615	2013	1	0.00892857142857143
b0005	PMID:24391493	2014	1	0.2
b0005	PMID:28295231	2017	5	1
b0005	PMID:30190534	2018	1	0.0263157894736842
b0005	PMID:31548868	2019	2	0.0253164556962025
b0005	PMID:32163413	2020	1	0.00584795321637427
b0005	PMID:34283201	2021	1	0.333333333333333
b0005	PMID:34572615	2021	1	0.05
b0006	PMID:19578431	2009	1	0.25
b0006	PMID:21378183	2011	10	0.769230769230769
b0006	PMID:23197660	2013	1	0.0476190476190476
b0006	PMID:23471409	2013	2	0.0952380952380952
b0006	PMID:23593149	2013	1	0.05
b0006	PMID:23712352	2013	1	0.0133333333333333
b0006	PMID:23898337	2013	1	0.00892857142857143
b0006	PMID:24809820	2014	1	0.004149377593361
b0006	PMID:24903516	2014	1	0.00892857142857143
b0006	PMID:24926786	2014	1	0.00314465408805031
b0006	PMID:24952731	2014	1	0.125
b0006	PMID:25410299	2015	2	0.0512820512820513
b0006	PMID:25664592	2015	1	0.00465116279069767
b0006	PMID:26270534	2015	2	1
b0006	PMID:26473983	2016	26	0.928571428571429
b0006	PMID:27171259	2016	1	1
b0006	PMID:28225085	2017	1	0.0909090909090909
b0006	PMID:28845458	2017	1	0.2
b0006	PMID:30307099	2019	1	0.0833333333333333
b0006	PMID:31548868	2019	2	0.0253164556962025
b0006	PMID:31793899	2019	3	0.428571428571429
b0006	PMID:31848343	2019	1	0.00416666666666667
b0006	PMID:31921040	2019	1	0.333333333333333
b0006	PMID:32163413	2020	3	0.0175438596491228
b0006	PMID:32227509	2020	2	0.0434782608695652
b0006	PMID:32424247	2020	1	0.0232558139534884
b0006	PMID:32796037	2020	7	0.875
b0006	PMID:33106483	2020	19	0.863636363636364
b0006	PMID:33983378	2021	3	0.166666666666667
b0006	PMID:33995399	2021	3	0.032967032967033
b0006	PMID:34204632	2021	1	0.037037037037037
b0006	PMID:34663220	2021	2	0.0555555555555556
b0006	PMID:35173693	2021	56	0.145833333333333
b0006	PMID:35311508	2022	2	0.04
b0006	PMID:35409013	2022	1	0.0104166666666667
b0007	PMID:27900321	2016	1	0.00598802395209581
b0007	PMID:29117268	2017	1	0.0285714285714286
b0007	PMID:31548868	2019	2	0.0253164556962025
b0007	PMID:32518189	2020	4	0.0350877192982456
b0008	PMID:11298760	2001	2	1
b0008	PMID:14653859	2003	2	0.25
b0008	PMID:15299742	1996	1	1
b0008	PMID:15810435	2004	1	0.142857142857143
b0008	PMID:15828858	2005	1	0.0172413793103448
b0008	PMID:17313674	2007	2	0.0208333333333333
b0008	PMID:17880710	2007	1	0.00325732899022801
b0008	PMID:18005453	2007	4	0.363636363636364
b0008	PMID:18471274	2008	4	0.0317460317460317
b0008	PMID:18687684	2008	2	1
b0008	PMID:18714349	2008	1	0.00537634408602151
b0008	PMID:19401148	2009	1	1
b0008	PMID:19714241	2009	1	0.00699300699300699
b0008	PMID:19756045	2009	3	0.0294117647058824
b0008	PMID:20148428	2010	5	1
b0008	PMID:20529914	2010	5	1
b0008	PMID:20628568	2010	2	0.0140845070422535
b0008	PMID:20665642	2010	1	0.0666666666666667
b0008	PMID:21272324	2011	4	0.0130293159609121
b0008	PMID:21290439	2011	5	1
b0008	PMID:21574238	2011	1	1
b0008	PMID:21731702	2011	1	0.037037037037037
b0008	PMID:22196359	2011	4	0.5
b0008	PMID:22316217	2012	1	0.0714285714285714
b0008	PMID:22546509	2012	3	0.06
b0008	PMID:22694848	2012	1	0.00763358778625954
b0008	PMID:22761916	2012	5	0.0105708245243129
b0008	PMID:22884033	2012	1	0.004739336492891
b0008	PMID:23111869	2012	4	0.0251572327044025
b0008	PMID:23126556	2012	1	0.5
b0008	PMID:23145077	2012	3	0.0434782608695652
b0008	PMID:23292609	2013	1	0.0344827586206897
b0008	PMID:23301019	2013	1	0.0714285714285714
b0008	PMID:23360254	2013	2	0.08
b0008	PMID:23635356	2013	22	0.149659863945578
b0008	PMID:24454955	2014	2	0.0392156862745098
b0008	PMID:24498430	2014	1	0.0476190476190476
b0008	PMID:24656150	2014	1	0.00666666666666667
b0008	PMID:24688657	2012	16	0.842105263157895
b0008	PMID:24709835	2014	5	0.0657894736842105
b0008	PMID:24806808	2014	1	0.2
b0008	PMID:24810289	2014	1	0.00302114803625378
b0008	PMID:24958385	2013	1	0.00285714285714286
b0008	PMID:25024744	2014	1	0.0625
b0008	PMID:25233369	2014	1	0.0333333333333333
b0008	PMID:25298783	2014	5	0.178571428571429
b0008	PMID:25568946	2015	16	0.108108108108108
b0008	PMID:25626919	2015	1	0.125
b0008	PMID:25960127	2015	1	1
b0008	PMID:26185076	2015	5	0.102040816326531
b0008	PMID:26732758	2015	1	0.0125
b0008	PMID:27050126	2016	7	0.777777777777778
b0008	PMID:27242677	2016	1	0.2
b0008	PMID:27470070	2016	1	0.00704225352112676
b0008	PMID:27520031	2016	4	0.0317460317460317
b0008	PMID:27629544	2016	1	0.05
b0008	PMID:27713404	2016	1	0.0434782608695652
b0008	PMID:27900321	2016	2	0.0119760479041916
b0008	PMID:27941094	2017	1	0.333333333333333
b0008	PMID:27980672	2016	2	0.0132450331125828
b0008	PMID:28128357	2017	11	0.0443548387096774
b0008	PMID:28266571	2017	1	0.5
b0008	PMID:28324524	2015	1	0.0149253731343284
b0008	PMID:28614382	2017	1	0.00495049504950495
b0008	PMID:28928443	2017	1	0.032258064516129
b0008	PMID:28962609	2017	1	0.0185185185185185
b0008	PMID:29036481	2017	2	0.0198019801980198
b0008	PMID:29318197	2017	1	0.0285714285714286
b0008	PMID:29379085	2018	7	0.21875
b0008	PMID:29382315	2018	2	0.0131578947368421
b0008	PMID:29743953	2018	14	0.229508196721311
b0008	PMID:29864161	2018	22	0.709677419354839
b0008	PMID:29896180	2018	1	0.0416666666666667
b0008	PMID:29921903	2018	1	0.0192307692307692
b0008	PMID:30058311	2018	3	1
b0008	PMID:30180204	2018	3	0.0454545454545455
b0008	PMID:30304064	2018	1	0.0149253731343284
b0008	PMID:30352934	2018	7	0.0189189189189189
b0008	PMID:30455734	2018	2	0.0175438596491228
b0008	PMID:30486791	2018	2	0.0571428571428571
b0008	PMID:30531987	2018	2	1
b0008	PMID:30858855	2019	1	0.0714285714285714
b0008	PMID:30920693	2019	2	0.333333333333333
b0008	PMID:30944351	2019	1	0.0126582278481013
b0008	PMID:31057776	2019	1	0.0714285714285714
b0008	PMID:31548868	2019	1	0.0126582278481013
b0008	PMID:31658987	2020	1	1
b0008	PMID:31664160	2020	4	0.235294117647059
b0008	PMID:31712440	2019	1	0.00719424460431655
b0008	PMID:31787963	2019	1	0.03125
b0008	PMID:31871051	2020	1	0.1
b0008	PMID:31908924	2020	3	0.0476190476190476
b0008	PMID:32038596	2020	1	0.0555555555555556
b0008	PMID:32204692	2020	8	0.571428571428571
b0008	PMID:32279062	2020	2	0.0266666666666667
b0008	PMID:32293266	2020	1	0.333333333333333
b0008	PMID:32525270	2020	1	1
b0008	PMID:32536603	2020	3	0.25
b0008	PMID:32659911	2020	1	0.0147058823529412
b0008	PMID:32732991	2020	4	0.0754716981132075
b0008	PMID:32801175	2020	3	0.0232558139534884
b0008	PMID:32823955	2020	1	0.001230012300123
b0008	PMID:32948758	2020	1	0.04
b0008	PMID:33001250	2020	1	0.0666666666666667
b0008	PMID:33324810	2020	1	0.0344827586206897
b0008	PMID:33407786	2021	1	0.125
b0008	PMID:34149668	2021	3	0.0169491525423729
b0008	PMID:34385485	2021	1	0.0126582278481013
b0008	PMID:34387784	2021	1	0.0126582278481013
b0008	PMID:34561442	2021	2	0.0118343195266272
b0008	PMID:34758020	2021	1	0.04
b0008	PMID:34806807	2021	1	0.05
b0008	PMID:34823583	2021	8	0.195121951219512
b0008	PMID:35119567	2022	1	0.5
b0008	PMID:35193678	2022	2	0.0192307692307692
b0008	PMID:7592346	1995	6	1
b0008	PMID:8572885	1995	1	0.2
b0008	PMID:8805555	1996	2	1
b0008	PMID:8953718	1996	1	0.1
b0008	PMID:9007983	1997	1	1
b0009	PMID:1459941	1992	1	0.1
b0009	PMID:18005453	2007	2	0.181818181818182
b0009	PMID:18363797	2008	1	0.0119047619047619
b0009	PMID:21528011	2011	1	0.00540540540540541
b0009	PMID:22058578	2012	1	1
b0009	PMID:22451726	2011	1	0.0116279069767442
b0009	PMID:22548736	2012	2	0.0176991150442478
b0009	PMID:22963009	2012	1	0.125
b0009	PMID:23274138	2013	1	0.00699300699300699
b0009	PMID:23475618	2013	1	0.166666666666667
b0009	PMID:23526978	2013	3	0.0909090909090909
b0009	PMID:25886522	2015	2	0.0303030303030303
b0009	PMID:26419219	2016	2	0.0606060606060606
b0009	PMID:26922674	2016	7	0.583333333333333
b0009	PMID:28266571	2017	1	0.5
b0009	PMID:29606352	2018	1	0.00325732899022801
b0009	PMID:30371052	2018	1	1
b0009	PMID:30723617	2019	1	0.0263157894736842
b0009	PMID:3106322	1987	1	0.142857142857143
b0009	PMID:31548868	2019	1	0.0126582278481013
b0009	PMID:31921086	2019	1	0.25
b0009	PMID:32029761	2020	1	0.0185185185185185
b0009	PMID:32492392	2020	1	1
b0009	PMID:32797079	2020	1	0.0769230769230769
b0009	PMID:32974326	2020	1	0.0217391304347826
b0009	PMID:3308848	1987	1	0.111111111111111
b0009	PMID:33139726	2020	12	0.857142857142857
b0009	PMID:332135	1977	1	1
b0009	PMID:33692198	2021	1	0.0208333333333333
b0009	PMID:34361254	2021	3	0.375
b0009	PMID:34806807	2021	1	0.05
b0009	PMID:3886012	1985	2	0.166666666666667
b0009	PMID:3888958	1985	1	0.25
b0009	PMID:4579877	1973	2	0.25
b0009	PMID:6307982	1983	3	0.25
b0009	PMID:6328216	1984	3	0.375
b0009	PMID:6363588	1983	1	0.111111111111111
b0009	PMID:6460021	1982	5	0.25
b0009	PMID:7026535	1981	2	0.166666666666667
b0009	PMID:7031034	1981	2	0.285714285714286
b0009	PMID:7047497	1982	3	0.375
b0009	PMID:7551035	1995	1	0.5
b0010	PMID:10993908	2000	1	0.5
b0010	PMID:19776167	2009	1	0.0476190476190476
b0010	PMID:20562308	2010	1	0.25
b0010	PMID:21390321	2011	1	0.25
b0010	PMID:21559524	2011	2	0.4
b0010	PMID:22022435	2011	1	0.333333333333333
b0010	PMID:22493677	2012	2	0.222222222222222
b0010	PMID:22992527	2012	1	0.00813008130081301
b0010	PMID:23844911	2013	9	0.818181818181818
b0010	PMID:24260236	2013	1	0.0166666666666667
b0010	PMID:24512041	2014	1	0.111111111111111
b0010	PMID:24990378	2014	9	0.138461538461538
b0010	PMID:25793530	2015	1	1
b0010	PMID:26335199	2015	11	0.0758620689655172
b0010	PMID:27159665	2016	1	0.166666666666667
b0010	PMID:27194805	2016	1	0.142857142857143
b0010	PMID:27220405	2016	1	0.166666666666667
b0010	PMID:27222664	2016	1	0.05
b0010	PMID:27881975	2016	2	0.5
b0010	PMID:28537256	2017	1	0.0116279069767442
b0010	PMID:28609783	2017	1	0.025
b0010	PMID:30123210	2018	11	0.0670731707317073
b0010	PMID:30177705	2018	1	0.0588235294117647
b0010	PMID:30333234	2018	6	0.857142857142857
b0010	PMID:30410576	2018	9	0.428571428571429
b0010	PMID:30728866	2019	1	0.1
b0010	PMID:30805819	2019	16	1
b0010	PMID:30988035	2019	5	0.0290697674418605
b0010	PMID:31046828	2019	28	0.164705882352941
b0010	PMID:31160739	2019	6	1
b0010	PMID:31245784	2019	44	0.8
b0010	PMID:31548868	2019	1	0.0126582278481013
b0010	PMID:31837552	2020	18	0.947368421052632
b0010	PMID:31921009	2019	1	0.0121951219512195
b0010	PMID:32099421	2020	5	0.151515151515152
b0010	PMID:32398310	2020	2	0.142857142857143
b0010	PMID:32845915	2020	1	0.125
b0010	PMID:32948587	2020	1	1
b0010	PMID:32995523	2018	1	1
b0010	PMID:33008603	2020	1	0.5
b0010	PMID:33987533	2021	1	0.00813008130081301
b0010	PMID:34471488	2021	83	0.965116279069767
b0010	PMID:34524650	2021	1	0.0147058823529412
b0010	PMID:34575058	2021	57	0.966101694915254
b0010	PMID:34943759	2021	1	0.0212765957446809
b0010	PMID:35049991	2022	5	1
b0010	PMID:35126325	2021	1	0.0303030303030303
b0010	PMID:35154027	2021	1	0.03125
b0011	PMID:17636861	2007	2	1
b0011	PMID:18226237	2008	87	0.97752808988764
b0011	PMID:19528070	2009	1	0.0238095238095238
b0011	PMID:20041161	2009	2	0.4
b0011	PMID:22032405	2011	1	0.0588235294117647
b0011	PMID:23028785	2012	1	1
b0011	PMID:24111745	2014	5	1
b0011	PMID:26677845	2015	1	0.0217391304347826
b0011	PMID:29867840	2018	1	0.0476190476190476
b0011	PMID:31548868	2019	4	0.0506329113924051
b0011	PMID:32973722	2020	4	0.00676818950930626
b0013	PMID:21553488	2011	1	0.111111111111111
b0013	PMID:31548868	2019	10	0.126582278481013
b0013	PMID:32670425	2020	1	0.0909090909090909
b0014	PMID:10024378	1999	1	0.25
b0014	PMID:10024459	1999	5	1
b0014	PMID:10024560	1999	8	0.8
b0014	PMID:10048327	1999	5	1
b0014	PMID:10066478	1998	1	1
b0014	PMID:10068443	1999	11	1
b0014	PMID:10074100	1999	6	0.857142857142857
b0014	PMID:10085289	1999	2	1
b0014	PMID:10087258	1999	2	0.333333333333333
b0014	PMID:10092456	1999	4	0.8
b0014	PMID:10092518	1999	1	0.5
b0014	PMID:10099335	1998	1	0.5
b0014	PMID:10100860	1999	7	0.777777777777778
b0014	PMID:10100869	1999	5	0.454545454545455
b0014	PMID:10194333	1999	20	1
b0014	PMID:10196216	1999	6	1
b0014	PMID:10198021	1999	1	1
b0014	PMID:10210198	1999	2	1
b0014	PMID:10318904	1999	15	1
b0014	PMID:10344193	1999	6	0.3
b0014	PMID:10348869	1999	8	0.666666666666667
b0014	PMID:10350619	1999	11	0.785714285714286
b0014	PMID:10352014	1999	6	0.75
b0014	PMID:10369787	1999	15	1
b0014	PMID:10375627	1999	14	0.538461538461538
b0014	PMID:10380927	1999	8	0.666666666666667
b0014	PMID:10402463	1999	1	0.166666666666667
b0014	PMID:10413868	1999	3	0.75
b0014	PMID:10424346	1999	3	1
b0014	PMID:10427084	1999	1	0.5
b0014	PMID:10430932	1999	8	0.571428571428571
b0014	PMID:10437825	1999	3	1
b0014	PMID:10441154	1999	3	1
b0014	PMID:10446707	1999	3	1
b0014	PMID:10458167	1999	8	0.444444444444444
b0014	PMID:10458735	1999	1	0.166666666666667
b0014	PMID:10459017	1999	3	0.6
b0014	PMID:10467180	1999	1	0.5
b0014	PMID:10478477	1999	20	0.909090909090909
b0014	PMID:10497158	1999	5	0.238095238095238
b0014	PMID:10517607	1999	2	0.5
b0014	PMID:10521435	1999	10	0.625
b0014	PMID:10524800	1999	2	0.4
b0014	PMID:10547057	1999	8	1
b0014	PMID:10560910	1999	14	1
b0014	PMID:10570141	1999	2	0.25
b0014	PMID:10571026	1999	1	1
b0014	PMID:10574456	1999	7	0.368421052631579
b0014	PMID:10581673	1999	2	1
b0014	PMID:10587366	1999	1	1
b0014	PMID:10593971	1999	14	0.608695652173913
b0014	PMID:10594827	1999	4	0.173913043478261
b0014	PMID:10601016	1999	6	0.666666666666667
b0014	PMID:10607895	2000	4	1
b0014	PMID:10608870	1999	6	0.5
b0014	PMID:10613892	2000	3	0.375
b0014	PMID:10629222	2000	2	0.5
b0014	PMID:10631262	2000	5	0.833333333333333
b0014	PMID:10637285	2000	30	1
b0014	PMID:10658654	2000	2	0.181818181818182
b0014	PMID:10675398	2000	1	1
b0014	PMID:10678590	2000	2	1
b0014	PMID:10698746	2000	1	0.25
b0014	PMID:10713091	2000	4	0.307692307692308
b0014	PMID:10742174	2000	7	1
b0014	PMID:10756520	2000	3	1
b0014	PMID:10759526	2000	6	1
b0014	PMID:10768994	2000	1	0.142857142857143
b0014	PMID:10772895	2000	2	1
b0014	PMID:10774621	2000	4	1
b0014	PMID:10777498	2000	2	1
b0014	PMID:10791710	2000	4	0.307692307692308
b0014	PMID:10801805	2000	12	0.75
b0014	PMID:10801971	2000	1	0.2
b0014	PMID:10821188	2000	2	1
b0014	PMID:10846221	2000	4	0.307692307692308
b0014	PMID:10866831	2000	1	0.25
b0014	PMID:10903518	2000	2	0.125
b0014	PMID:10922361	2000	1	1
b0014	PMID:10922484	2000	3	1
b0014	PMID:10930581	2000	6	0.666666666666667
b0014	PMID:10931286	2000	4	0.16
b0014	PMID:10931694	2000	3	0.272727272727273
b0014	PMID:10944961	2000	1	0.5
b0014	PMID:10960101	2000	1	1
b0014	PMID:10972933	2000	3	0.230769230769231
b0014	PMID:10990266	2000	2	1
b0014	PMID:10998182	2000	1	0.333333333333333
b0014	PMID:11018062	2000	39	0.78
b0014	PMID:11018997	2000	1	1
b0014	PMID:11024261	2000	5	0.5
b0014	PMID:11030571	2000	2	0.5
b0014	PMID:11035954	2000	3	0.5
b0014	PMID:11048657	2000	1	1
b0014	PMID:11050927	2000	1	0.25
b0014	PMID:11053447	2001	2	0.0869565217391304
b0014	PMID:11054122	2000	2	0.4
b0014	PMID:11062236	2001	1	0.0666666666666667
b0014	PMID:11073557	2000	1	0.333333333333333
b0014	PMID:11076019	2000	7	1
b0014	PMID:11084044	2001	8	0.444444444444444
b0014	PMID:11087363	2000	7	0.636363636363636
b0014	PMID:11090270	2000	7	1
b0014	PMID:11094158	2000	2	1
b0014	PMID:11101327	2000	4	0.307692307692308
b0014	PMID:11106641	2001	8	0.228571428571429
b0014	PMID:11114930	2001	1	0.25
b0014	PMID:11124030	2000	1	0.0833333333333333
b0014	PMID:11149926	2001	2	1
b0014	PMID:11157945	2001	6	0.75
b0014	PMID:11160083	2001	1	0.125
b0014	PMID:11162122	2001	17	0.607142857142857
b0014	PMID:11162684	2001	2	0.5
b0014	PMID:11224572	2001	9	0.6
b0014	PMID:11230128	2001	9	1
b0014	PMID:11231020	2001	6	1
b0014	PMID:11244053	2001	4	0.285714285714286
b0014	PMID:11244056	2001	1	0.333333333333333
b0014	PMID:11254127	2001	4	0.4
b0014	PMID:11258915	2001	12	1
b0014	PMID:11274096	2001	1	1
b0014	PMID:11277997	2001	1	0.0833333333333333
b0014	PMID:11297423	2001	3	1
b0014	PMID:11304554	2001	1	1
b0014	PMID:11309116	2001	1	0.142857142857143
b0014	PMID:11309122	2001	8	0.666666666666667
b0014	PMID:11311562	2001	7	1
b0014	PMID:11313801	2001	1	1
b0014	PMID:11375526	2001	2	0.153846153846154
b0014	PMID:11376662	2001	8	0.8
b0014	PMID:11387036	2001	1	1
b0014	PMID:11388813	2001	2	1
b0014	PMID:11407116	2001	4	0.5
b0014	PMID:11412354	2001	3	1
b0014	PMID:11459227	2001	1	0.166666666666667
b0014	PMID:11479711	2001	7	0.411764705882353
b0014	PMID:11483004	2001	2	0.181818181818182
b0014	PMID:11485367	2001	3	0.6
b0014	PMID:11498759	2001	2	0.5
b0014	PMID:11514513	2001	5	0.277777777777778
b0014	PMID:11516154	2001	3	0.75
b0014	PMID:11517217	2001	4	0.5
b0014	PMID:11525240	2001	3	0.214285714285714
b0014	PMID:11525638	2001	2	0.5
b0014	PMID:11536134	2001	2	0.5
b0014	PMID:11544208	2001	22	1
b0014	PMID:11544239	2001	1	0.1
b0014	PMID:11551485	2001	1	1
b0014	PMID:11554926	2001	3	0.15
b0014	PMID:11558314	2001	2	0.5
b0014	PMID:11566990	2001	1	0.166666666666667
b0014	PMID:11573348	2001	12	1
b0014	PMID:11580258	2001	5	0.5
b0014	PMID:11580860	2001	1	1
b0014	PMID:11581168	2001	1	1
b0014	PMID:11592405	2001	11	0.846153846153846
b0014	PMID:11595173	2001	4	1
b0014	PMID:11676610	2001	1	0.1
b0014	PMID:11717522	2001	2	0.166666666666667
b0014	PMID:11717868	1998	7	1
b0014	PMID:11720291	2001	5	0.714285714285714
b0014	PMID:11724541	2001	4	1
b0014	PMID:11731148	2001	10	0.37037037037037
b0014	PMID:11732157	2001	1	1
b0014	PMID:11733493	2002	6	1
b0014	PMID:11733576	2001	15	1
b0014	PMID:11737947	2001	4	0.137931034482759
b0014	PMID:11741332	2001	1	0.111111111111111
b0014	PMID:11752390	2001	2	0.333333333333333
b0014	PMID:11798793	2000	2	1
b0014	PMID:11807091	2002	3	1
b0014	PMID:11812147	2002	1	0.5
b0014	PMID:11834128	2002	3	0.214285714285714
b0014	PMID:11858724	2002	1	0.25
b0014	PMID:11860552	2002	1	0.125
b0014	PMID:11877453	2002	5	1
b0014	PMID:11889118	2002	4	0.266666666666667
b0014	PMID:11899049	2002	2	0.333333333333333
b0014	PMID:11917132	2002	6	0.545454545454545
b0014	PMID:11927023	2002	1	1
b0014	PMID:11939789	2002	1	1
b0014	PMID:11953969	2002	1	1
b0014	PMID:11967375	2002	1	0.0714285714285714
b0014	PMID:11970958	2002	13	1
b0014	PMID:11972783	2002	1	0.0526315789473684
b0014	PMID:11985624	2002	1	0.1
b0014	PMID:12037306	2002	2	0.166666666666667
b0014	PMID:12037598	2002	5	1
b0014	PMID:12049651	2002	1	0.333333333333333
b0014	PMID:12049662	2002	1	0.5
b0014	PMID:12052876	2002	2	0.666666666666667
b0014	PMID:12054669	2002	9	0.36
b0014	PMID:12055312	2002	1	0.5
b0014	PMID:12057949	2002	1	0.04
b0014	PMID:12058204	2000	6	1
b0014	PMID:12059959	2002	5	0.227272727272727
b0014	PMID:12061803	2002	4	0.5
b0014	PMID:12071648	2002	1	0.333333333333333
b0014	PMID:12076355	2002	7	0.212121212121212
b0014	PMID:12081501	2002	7	1
b0014	PMID:12093378	2002	2	0.105263157894737
b0014	PMID:12119343	2002	2	0.666666666666667
b0014	PMID:12139937	2002	1	0.0666666666666667
b0014	PMID:12142139	2002	2	0.666666666666667
b0014	PMID:12150913	2002	7	0.777777777777778
b0014	PMID:12161559	2002	1	1
b0014	PMID:12163464	2002	2	1
b0014	PMID:12176046	2002	5	1
b0014	PMID:12177805	2002	1	1
b0014	PMID:12182832	2002	5	1
b0014	PMID:12183460	2002	11	0.478260869565217
b0014	PMID:12199701	2002	4	1
b0014	PMID:12205085	2002	4	0.571428571428571
b0014	PMID:12207689	2002	6	1
b0014	PMID:12208238	2002	2	0.666666666666667
b0014	PMID:12218116	2002	1	1
b0014	PMID:12220194	2002	1	0.0909090909090909
b0014	PMID:12224648	2002	2	0.5
b0014	PMID:12226666	2002	1	0.142857142857143
b0014	PMID:12237299	2002	9	0.9
b0014	PMID:12237699	1996	1	0.2
b0014	PMID:12356325	2002	16	1
b0014	PMID:12356871	2002	236	0.9957805907173
b0014	PMID:12368105	2002	3	0.333333333333333
b0014	PMID:12369934	2001	3	0.5
b0014	PMID:12383055	2003	15	0.714285714285714
b0014	PMID:12387711	2002	11	0.647058823529412
b0014	PMID:12403776	2002	4	0.2
b0014	PMID:12417440	2002	2	1
b0014	PMID:12422512	2002	2	0.333333333333333
b0014	PMID:12438415	2002	2	1
b0014	PMID:12442897	2002	10	0.526315789473684
b0014	PMID:12446654	2002	5	1
b0014	PMID:12453305	2002	7	0.538461538461538
b0014	PMID:12454054	2002	4	0.571428571428571
b0014	PMID:12456267	2002	2	0.25
b0014	PMID:12457965	2002	1	1
b0014	PMID:12461080	2002	3	1
b0014	PMID:12475169	2002	5	0.714285714285714
b0014	PMID:12475170	2002	5	0.625
b0014	PMID:12479794	2003	1	0.0526315789473684
b0014	PMID:12493732	2003	3	1
b0014	PMID:12499358	2002	18	0.9
b0014	PMID:12516564	2002	2	1
b0014	PMID:12527761	2003	3	1
b0014	PMID:12535685	2002	1	1
b0014	PMID:12537549	2003	4	0.5
b0014	PMID:12537600	2002	2	0.025
b0014	PMID:12553723	2002	8	0.470588235294118
b0014	PMID:12555412	1999	1	1
b0014	PMID:12565879	2003	2	0.125
b0014	PMID:12581648	2003	1	0.25
b0014	PMID:12588096	2002	2	1
b0014	PMID:12591899	2003	1	0.5
b0014	PMID:12591910	2003	1	0.5
b0014	PMID:12603737	2003	10	0.666666666666667
b0014	PMID:12620125	2003	1	0.037037037037037
b0014	PMID:12624113	2003	1	0.0909090909090909
b0014	PMID:12630897	2003	1	0.333333333333333
b0014	PMID:12637539	2003	9	0.75
b0014	PMID:12651006	2003	3	1
b0014	PMID:12654915	2003	12	0.8
b0014	PMID:12655402	2003	1	0.0909090909090909
b0014	PMID:12713466	2003	1	0.125
b0014	PMID:12718534	2003	15	0.882352941176471
b0014	PMID:12718535	2003	14	0.736842105263158
b0014	PMID:12721516	2003	4	0.266666666666667
b0014	PMID:12723980	2003	1	1
b0014	PMID:12732306	2003	1	0.5
b0014	PMID:12743109	2003	1	1
b0014	PMID:12756233	2003	1	0.0217391304347826
b0014	PMID:12768776	2000	4	1
b0014	PMID:12787468	2003	2	0.5
b0014	PMID:12788720	2003	8	1
b0014	PMID:12810912	2003	8	0.8
b0014	PMID:12821648	2003	1	1
b0014	PMID:12827321	2004	1	0.25
b0014	PMID:12828638	2003	1	0.166666666666667
b0014	PMID:12834280	2003	1	1
b0014	PMID:12838323	2003	1	0.5
b0014	PMID:12840016	2003	6	0.3
b0014	PMID:12840885	1999	1	1
b0014	PMID:12847084	2003	1	0.333333333333333
b0014	PMID:12871959	2003	1	0.0333333333333333
b0014	PMID:12885238	2003	3	0.25
b0014	PMID:12889029	2003	2	0.666666666666667
b0014	PMID:12890020	2003	1	0.0526315789473684
b0014	PMID:12911840	2003	7	0.0897435897435897
b0014	PMID:12928495	2003	7	0.777777777777778
b0014	PMID:12954215	2003	1	1
b0014	PMID:12954627	2003	3	1
b0014	PMID:12970459	2003	4	0.363636363636364
b0014	PMID:13129951	2003	1	0.5
b0014	PMID:1332935	1992	1	0.166666666666667
b0014	PMID:1346093	1992	4	0.363636363636364
b0014	PMID:1346251	1992	3	0.428571428571429
b0014	PMID:1346469	1992	7	1
b0014	PMID:1346610	1992	3	0.75
b0014	PMID:1349157	1992	3	0.75
b0014	PMID:1359538	1992	3	0.3
b0014	PMID:1360930	1992	5	0.555555555555556
b0014	PMID:1361234	1992	8	0.727272727272727
b0014	PMID:1362210	1992	1	0.333333333333333
b0014	PMID:1369475	1992	4	1
b0014	PMID:1369490	1992	5	0.555555555555556
b0014	PMID:1372635	1992	1	1
b0014	PMID:1386330	1992	3	0.6
b0014	PMID:1386674	1992	4	1
b0014	PMID:1396676	1992	8	0.8
b0014	PMID:1400176	1992	5	0.25
b0014	PMID:1422211	1992	3	1
b0014	PMID:1423635	1992	1	1
b0014	PMID:1423730	1992	1	0.142857142857143
b0014	PMID:1429465	1992	11	1
b0014	PMID:1438220	1992	3	0.6
b0014	PMID:14514358	2003	3	1
b0014	PMID:14515458	2003	1	0.166666666666667
b0014	PMID:14563868	2003	1	0.333333333333333
b0014	PMID:14563887	2003	1	0.5
b0014	PMID:14572058	2003	4	1
b0014	PMID:14573869	2003	9	1
b0014	PMID:14596822	2003	5	1
b0014	PMID:1459952	1992	8	0.888888888888889
b0014	PMID:1460007	1992	10	1
b0014	PMID:14606689	2003	1	0.2
b0014	PMID:14615813	2003	7	0.875
b0014	PMID:14617181	2003	5	0.294117647058824
b0014	PMID:14623997	2003	3	1
b0014	PMID:14624872	2004	7	1
b0014	PMID:14627199	2003	4	1
b0014	PMID:14629008	2003	1	0.142857142857143
b0014	PMID:14638689	2004	4	1
b0014	PMID:14638855	2003	5	0.833333333333333
b0014	PMID:14640692	2003	1	0.0625
b0014	PMID:14651621	2004	6	1
b0014	PMID:14651749	2003	2	0.666666666666667
b0014	PMID:14688414	2003	1	0.333333333333333
b0014	PMID:14702418	2004	1	0.0909090909090909
b0014	PMID:14711509	2004	1	1
b0014	PMID:1471976	1992	3	1
b0014	PMID:14719884	2004	1	1
b0014	PMID:14726952	2004	8	0.615384615384615
b0014	PMID:14728719	2004	26	0.65
b0014	PMID:14729669	2004	1	0.333333333333333
b0014	PMID:14731284	2004	3	0.130434782608696
b0014	PMID:1473150	1992	1	1
b0014	PMID:14734171	2004	4	0.307692307692308
b0014	PMID:14741222	2004	8	0.470588235294118
b0014	PMID:14757064	2004	13	0.65
b0014	PMID:14960329	2004	5	0.333333333333333
b0014	PMID:14965767	2003	3	0.5
b0014	PMID:14991425	2004	1	0.111111111111111
b0014	PMID:15009904	2004	1	0.0555555555555556
b0014	PMID:1502192	1992	1	0.5
b0014	PMID:15023062	2004	1	0.125
b0014	PMID:15025558	2004	1	1
b0014	PMID:15039070	2004	1	0.5
b0014	PMID:15040816	2004	1	1
b0014	PMID:15040820	2004	1	1
b0014	PMID:15044009	2004	5	0.5
b0014	PMID:1504589	1992	1	1
b0014	PMID:15070425	2004	4	1
b0014	PMID:15084258	2004	3	0.428571428571429
b0014	PMID:15100228	2004	3	0.1875
b0014	PMID:15100266	2004	2	1
b0014	PMID:15102842	2004	9	0.473684210526316
b0014	PMID:1512194	1992	2	0.5
b0014	PMID:15125230	2004	2	0.666666666666667
b0014	PMID:15128516	2004	1	0.5
b0014	PMID:15128935	2004	3	0.272727272727273
b0014	PMID:15132751	2004	5	0.0314465408805031
b0014	PMID:15144563	2004	2	0.285714285714286
b0014	PMID:15147737	2004	3	1
b0014	PMID:15168861	2004	5	0.714285714285714
b0014	PMID:15169651	2003	6	1
b0014	PMID:15175291	2004	1	0.333333333333333
b0014	PMID:15176868	2004	1	0.2
b0014	PMID:1518064	1992	1	0.2
b0014	PMID:15184371	2004	5	0.161290322580645
b0014	PMID:15188890	2000	7	0.538461538461538
b0014	PMID:15197758	2004	2	1
b0014	PMID:15219405	2004	4	1
b0014	PMID:15256556	2004	6	1
b0014	PMID:15263835	2004	1	0.5
b0014	PMID:15285621	2004	3	0.428571428571429
b0014	PMID:15289551	2004	1	0.027027027027027
b0014	PMID:15298704	2004	1	1
b0014	PMID:15338421	2004	1	0.333333333333333
b0014	PMID:15342595	2004	9	1
b0014	PMID:1534276	1992	10	0.666666666666667
b0014	PMID:15351650	2004	7	0.411764705882353
b0014	PMID:153669	1978	2	0.2
b0014	PMID:1536924	1992	3	1
b0014	PMID:15381160	2005	2	0.666666666666667
b0014	PMID:15383840	2004	1	0.0454545454545455
b0014	PMID:15448982	2004	14	0.583333333333333
b0014	PMID:1544910	1992	9	1
b0014	PMID:15451558	2004	4	1
b0014	PMID:15452181	2004	1	0.25
b0014	PMID:15461799	2004	2	1
b0014	PMID:15465612	2004	1	1
b0014	PMID:15470057	2004	2	1
b0014	PMID:15472720	2004	15	0.288461538461538
b0014	PMID:15478358	2004	1	1
b0014	PMID:15485839	2004	1	0.0256410256410256
b0014	PMID:15489435	2004	4	0.222222222222222
b0014	PMID:15491140	2004	12	1
b0014	PMID:15498039	2004	2	1
b0014	PMID:15502355	2004	2	0.285714285714286
b0014	PMID:15504913	2004	3	1
b0014	PMID:15516558	2004	3	0.428571428571429
b0014	PMID:15528371	2004	2	1
b0014	PMID:15535866	2004	1	0.00543478260869565
b0014	PMID:15537752	2004	1	0.1
b0014	PMID:15545634	2004	1	0.142857142857143
b0014	PMID:15545825	2004	5	1
b0014	PMID:15547289	2004	5	0.5
b0014	PMID:15555931	2004	17	1
b0014	PMID:15557375	2004	6	1
b0014	PMID:15567154	2005	7	0.777777777777778
b0014	PMID:1559241	1992	2	1
b0014	PMID:15592456	2005	2	0.0833333333333333
b0014	PMID:15599780	2005	8	1
b0014	PMID:15607222	2005	1	0.5
b0014	PMID:15611333	2004	1	0.5
b0014	PMID:15621460	2005	1	0.2
b0014	PMID:15629064	2005	6	0.193548387096774
b0014	PMID:15631634	2005	4	0.153846153846154
b0014	PMID:15631991	2005	2	0.166666666666667
b0014	PMID:15650647	2005	4	1
b0014	PMID:1565647	1992	4	1
b0014	PMID:15664980	2005	2	0.222222222222222
b0014	PMID:15665332	2005	1	0.0714285714285714
b0014	PMID:15680386	2005	2	1
b0014	PMID:15684029	2005	20	0.8
b0014	PMID:15687202	2005	1	0.5
b0014	PMID:15694339	2005	9	0.818181818181818
b0014	PMID:15696608	2004	4	1
b0014	PMID:15702537	2004	3	0.2
b0014	PMID:15705578	2005	6	0.333333333333333
b0014	PMID:15707488	2005	28	0.155555555555556
b0014	PMID:15708006	2005	1	0.5
b0014	PMID:15710045	2005	56	0.982456140350877
b0014	PMID:15712328	2005	1	1
b0014	PMID:15723751	2005	13	1
b0014	PMID:15741180	2005	40	1
b0014	PMID:15748988	2005	1	0.333333333333333
b0014	PMID:15748993	2005	1	0.125
b0014	PMID:15757896	2005	1	0.5
b0014	PMID:15770419	2005	191	0.726235741444867
b0014	PMID:15771780	2005	1	0.166666666666667
b0014	PMID:1577695	1992	5	0.454545454545455
b0014	PMID:15784612	2005	1	0.5
b0014	PMID:15789261	2005	8	0.8
b0014	PMID:15792799	2005	4	0.363636363636364
b0014	PMID:15804347	2005	8	0.533333333333333
b0014	PMID:15827295	2005	8	1
b0014	PMID:15836518	2005	2	0.5
b0014	PMID:15847694	2005	1	0.166666666666667
b0014	PMID:15849697	2005	7	1
b0014	PMID:15862128	2005	1	1
b0014	PMID:15866710	2005	2	0.25
b0014	PMID:15866731	2005	1	0.333333333333333
b0014	PMID:15866952	2005	2	0.5
b0014	PMID:1586970	1992	1	0.25
b0014	PMID:15877075	2005	3	0.6
b0014	PMID:15901252	2004	1	0.5
b0014	PMID:15904494	2005	2	0.02
b0014	PMID:15927046	2005	3	0.136363636363636
b0014	PMID:15927061	2005	15	0.441176470588235
b0014	PMID:1592823	1992	6	1
b0014	PMID:15937182	2005	2	0.285714285714286
b0014	PMID:15937186	2005	1	0.25
b0014	PMID:15946745	2005	2	1
b0014	PMID:15955075	2005	10	1
b0014	PMID:15955846	2005	2	1
b0014	PMID:15963764	2005	7	1
b0014	PMID:15967532	2005	1	0.166666666666667
b0014	PMID:15973516	2005	14	0.875
b0014	PMID:1597479	1992	2	0.666666666666667
b0014	PMID:15977412	2005	3	1
b0014	PMID:15978066	2005	4	0.8
b0014	PMID:15978070	2005	1	1
b0014	PMID:15978087	2005	2	0.2
b0014	PMID:15989243	2005	13	1
b0014	PMID:16006621	2005	68	0.293103448275862
b0014	PMID:16021693	2005	5	0.333333333333333
b0014	PMID:16024126	2005	3	0.428571428571429
b0014	PMID:16026608	2005	1	0.0714285714285714
b0014	PMID:16040599	2005	1	1
b0014	PMID:16051146	2005	2	0.166666666666667
b0014	PMID:16051221	2005	2	0.333333333333333
b0014	PMID:16059771	2005	5	1
b0014	PMID:16076458	2005	2	1
b0014	PMID:16078852	2005	1	1
b0014	PMID:16083291	2005	1	0.25
b0014	PMID:16101306	2005	14	0.933333333333333
b0014	PMID:16103923	2005	1	0.333333333333333
b0014	PMID:16107212	2005	1	0.25
b0014	PMID:16110337	2005	1	0.166666666666667
b0014	PMID:16133335	2006	4	0.666666666666667
b0014	PMID:16139413	2006	2	0.666666666666667
b0014	PMID:16156644	2005	8	1
b0014	PMID:16170762	2005	3	0.75
b0014	PMID:16171520	2005	3	0.5
b0014	PMID:1618821	1992	1	1
b0014	PMID:16198374	2005	11	0.323529411764706
b0014	PMID:1620130	1992	3	1
b0014	PMID:16204545	2005	1	0.166666666666667
b0014	PMID:16207917	2005	2	0.142857142857143
b0014	PMID:16209352	2005	1	0.333333333333333
b0014	PMID:16209538	2005	3	0.214285714285714
b0014	PMID:16209544	2005	3	0.272727272727273
b0014	PMID:16209719	2005	6	0.75
b0014	PMID:16221578	2005	1	0.5
b0014	PMID:16225874	2005	10	0.833333333333333
b0014	PMID:1622930	1992	1	1
b0014	PMID:16232918	2000	1	0.0769230769230769
b0014	PMID:16233219	2002	13	0.866666666666667
b0014	PMID:16233770	2005	11	0.785714285714286
b0014	PMID:16233838	2005	5	0.25
b0014	PMID:1624448	1992	13	0.928571428571429
b0014	PMID:16256439	2005	1	1
b0014	PMID:16271150	2005	1	1
b0014	PMID:16275641	2006	5	1
b0014	PMID:16277557	2005	1	0.2
b0014	PMID:1628824	1992	7	0.291666666666667
b0014	PMID:16288836	2005	1	0.2
b0014	PMID:16289019	2005	9	0.5
b0014	PMID:16302275	2006	1	0.333333333333333
b0014	PMID:16303141	2006	6	1
b0014	PMID:16304611	2005	2	0.105263157894737
b0014	PMID:16309705	2006	7	1
b0014	PMID:16320493	2005	4	1
b0014	PMID:16333986	2005	1	0.25
b0014	PMID:16347709	1988	1	1
b0014	PMID:16348482	1991	1	0.5
b0014	PMID:16352602	2006	1	0.0384615384615385
b0014	PMID:16354300	2005	1	0.333333333333333
b0014	PMID:16359340	2006	2	1
b0014	PMID:16385000	2006	4	0.666666666666667
b0014	PMID:1639484	1992	8	1
b0014	PMID:16407311	2006	1	0.0714285714285714
b0014	PMID:16420369	2006	2	0.0952380952380952
b0014	PMID:1644751	1992	1	0.0625
b0014	PMID:16464648	2006	2	0.5
b0014	PMID:16474175	2006	1	0.142857142857143
b0014	PMID:16478536	2006	1	0.5
b0014	PMID:16480499	2006	3	0.333333333333333
b0014	PMID:16484192	2006	2	0.285714285714286
b0014	PMID:16507358	2006	6	0.75
b0014	PMID:16511138	2005	3	0.3
b0014	PMID:16520384	2006	3	1
b0014	PMID:16529662	2006	1	0.333333333333333
b0014	PMID:16529837	2006	8	1
b0014	PMID:16533811	2006	7	0.7
b0014	PMID:16536873	2006	30	0.2
b0014	PMID:16545121	2006	1	0.333333333333333
b0014	PMID:16548893	2006	1	1
b0014	PMID:16555073	2006	1	1
b0014	PMID:1655950	1991	8	1
b0014	PMID:16573604	2006	1	1
b0014	PMID:16579957	2006	3	0.230769230769231
b0014	PMID:16580737	2006	4	1
b0014	PMID:16613854	2006	5	1
b0014	PMID:16614445	2006	3	0.142857142857143
b0014	PMID:16615934	2006	1	0.0909090909090909
b0014	PMID:16623945	2006	2	0.0588235294117647
b0014	PMID:16648174	2006	4	1
b0014	PMID:16674975	2006	1	1
b0014	PMID:16712725	2006	2	1
b0014	PMID:1671351	1991	1	0.0714285714285714
b0014	PMID:16728456	2006	5	1
b0014	PMID:16734427	2006	1	1
b0014	PMID:16735579	2006	1	1
b0014	PMID:16736590	2006	1	1
b0014	PMID:1674762	1991	2	1
b0014	PMID:16762078	2006	3	0.333333333333333
b0014	PMID:16769820	2006	1	1
b0014	PMID:16770590	2006	1	0.0526315789473684
b0014	PMID:16772031	2006	1	0.0384615384615385
b0014	PMID:16776837	2006	1	1
b0014	PMID:16780600	2006	4	0.0645161290322581
b0014	PMID:1680013	1991	4	1
b0014	PMID:16802858	2006	3	1
b0014	PMID:1680693	1991	1	0.333333333333333
b0014	PMID:16820529	2006	1	0.333333333333333
b0014	PMID:16834329	2006	1	0.166666666666667
b0014	PMID:16834776	2006	6	0.0204081632653061
b0014	PMID:16854240	2006	1	0.04
b0014	PMID:16854374	2006	116	0.87218045112782
b0014	PMID:16855243	2006	1	0.0769230769230769
b0014	PMID:16862385	2007	2	1
b0014	PMID:16863396	2006	42	0.344262295081967
b0014	PMID:16877062	2006	2	0.5
b0014	PMID:16877567	2006	4	0.571428571428571
b0014	PMID:16885439	2006	2	0.08
b0014	PMID:16887717	2003	7	0.777777777777778
b0014	PMID:16893469	2006	30	0.638297872340426
b0014	PMID:16905100	2006	1	0.2
b0014	PMID:16908970	2004	4	1
b0014	PMID:16911800	2006	1	0.0833333333333333
b0014	PMID:16920629	2006	3	0.75
b0014	PMID:16924266	2006	1	0.333333333333333
b0014	PMID:16930707	2007	8	1
b0014	PMID:16934294	2006	1	1
b0014	PMID:16938469	2007	2	1
b0014	PMID:16944127	2007	1	0.5
b0014	PMID:16945443	2007	4	0.307692307692308
b0014	PMID:16946450	2006	1	0.111111111111111
b0014	PMID:16946485	2006	11	1
b0014	PMID:16948849	2006	4	0.666666666666667
b0014	PMID:16952052	2006	1	0.125
b0014	PMID:16956407	2006	1	0.0769230769230769
b0014	PMID:16973605	2006	4	0.166666666666667
b0014	PMID:16995943	2006	1	0.25
b0014	PMID:16997015	2006	1	0.5
b0014	PMID:16997952	2006	1	1
b0014	PMID:16997971	2006	1	0.5
b0014	PMID:17002801	2006	4	0.4
b0014	PMID:17009601	2006	9	1
b0014	PMID:17009874	2006	3	0.0148514851485149
b0014	PMID:17010186	2006	3	1
b0014	PMID:17016692	2006	3	0.0277777777777778
b0014	PMID:17022804	2006	9	0.075
b0014	PMID:1706473	1991	2	0.666666666666667
b0014	PMID:17098939	2006	6	0.857142857142857
b0014	PMID:17122063	2006	1	0.0588235294117647
b0014	PMID:17124556	2007	2	0.666666666666667
b0014	PMID:17144891	2007	14	1
b0014	PMID:17158661	2007	1	0.111111111111111
b0014	PMID:17158958	2006	2	0.4
b0014	PMID:17168312	2006	6	1
b0014	PMID:17170117	2007	9	1
b0014	PMID:17178717	2007	6	0.857142857142857
b0014	PMID:17182002	2007	1	0.333333333333333
b0014	PMID:17182732	2006	2	0.666666666666667
b0014	PMID:17196039	2006	13	1
b0014	PMID:17204139	2007	2	0.0606060606060606
b0014	PMID:17207281	2007	5	1
b0014	PMID:17215254	2007	12	0.428571428571429
b0014	PMID:17224065	2007	7	0.0411764705882353
b0014	PMID:17239231	2007	1	0.5
b0014	PMID:17239655	2007	54	0.84375
b0014	PMID:17244490	2007	4	1
b0014	PMID:17254330	2007	2	0.0222222222222222
b0014	PMID:17280684	2007	8	0.727272727272727
b0014	PMID:17289679	2007	2	0.2
b0014	PMID:17295910	2007	1	1
b0014	PMID:17322204	2007	1	0.0714285714285714
b0014	PMID:1732231	1992	3	0.75
b0014	PMID:17328755	2007	1	1
b0014	PMID:17337578	2007	3	0.230769230769231
b0014	PMID:17341466	2007	6	1
b0014	PMID:17346354	2007	29	1
b0014	PMID:17349046	2007	3	1
b0014	PMID:17355171	2007	1	0.142857142857143
b0014	PMID:17357109	2007	15	1
b0014	PMID:17360615	2007	5	0.238095238095238
b0014	PMID:17384733	2007	1	1
b0014	PMID:17391103	2007	1	0.2
b0014	PMID:17395640	2007	3	1
b0014	PMID:1740117	1992	10	0.666666666666667
b0014	PMID:17407764	2007	5	0.833333333333333
b0014	PMID:17408500	2007	2	0.666666666666667
b0014	PMID:17416652	2007	1	0.0666666666666667
b0014	PMID:17425405	2007	7	0.0707070707070707
b0014	PMID:17434124	2007	5	1
b0014	PMID:17446557	2007	1	0.142857142857143
b0014	PMID:17470297	2007	1	0.0833333333333333
b0014	PMID:17487271	2007	3	1
b0014	PMID:17537269	2007	12	0.8
b0014	PMID:17544398	2007	4	0.666666666666667
b0014	PMID:17547756	2007	1	0.03125
b0014	PMID:17552243	2007	1	1
b0014	PMID:17561947	2007	5	1
b0014	PMID:17565388	2007	15	0.681818181818182
b0014	PMID:17565681	2007	4	0.0869565217391304
b0014	PMID:17567605	2007	1	1
b0014	PMID:17576668	2007	3	0.0147783251231527
b0014	PMID:17578563	2007	3	1
b0014	PMID:17590080	2007	2	0.0307692307692308
b0014	PMID:17592649	2007	3	1
b0014	PMID:17604309	2007	1	0.5
b0014	PMID:17605819	2007	11	0.44
b0014	PMID:17608567	2007	14	1
b0014	PMID:17617219	2007	1	1
b0014	PMID:17634115	2007	1	0.5
b0014	PMID:17660420	2007	1	0.0555555555555556
b0014	PMID:17697349	2007	1	0.1
b0014	PMID:17711453	2007	13	0.684210526315789
b0014	PMID:17714584	2007	1	1
b0014	PMID:17726053	2007	5	1
b0014	PMID:17760503	2007	4	0.25
b0014	PMID:17760833	2007	1	0.0175438596491228
b0014	PMID:17764558	2007	2	0.0434782608695652
b0014	PMID:17767721	2007	6	0.857142857142857
b0014	PMID:1777118	1991	1	0.5
b0014	PMID:17784785	2007	1	0.5
b0014	PMID:17785519	2007	1	1
b0014	PMID:17804463	2007	66	0.519685039370079
b0014	PMID:17845725	2007	1	0.142857142857143
b0014	PMID:17846173	2007	7	1
b0014	PMID:17848175	2007	3	1
b0014	PMID:17880727	2007	1	1
b0014	PMID:17882322	2007	22	1
b0014	PMID:17904512	2008	8	1
b0014	PMID:17915007	2007	2	0.0114942528735632
b0014	PMID:17919282	2007	5	0.714285714285714
b0014	PMID:17920630	2007	2	0.285714285714286
b0014	PMID:17921288	2007	1	0.333333333333333
b0014	PMID:17940610	2007	1	0.333333333333333
b0014	PMID:17941702	2007	36	0.5
b0014	PMID:17942423	2007	1	1
b0014	PMID:17948006	2007	1	0.333333333333333
b0014	PMID:17953481	2007	1	0.166666666666667
b0014	PMID:17956547	2007	2	0.222222222222222
b0014	PMID:17967064	2007	1	1
b0014	PMID:17967175	2007	1	0.0120481927710843
b0014	PMID:17968012	2007	1	0.5
b0014	PMID:17986332	2007	2	1
b0014	PMID:18000553	2007	1	0.00381679389312977
b0014	PMID:18038769	2007	1	1
b0014	PMID:18039711	2007	2	1
b0014	PMID:18039765	2008	3	0.5
b0014	PMID:18043748	2007	3	1
b0014	PMID:18052610	2007	1	1
b0014	PMID:18061511	2008	12	1
b0014	PMID:18062809	2007	1	1
b0014	PMID:18076126	2008	8	1
b0014	PMID:18078956	2008	1	1
b0014	PMID:18158608	2008	1	0.0476190476190476
b0014	PMID:18159012	2007	12	1
b0014	PMID:18160044	2007	3	0.0697674418604651
b0014	PMID:18166653	2007	1	0.5
b0014	PMID:18175106	2008	1	1
b0014	PMID:18180259	2007	1	0.0133333333333333
b0014	PMID:18186650	2008	1	0.1
b0014	PMID:18190519	2008	5	1
b0014	PMID:18193105	2007	23	1
b0014	PMID:18199320	2008	1	1
b0014	PMID:18211704	2008	30	0.326086956521739
b0014	PMID:18215318	2008	144	0.979591836734694
b0014	PMID:18222926	2008	1	0.05
b0014	PMID:18237432	2008	8	0.8
b0014	PMID:18237523	2008	7	1
b0014	PMID:18239962	2008	1	0.5
b0014	PMID:1826368	1991	10	0.588235294117647
b0014	PMID:18266954	2008	38	1
b0014	PMID:18267011	2008	1	1
b0014	PMID:18268103	2008	1	0.333333333333333
b0014	PMID:18279608	2008	22	1
b0014	PMID:18282304	2008	2	0.0192307692307692
b0014	PMID:18293089	2008	4	0.19047619047619
b0014	PMID:18297215	2008	1	0.5
b0014	PMID:18298866	2008	50	0.632911392405063
b0014	PMID:18299403	2008	1	1
b0014	PMID:18302164	2008	1	0.5
b0014	PMID:18303949	2008	19	0.791666666666667
b0014	PMID:1830586	1991	6	1
b0014	PMID:18309265	2008	1	0.5
b0014	PMID:18313956	2008	1	1
b0014	PMID:18315945	2008	1	0.1
b0014	PMID:18318913	2008	5	0.714285714285714
b0014	PMID:18323638	2008	9	0.6
b0014	PMID:18335033	2008	2	0.0645161290322581
b0014	PMID:18335038	2008	18	1
b0014	PMID:18343826	2008	51	0.662337662337662
b0014	PMID:18345284	2008	2	0.181818181818182
b0014	PMID:18346207	2008	2	1
b0014	PMID:18350123	2008	1	1
b0014	PMID:1835085	1991	7	1
b0014	PMID:18360601	2006	1	1
b0014	PMID:18366600	2008	1	0.05
b0014	PMID:18366750	2008	2	1
b0014	PMID:18369417	2008	2	0.5
b0014	PMID:18382144	2008	69	1
b0014	PMID:18382692	2008	150	1
b0014	PMID:18389060	2008	5	0.108695652173913
b0014	PMID:18390887	2008	2	0.4
b0014	PMID:1839120	1991	4	0.307692307692308
b0014	PMID:18394159	2008	6	0.0352941176470588
b0014	PMID:18394160	2008	16	0.30188679245283
b0014	PMID:18402697	2008	1	0.2
b0014	PMID:18404510	2005	16	0.888888888888889
b0014	PMID:18408180	2008	112	0.96551724137931
b0014	PMID:18411309	2008	2	1
b0014	PMID:18420590	2008	1	1
b0014	PMID:18431474	2008	1	0.00884955752212389
b0014	PMID:18431481	2008	4	0.235294117647059
b0014	PMID:18433284	2008	1	1
b0014	PMID:18434193	2008	8	0.615384615384615
b0014	PMID:18437307	2008	9	1
b0014	PMID:18438606	2008	4	1
b0014	PMID:1845119	1991	1	1
b0014	PMID:18454197	2008	1	0.5
b0014	PMID:18454451	2008	1	1
b0014	PMID:18462506	2008	2	0.0689655172413793
b0014	PMID:18464924	2008	2	0.0408163265306122
b0014	PMID:18466225	2008	1	0.0045662100456621
b0014	PMID:18478094	2008	3	0.75
b0014	PMID:18485199	2008	6	1
b0014	PMID:18485841	2008	2	1
b0014	PMID:18494562	2008	6	1
b0014	PMID:1849513	1991	8	0.666666666666667
b0014	PMID:18498648	2008	1	0.333333333333333
b0014	PMID:18500754	2008	34	1
b0014	PMID:18513439	2008	2	0.142857142857143
b0014	PMID:18519731	2008	1	0.0588235294117647
b0014	PMID:18524928	2008	1	0.111111111111111
b0014	PMID:18545708	2008	1	0.2
b0014	PMID:18552983	2008	1	1
b0014	PMID:18554332	2008	1	0.00371747211895911
b0014	PMID:18559084	2008	1	0.0588235294117647
b0014	PMID:18575607	2008	1	0.333333333333333
b0014	PMID:18577215	2008	3	0.272727272727273
b0014	PMID:18579312	2008	1	1
b0014	PMID:18582369	2008	1	0.0172413793103448
b0014	PMID:18597485	2008	1	1
b0014	PMID:18599817	2008	8	0.347826086956522
b0014	PMID:18610835	2008	3	1
b0014	PMID:18619843	2008	2	0.08
b0014	PMID:18632665	2008	3	0.75
b0014	PMID:18632760	2008	2	1
b0014	PMID:18640986	2008	1	0.5
b0014	PMID:18647240	2008	15	0.136363636363636
b0014	PMID:18657513	2008	4	0.307692307692308
b0014	PMID:18660820	2008	45	1
b0014	PMID:18662800	2009	1	1
b0014	PMID:18664286	2008	2	0.0344827586206897
b0014	PMID:18674543	2008	9	0.391304347826087
b0014	PMID:18674634	2008	2	0.333333333333333
b0014	PMID:18674935	2008	2	0.5
b0014	PMID:18675587	2008	2	1
b0014	PMID:18676836	2008	1	1
b0014	PMID:18678705	2008	1	1
b0014	PMID:18682728	2008	1	1
b0014	PMID:18682744	2008	62	1
b0014	PMID:18686297	2008	2	1
b0014	PMID:18691600	2008	1	0.0113636363636364
b0014	PMID:18698327	2008	4	0.666666666666667
b0014	PMID:18698348	2008	5	0.135135135135135
b0014	PMID:18702525	2008	1	0.00308641975308642
b0014	PMID:18706386	2008	44	0.956521739130435
b0014	PMID:18710880	2008	1	1
b0014	PMID:18714345	2008	2	1
b0014	PMID:18716655	2008	1	1
b0014	PMID:18717565	2008	29	0.58
b0014	PMID:18720982	2008	1	0.0238095238095238
b0014	PMID:18721837	2008	1	1
b0014	PMID:18723025	2008	19	0.422222222222222
b0014	PMID:18723126	2008	1	0.024390243902439
b0014	PMID:18752473	2008	1	1
b0014	PMID:18752710	2008	4	1
b0014	PMID:18756455	2008	3	0.272727272727273
b0014	PMID:18765284	2008	3	1
b0014	PMID:18765564	2008	4	0.666666666666667
b0014	PMID:18769594	2008	1	0.5
b0014	PMID:18775750	2008	14	0.583333333333333
b0014	PMID:18778413	2009	2	0.181818181818182
b0014	PMID:18796135	2008	1	0.5
b0014	PMID:18799003	2008	3	1
b0014	PMID:18800165	2008	27	0.36
b0014	PMID:18802461	2008	2	0.5
b0014	PMID:18804283	2008	8	1
b0014	PMID:18809143	2008	3	1
b0014	PMID:18817520	2009	1	1
b0014	PMID:18818696	2008	2	1
b0014	PMID:18820593	2008	2	0.181818181818182
b0014	PMID:18824089	2009	4	0.0300751879699248
b0014	PMID:18828176	2009	23	0.71875
b0014	PMID:18828787	2008	3	0.375
b0014	PMID:18828893	2008	4	0.5
b0014	PMID:18833289	2008	1	1
b0014	PMID:18841204	2008	1	1
b0014	PMID:18842136	2008	3	0.0769230769230769
b0014	PMID:18851752	2008	2	0.0526315789473684
b0014	PMID:18851947	2008	1	1
b0014	PMID:18852689	2009	2	0.666666666666667
b0014	PMID:18922470	2008	1	1
b0014	PMID:18929067	2009	3	0.00677200902934537
b0014	PMID:18931144	2008	3	1
b0014	PMID:18931701	2009	1	1
b0014	PMID:18938178	2008	2	0.0210526315789474
b0014	PMID:18946027	2008	1	0.333333333333333
b0014	PMID:1896443	1991	3	0.75
b0014	PMID:18973667	2008	1	1
b0014	PMID:18974182	2008	1	1
b0014	PMID:18975920	2008	187	0.984210526315789
b0014	PMID:18980180	2008	1	1
b0014	PMID:18992218	2009	5	1
b0014	PMID:1899362	1991	1	1
b0014	PMID:18995833	2008	8	0.888888888888889
b0014	PMID:18997861	2008	1	0.0555555555555556
b0014	PMID:19001446	2008	1	1
b0014	PMID:1900280	1991	1	0.333333333333333
b0014	PMID:19003436	2007	3	0.75
b0014	PMID:19004452	2008	1	0.333333333333333
b0014	PMID:19007413	2009	1	1
b0014	PMID:19013278	2008	5	0.0943396226415094
b0014	PMID:19015152	2009	2	0.4
b0014	PMID:19016774	2009	1	0.5
b0014	PMID:19017389	2008	2	1
b0014	PMID:19019206	2008	4	0.166666666666667
b0014	PMID:19021507	2008	2	0.021505376344086
b0014	PMID:1902465	1991	3	0.6
b0014	PMID:19026788	2008	15	0.3
b0014	PMID:19029337	2008	2	1
b0014	PMID:19029896	2008	73	0.811111111111111
b0014	PMID:19038054	2008	3	0.0252100840336134
b0014	PMID:19038347	2009	1	0.142857142857143
b0014	PMID:19040641	2009	1	0.0769230769230769
b0014	PMID:19046306	2008	7	1
b0014	PMID:19046341	2009	4	0.666666666666667
b0014	PMID:19050300	2008	1	0.0769230769230769
b0014	PMID:19052195	2008	2	0.25
b0014	PMID:19052621	2008	9	1
b0014	PMID:19054328	2009	3	0.6
b0014	PMID:19055729	2008	17	0.0841584158415842
b0014	PMID:19055850	2008	3	1
b0014	PMID:19056335	2009	7	0.333333333333333
b0014	PMID:19059206	2009	1	0.5
b0014	PMID:19060219	2008	3	1
b0014	PMID:1906969	1991	1	0.333333333333333
b0014	PMID:19072884	2009	1	1
b0014	PMID:19084567	2009	27	1
b0014	PMID:19088124	2009	1	0.5
b0014	PMID:19090675	2009	14	1
b0014	PMID:19094239	2008	1	0.142857142857143
b0014	PMID:1909432	1991	1	0.333333333333333
b0014	PMID:19096520	2008	1	1
b0014	PMID:19100299	2009	6	1
b0014	PMID:19101567	2009	3	0.1875
b0014	PMID:19103148	2009	4	0.444444444444444
b0014	PMID:19103929	2009	3	1
b0014	PMID:19104933	2009	1	1
b0014	PMID:19108728	2008	13	1
b0014	PMID:19109178	2009	1	0.1
b0014	PMID:19111618	2009	6	0.0512820512820513
b0014	PMID:19116924	2009	5	1
b0014	PMID:19124586	2009	1	0.0833333333333333
b0014	PMID:19125165	2009	4	0.25
b0014	PMID:19126421	2009	11	0.0887096774193548
b0014	PMID:19127371	2009	9	1
b0014	PMID:19129218	2009	3	0.166666666666667
b0014	PMID:19131084	2009	1	0.1
b0014	PMID:19131380	2009	5	0.0205761316872428
b0014	PMID:19133126	2009	4	0.666666666666667
b0014	PMID:19134224	2009	1	0.111111111111111
b0014	PMID:19140322	2008	2	0.2
b0014	PMID:19144561	2009	1	1
b0014	PMID:19146703	2009	22	0.511627906976744
b0014	PMID:19146705	2009	3	0.2
b0014	PMID:19147588	2009	1	1
b0014	PMID:19151922	2009	2	1
b0014	PMID:19154716	2009	2	0.285714285714286
b0014	PMID:19162194	2009	3	0.75
b0014	PMID:19169848	2008	79	0.593984962406015
b0014	PMID:19173710	2009	20	1
b0014	PMID:19173718	2009	47	0.265536723163842
b0014	PMID:19173731	2009	2	1
b0014	PMID:19175412	2009	1	0.00769230769230769
b0014	PMID:19178705	2009	30	0.476190476190476
b0014	PMID:19182904	2009	1	0.25
b0014	PMID:19183275	2009	14	0.35
b0014	PMID:19183815	2009	1	0.0166666666666667
b0014	PMID:19185561	2009	8	1
b0014	PMID:19187284	2009	5	0.0280898876404494
b0014	PMID:19187778	2010	1	0.5
b0014	PMID:19190998	2009	1	1
b0014	PMID:19195901	2009	62	0.861111111111111
b0014	PMID:19196237	2009	8	0.421052631578947
b0014	PMID:19196485	2009	2	1
b0014	PMID:19200386	2009	6	0.0508474576271186
b0014	PMID:19200390	2009	21	0.875
b0014	PMID:19203352	2009	6	1
b0014	PMID:19208651	2009	31	0.584905660377358
b0014	PMID:19209226	2009	1	1
b0014	PMID:19210781	2009	1	1
b0014	PMID:19212464	2009	1	0.0769230769230769
b0014	PMID:19224207	2009	6	0.107142857142857
b0014	PMID:19224247	2009	7	1
b0014	PMID:19228400	2009	2	0.0204081632653061
b0014	PMID:19238259	2009	1	0.04
b0014	PMID:19240809	2009	1	1
b0014	PMID:19242542	2009	40	0.266666666666667
b0014	PMID:19242561	2009	1	0.0909090909090909
b0014	PMID:19245712	2009	3	0.0379746835443038
b0014	PMID:1925009	1991	1	0.111111111111111
b0014	PMID:19253402	2009	3	1
b0014	PMID:19266020	2009	2	1
b0014	PMID:19277208	2009	5	0.0252525252525253
b0014	PMID:19277496	2009	1	1
b0014	PMID:19281568	2009	1	0.142857142857143
b0014	PMID:19282432	2009	10	1
b0014	PMID:19282447	2009	1	1
b0014	PMID:19284654	2009	8	0.8
b0014	PMID:19284880	2009	1	0.5
b0014	PMID:19285469	2009	1	1
b0014	PMID:19287503	2009	2	0.333333333333333
b0014	PMID:19292762	2009	2	1
b0014	PMID:19294702	2009	1	1
b0014	PMID:19300478	2009	1	0.1
b0014	PMID:19302411	2009	19	1
b0014	PMID:19307599	2009	4	1
b0014	PMID:19319905	2009	7	1
b0014	PMID:19321007	2009	3	0.0697674418604651
b0014	PMID:19323835	2009	1	0.0188679245283019
b0014	PMID:19324054	2009	2	0.4
b0014	PMID:19328840	2009	73	0.544776119402985
b0014	PMID:19328852	2009	6	0.857142857142857
b0014	PMID:19342651	2009	1	1
b0014	PMID:19342676	2009	8	1
b0014	PMID:19344532	2009	2	0.222222222222222
b0014	PMID:19346357	2009	3	0.75
b0014	PMID:19349581	2009	74	1
b0014	PMID:19350016	2009	5	0.2
b0014	PMID:19358822	2009	1	0.166666666666667
b0014	PMID:1935909	1991	2	0.333333333333333
b0014	PMID:19359181	2009	48	0.631578947368421
b0014	PMID:19360125	2009	3	0.75
b0014	PMID:19361428	2009	67	0.943661971830986
b0014	PMID:19368357	2009	5	0.555555555555556
b0014	PMID:19373565	2009	5	1
b0014	PMID:19374669	2009	1	0.00862068965517241
b0014	PMID:19375234	2009	6	1
b0014	PMID:19376708	2009	1	0.0232558139534884
b0014	PMID:19383696	2009	4	0.0235294117647059
b0014	PMID:19386084	2009	7	0.7
b0014	PMID:19386094	2009	6	0.0869565217391304
b0014	PMID:1938919	1991	12	0.387096774193548
b0014	PMID:19393066	2009	1	0.333333333333333
b0014	PMID:19393163	2009	1	0.25
b0014	PMID:19393741	2009	1	1
b0014	PMID:19394247	2009	24	0.827586206896552
b0014	PMID:19398034	2009	1	0.2
b0014	PMID:19399246	2009	2	0.666666666666667
b0014	PMID:19400791	2009	4	0.137931034482759
b0014	PMID:19401205	2009	1	0.125
b0014	PMID:19401764	2009	17	0.326923076923077
b0014	PMID:1940374	1991	1	0.5
b0014	PMID:19406319	2009	1	0.5
b0014	PMID:19409926	2009	3	1
b0014	PMID:19410544	2009	1	1
b0014	PMID:19416065	2009	5	1
b0014	PMID:19426208	2009	2	0.0434782608695652
b0014	PMID:19428455	2009	2	1
b0014	PMID:19432797	2009	4	0.00492610837438424
b0014	PMID:19432808	2009	1	0.0125
b0014	PMID:19433552	2009	4	0.444444444444444
b0014	PMID:19435504	2009	1	1
b0014	PMID:19436713	2009	3	0.375
b0014	PMID:19438225	2009	5	0.714285714285714
b0014	PMID:19439239	2009	2	0.142857142857143
b0014	PMID:19439666	2009	6	1
b0014	PMID:19440514	2008	1	0.125
b0014	PMID:19442264	2009	8	0.0421052631578947
b0014	PMID:19443238	2009	5	1
b0014	PMID:19443544	2009	3	0.214285714285714
b0014	PMID:19443547	2009	1	0.111111111111111
b0014	PMID:19447115	2009	1	0.333333333333333
b0014	PMID:19450262	2009	5	1
b0014	PMID:19450960	2009	1	0.0153846153846154
b0014	PMID:19451273	2009	1	1
b0014	PMID:19452453	2009	2	1
b0014	PMID:19455308	2009	2	0.666666666666667
b0014	PMID:19460087	2009	1	1
b0014	PMID:19463967	2009	1	1
b0014	PMID:19467554	2009	1	0.5
b0014	PMID:19468295	2009	1	0.0131578947368421
b0014	PMID:19471609	2008	6	0.428571428571429
b0014	PMID:19473256	2009	1	0.2
b0014	PMID:19478867	2009	1	0.0185185185185185
b0014	PMID:19492851	2009	1	0.00341296928327645
b0014	PMID:19497134	2009	5	0.454545454545455
b0014	PMID:19501592	2009	9	1
b0014	PMID:19505421	2009	1	1
b0014	PMID:19515074	2009	3	0.6
b0014	PMID:19515240	2009	3	1
b0014	PMID:19519514	2009	179	0.764957264957265
b0014	PMID:19519518	2009	59	0.393333333333333
b0014	PMID:19524059	2009	3	0.0333333333333333
b0014	PMID:19534824	2009	1	0.0126582278481013
b0014	PMID:19536257	2009	3	0.176470588235294
b0014	PMID:19539562	2009	2	0.25
b0014	PMID:19540594	2009	1	0.5
b0014	PMID:19545534	2009	1	0.125
b0014	PMID:19546513	2009	20	0.909090909090909
b0014	PMID:19549854	2009	1	0.25
b0014	PMID:19561376	2009	12	0.857142857142857
b0014	PMID:19563668	2009	1	0.0138888888888889
b0014	PMID:19564940	2009	4	0.0206185567010309
b0014	PMID:19567787	2009	1	1
b0014	PMID:19569194	2009	1	0.5
b0014	PMID:19570206	2009	3	0.032258064516129
b0014	PMID:19570823	2009	2	1
b0014	PMID:19573696	2009	2	0.0173913043478261
b0014	PMID:19576221	2009	2	1
b0014	PMID:19577659	2009	1	1
b0014	PMID:19577934	2009	1	1
b0014	PMID:19578441	2009	1	0.2
b0014	PMID:19585539	2009	1	1
b0014	PMID:19596340	2009	2	0.4
b0014	PMID:19602153	2009	3	0.103448275862069
b0014	PMID:19603446	2009	7	1
b0014	PMID:19607655	2009	2	0.0392156862745098
b0014	PMID:19609354	2009	2	0.0869565217391304
b0014	PMID:1961745	1991	8	0.8
b0014	PMID:19619333	2009	3	0.0340909090909091
b0014	PMID:19622137	2009	7	1
b0014	PMID:19626129	2009	7	1
b0014	PMID:19628571	2009	10	1
[truncated: 558,480 more rows]
