# Supplementary material for: About the dark corners in the gene function space of Escherichia coli remaining without illumination by scientific literature
Source: Biol Direct. 2023 Feb 28;18:7. doi: 10.1186/s13062-023-00362-0 (PMC9976479; doi:10.1186/s13062-023-00362-0)
Supplement: Supplementary file 3 — Additional file 3: File 1. Details about E. coli K-12 MG1655 genes with mapped literature FPE-scores. This file provides the list of E. coli K-12 MG1655 protein accession IDs (ProteinID) with the gene IDs (GeneID), gene names (GeneName), protein lengths (Length), product descriptions (Product), GF IDs from the E. coli pangenome study (GF_ID) and the aggregated FPE score till June 2022 for the gene ID. File 1B. Details about E. coli softcore genome GFs with mapped literature FPE-scores. This file provides the list of E. coli softcore genome GFs with gene family ID from the E. coli pangenome study (GF_ID), the representative sequence, the product description (Product), gene name (GeneName) and the aggregated FPE-score till June 2022. File 2. The mapping of E. coli K-12 MG1655 gene id (Gene) to the PubmedID, the year of publication for the respective PubmedID (Year), the number of times the gene appear in that PubmedID (Count) and the calculated FPE score (FPE_Score) for the gene id. The sum of FPE_Score for each unique PMID should be equal to 1. File 2B. The mapping of E. coli softcore gene family ID (GF_ID) to the PubmedID, the year of publication for the respective PubmedID (Year), the number of times the gene appear in that PubmedID (Count) and the calculated FPE score (FPE_Score) for the GF_ID. The sum of FPE_Score for each unique PMID should be equal to 1. File 3. This supplementary file provides the total number of E. coli K-12 MG1655 gene id that has been mentioned (#genes have been mentioned) till the specified year (Year). File 3B. This supplementary file provides the total number of E. coli softcore gene family id (GF_ID) that has been mentioned (#GF_ID have been mentioned) till the specified year (Year). File 4. This supplementary file provides the year when the E. coli K-12 MG1655 gene id (GeneID) was first mentioned in the literature. This is an approximation based on the literature mapping data. File 4B. This supplementary file provides the year when the [file 13062_2023_362_MOESM3_ESM.zip › Supplementary File 2B.txt]

GF_ID	PubmedID	Year	Count	FPE_Score
GF_10043	PMID:1001892	1976	4	0.363636363636364
GF_10149	PMID:1001892	1976	4	0.363636363636364
GF_27143	PMID:1001892	1976	3	0.272727272727273
GF_29805	PMID:10021390	1999	1	1
GF_16499	PMID:10022010	1999	6	1
GF_9005	PMID:10022081	1998	1	1
GF_7790	PMID:10022351	1999	2	1
GF_8636	PMID:10022825	1999	1	0.2
GF_8829	PMID:10022825	1999	4	0.8
GF_8533	PMID:10022846	1999	11	0.916666666666667
GF_9858	PMID:10022846	1999	1	0.0833333333333333
GF_16470	PMID:10023058	1999	1	0.25
GF_8514	PMID:10023058	1999	3	0.75
GF_9900	PMID:10023081	1999	3	0.5
GF_9901	PMID:10023081	1999	3	0.5
GF_10146	PMID:10023744	1999	2	1
GF_29797	PMID:10024179	1999	5	0.277777777777778
GF_8702	PMID:10024179	1999	3	0.166666666666667
GF_8753	PMID:10024179	1999	2	0.111111111111111
GF_9469	PMID:10024179	1999	8	0.444444444444444
GF_16808	PMID:10024378	1999	1	0.25
GF_4659	PMID:10024378	1999	1	0.25
GF_5744	PMID:10024378	1999	2	0.5
GF_10146	PMID:10024454	1999	1	0.25
GF_8869	PMID:10024454	1999	3	0.75
GF_16808	PMID:10024459	1999	5	1
GF_19292	PMID:10024463	1999	1	1
GF_11989	PMID:10024470	1999	1	1
GF_20742	PMID:10024473	1999	2	1
GF_8738	PMID:10024478	1999	6	1
GF_8564	PMID:10024508	1999	6	0.666666666666667
GF_8636	PMID:10024508	1999	3	0.333333333333333
GF_12022	PMID:10024560	1999	1	0.1
GF_16808	PMID:10024560	1999	8	0.8
GF_29848	PMID:10024560	1999	1	0.1
GF_29739	PMID:10024583	1999	1	1
GF_8536	PMID:10024587	1999	1	1
GF_7698	PMID:10024596	1999	1	1
GF_20742	PMID:10025954	1999	1	0.5
GF_22600	PMID:10025954	1999	1	0.5
GF_8277	PMID:10025965	1999	2	1
GF_8537	PMID:10026143	1999	1	0.5
GF_9638	PMID:10026143	1999	1	0.5
GF_10138	PMID:10026202	1999	1	0.5
GF_29602	PMID:10026202	1999	1	0.5
GF_28735	PMID:10026220	1999	4	1
GF_24466	PMID:10026245	1999	8	0.888888888888889
GF_5388	PMID:10026245	1999	1	0.111111111111111
GF_9850	PMID:10026269	1999	2	1
GF_24584	PMID:10026271	1999	8	1
GF_28083	PMID:10026292	1999	3	1
GF_9879	PMID:10026306	1999	1	1
GF_16470	PMID:10027963	1999	1	0.2
GF_29697	PMID:10027963	1999	4	0.8
GF_8340	PMID:10027967	1999	6	1
GF_9149	PMID:10027972	1999	5	1
GF_343	PMID:10027974	1999	2	1
GF_10110	PMID:10027981	1999	4	0.285714285714286
GF_29680	PMID:10027981	1999	10	0.714285714285714
GF_12664	PMID:10027987	1999	1	0.0625
GF_29681	PMID:10027987	1999	2	0.125
GF_29742	PMID:10027987	1999	8	0.5
GF_29789	PMID:10027987	1999	1	0.0625
GF_3930	PMID:10027987	1999	1	0.0625
GF_8531	PMID:10027987	1999	3	0.1875
GF_4131	PMID:10029518	1999	9	0.391304347826087
GF_9270	PMID:10029518	1999	14	0.608695652173913
GF_8530	PMID:10029528	1999	1	1
GF_9596	PMID:10029677	1999	2	1
GF_16470	PMID:100348	1978	1	1
GF_5772	PMID:10037217	1998	3	1
GF_16470	PMID:10037326	1999	1	1
GF_9990	PMID:10037698	1999	6	1
GF_10136	PMID:10037713	1999	3	0.176470588235294
GF_10137	PMID:10037713	1999	3	0.176470588235294
GF_10139	PMID:10037713	1999	11	0.647058823529412
GF_20742	PMID:10037727	1999	3	1
GF_28488	PMID:10037771	1999	2	0.25
GF_9655	PMID:10037771	1999	6	0.75
GF_10042	PMID:10037776	1999	5	0.833333333333333
GF_9683	PMID:10037776	1999	1	0.166666666666667
GF_9679	PMID:10037788	1999	2	1
GF_20362	PMID:10047480	1999	2	0.25
GF_9795	PMID:10047480	1999	1	0.125
GF_9796	PMID:10047480	1999	5	0.625
GF_9596	PMID:10047484	1999	4	1
GF_22600	PMID:10047491	1999	6	1
GF_29695	PMID:10047780	1999	2	1
GF_16470	PMID:10048021	1999	3	1
GF_10023	PMID:10048022	1999	5	1
GF_11002	PMID:10048027	1999	6	0.75
GF_24584	PMID:10048027	1999	1	0.125
GF_8575	PMID:10048027	1999	1	0.125
GF_16417	PMID:10048032	1999	2	0.285714285714286
GF_17816	PMID:10048032	1999	5	0.714285714285714
GF_10042	PMID:10048034	1999	1	1
GF_8578	PMID:10048037	1999	1	1
GF_29671	PMID:10048040	1999	7	0.5
GF_29734	PMID:10048040	1999	4	0.285714285714286
GF_6462	PMID:10048040	1999	3	0.214285714285714
GF_10107	PMID:10048324	1999	1	1
GF_16808	PMID:10048327	1999	5	1
GF_9596	PMID:10049249	1999	4	1
GF_10402	PMID:10049263	1999	1	0.0666666666666667
GF_27077	PMID:10049263	1999	1	0.0666666666666667
GF_9734	PMID:10049263	1999	8	0.533333333333333
GF_9741	PMID:10049263	1999	5	0.333333333333333
GF_9212	PMID:10049264	1999	8	1
GF_9042	PMID:10049298	1999	1	1
GF_9270	PMID:10049350	1999	2	1
GF_4186	PMID:10049371	1999	1	0.0666666666666667
GF_9281	PMID:10049371	1999	14	0.933333333333333
GF_10104	PMID:10049372	1999	1	0.0555555555555556
GF_7816	PMID:10049372	1999	2	0.111111111111111
GF_8549	PMID:10049372	1999	14	0.777777777777778
GF_9126	PMID:10049372	1999	1	0.0555555555555556
GF_16499	PMID:10049373	1999	1	1
GF_22963	PMID:10049378	1999	1	1
GF_191	PMID:10049383	1999	1	0.333333333333333
GF_25466	PMID:10049383	1999	1	0.333333333333333
GF_9596	PMID:10049383	1999	1	0.333333333333333
GF_12022	PMID:10049384	1999	8	0.421052631578947
GF_14037	PMID:10049384	1999	5	0.263157894736842
GF_5590	PMID:10049384	1999	6	0.315789473684211
GF_10010	PMID:10049385	1999	15	0.576923076923077
GF_10011	PMID:10049385	1999	4	0.153846153846154
GF_16470	PMID:10049385	1999	3	0.115384615384615
GF_29680	PMID:10049385	1999	4	0.153846153846154
GF_21717	PMID:10049386	1999	9	0.529411764705882
GF_24466	PMID:10049386	1999	6	0.352941176470588
GF_9245	PMID:10049386	1999	2	0.117647058823529
GF_16470	PMID:10049387	1999	1	1
GF_10043	PMID:10049391	1999	1	0.5
GF_10583	PMID:10049391	1999	1	0.5
GF_16470	PMID:10049393	1999	1	0.0357142857142857
GF_29626	PMID:10049393	1999	27	0.964285714285714
GF_18493	PMID:10049398	1999	6	1
GF_4187	PMID:100494	1978	2	1
GF_20742	PMID:10049495	1999	2	1
GF_8689	PMID:10049670	1999	1	0.5
GF_9107	PMID:10049670	1999	1	0.5
GF_9356	PMID:10049741	1999	4	1
GF_9596	PMID:10049800	1998	1	1
GF_4659	PMID:10049801	1998	3	1
GF_10087	PMID:10049803	1998	1	0.2
GF_8666	PMID:10049803	1998	4	0.8
GF_8531	PMID:10049809	1998	7	1
GF_8883	PMID:10049813	1998	6	1
GF_8340	PMID:10049868	1999	2	1
GF_19291	PMID:10049880	1999	2	0.4
GF_8902	PMID:10049880	1999	3	0.6
GF_10149	PMID:10049912	1999	1	0.0555555555555556
GF_2475	PMID:10049912	1999	2	0.111111111111111
GF_4991	PMID:10049912	1999	3	0.166666666666667
GF_7440	PMID:10049912	1999	1	0.0555555555555556
GF_9155	PMID:10049912	1999	6	0.333333333333333
GF_9596	PMID:10049912	1999	1	0.0555555555555556
GF_9681	PMID:10049912	1999	4	0.222222222222222
GF_12022	PMID:10050033	1999	1	0.5
GF_16470	PMID:10050033	1999	1	0.5
GF_10445	PMID:10050752	1999	1	1
GF_25398	PMID:10051655	1999	1	0.5
GF_9284	PMID:10051655	1999	1	0.5
GF_9269	PMID:10052136	1999	4	0.333333333333333
GF_9272	PMID:10052136	1999	3	0.25
GF_9273	PMID:10052136	1999	4	0.333333333333333
GF_9274	PMID:10052136	1999	1	0.0833333333333333
GF_10447	PMID:10052138	1999	1	0.25
GF_29797	PMID:10052138	1999	3	0.75
GF_16470	PMID:10052139	1999	4	1
GF_8340	PMID:10063622	1999	1	1
GF_24214	PMID:10063631	1999	1	0.333333333333333
GF_9181	PMID:10063631	1999	1	0.333333333333333
GF_9638	PMID:10063631	1999	1	0.333333333333333
GF_22600	PMID:10064586	1999	3	0.333333333333333
GF_8995	PMID:10064586	1999	6	0.666666666666667
GF_9756	PMID:10064607	1999	8	1
GF_9133	PMID:10064700	1999	1	1
GF_16470	PMID:10064885	1999	1	1
GF_16470	PMID:10064901	1999	1	1
GF_10109	PMID:10066476	1998	1	0.125
GF_8533	PMID:10066476	1998	2	0.25
GF_8649	PMID:10066476	1998	1	0.125
GF_8650	PMID:10066476	1998	1	0.125
GF_9802	PMID:10066476	1998	1	0.125
GF_9858	PMID:10066476	1998	1	0.125
GF_9966	PMID:10066476	1998	1	0.125
GF_16808	PMID:10066478	1998	1	1
GF_10445	PMID:10066837	1999	1	0.333333333333333
GF_24466	PMID:10066837	1999	1	0.333333333333333
GF_24538	PMID:10066837	1999	1	0.333333333333333
GF_16470	PMID:100672	1978	1	1
GF_6335	PMID:10068295	1999	2	1
GF_16808	PMID:10068443	1999	11	1
GF_10107	PMID:10068510	1999	1	1
GF_9270	PMID:10068993	1999	4	1
GF_12022	PMID:10069856	1999	1	1
GF_29699	PMID:10069858	1999	1	1
GF_10385	PMID:10071207	1999	1	0.166666666666667
GF_9435	PMID:10071207	1999	5	0.833333333333333
GF_9745	PMID:10071218	1999	7	1
GF_10394	PMID:10071223	1999	1	0.5
GF_16470	PMID:10071223	1999	1	0.5
GF_8340	PMID:10071794	1999	7	1
GF_5744	PMID:10071932	1999	9	1
GF_10007	PMID:10072765	1999	4	1
GF_16470	PMID:10073729	1999	1	1
GF_10146	PMID:10074065	1999	1	1
GF_16470	PMID:10074066	1999	1	1
GF_10109	PMID:10074070	1999	2	0.285714285714286
GF_8533	PMID:10074070	1999	2	0.285714285714286
GF_9858	PMID:10074070	1999	2	0.285714285714286
GF_9955	PMID:10074070	1999	1	0.142857142857143
GF_29626	PMID:10074075	1999	8	1
GF_9674	PMID:10074077	1999	7	1
GF_23895	PMID:10074079	1999	1	1
GF_10035	PMID:10074083	1999	2	1
GF_16470	PMID:10074084	1999	1	0.0555555555555556
GF_24191	PMID:10074084	1999	1	0.0555555555555556
GF_29705	PMID:10074084	1999	5	0.277777777777778
GF_9966	PMID:10074084	1999	11	0.611111111111111
GF_10061	PMID:10074086	1999	3	0.75
GF_29805	PMID:10074086	1999	1	0.25
GF_12327	PMID:10074087	1999	1	0.05
GF_16470	PMID:10074087	1999	6	0.3
GF_24191	PMID:10074087	1999	2	0.1
GF_9157	PMID:10074087	1999	1	0.05
GF_9653	PMID:10074087	1999	4	0.2
GF_9687	PMID:10074087	1999	6	0.3
GF_21823	PMID:10074094	1999	1	1
GF_16606	PMID:10074096	1999	1	1
GF_9745	PMID:10074099	1999	4	1
GF_16808	PMID:10074100	1999	6	0.857142857142857
GF_29584	PMID:10074100	1999	1	0.142857142857143
GF_4123	PMID:10074354	1999	4	1
GF_9596	PMID:10074373	1999	3	1
GF_9596	PMID:10074404	1999	10	1
GF_9567	PMID:10075418	1999	8	1
GF_9596	PMID:10075421	1999	1	0.0769230769230769
GF_9656	PMID:10075421	1999	12	0.923076923076923
GF_9330	PMID:10075431	1999	6	0.666666666666667
GF_9331	PMID:10075431	1999	3	0.333333333333333
GF_14887	PMID:10075670	1999	1	0.0526315789473684
GF_22600	PMID:10075670	1999	1	0.0526315789473684
GF_26193	PMID:10075670	1999	11	0.578947368421053
GF_9682	PMID:10075670	1999	6	0.315789473684211
GF_8782	PMID:10075916	1999	8	1
GF_29779	PMID:10075917	1999	1	1
GF_29626	PMID:10075935	1999	10	0.909090909090909
GF_29778	PMID:10075935	1999	1	0.0909090909090909
GF_10149	PMID:10077187	1999	1	0.333333333333333
GF_9976	PMID:10077187	1999	2	0.666666666666667
GF_17720	PMID:10077450	1999	1	1
GF_16470	PMID:10077663	1999	2	1
GF_10109	PMID:10077851	1999	1	0.0588235294117647
GF_10190	PMID:10077851	1999	1	0.0588235294117647
GF_11002	PMID:10077851	1999	11	0.647058823529412
GF_13521	PMID:10077851	1999	1	0.0588235294117647
GF_8906	PMID:10077851	1999	1	0.0588235294117647
GF_9802	PMID:10077851	1999	1	0.0588235294117647
GF_9858	PMID:10077851	1999	1	0.0588235294117647
GF_8340	PMID:10078601	1999	10	1
GF_9976	PMID:10079077	1999	3	1
GF_7751	PMID:10079526	1999	2	1
GF_8542	PMID:10080843	1999	1	1
GF_9698	PMID:10080900	1999	2	1
GF_9706	PMID:10080932	1999	1	1
GF_10116	PMID:10082377	1998	1	0.142857142857143
GF_10117	PMID:10082377	1998	3	0.428571428571429
GF_10118	PMID:10082377	1998	1	0.142857142857143
GF_10119	PMID:10082377	1998	1	0.142857142857143
GF_10120	PMID:10082377	1998	1	0.142857142857143
GF_16470	PMID:10082388	1999	1	1
GF_8827	PMID:10082391	1999	2	0.5
GF_9427	PMID:10082391	1999	2	0.5
GF_9985	PMID:10082645	1999	9	1
GF_8533	PMID:10084122	1999	5	1
GF_28256	PMID:10084987	1999	9	0.6
GF_29737	PMID:10084987	1999	6	0.4
GF_16470	PMID:10085021	1999	1	1
GF_9300	PMID:10085074	1999	5	1
GF_10583	PMID:10085096	1999	2	1
GF_19292	PMID:10085146	1999	1	0.111111111111111
GF_8533	PMID:10085146	1999	8	0.888888888888889
GF_5744	PMID:10085243	1999	1	1
GF_16808	PMID:10085289	1999	2	1
GF_14810	PMID:10087167	1999	1	0.333333333333333
GF_8716	PMID:10087167	1999	1	0.333333333333333
GF_9903	PMID:10087167	1999	1	0.333333333333333
GF_5744	PMID:10087228	1999	10	1
GF_10132	PMID:10087256	1999	1	1
GF_16470	PMID:10087258	1999	2	0.333333333333333
GF_16808	PMID:10087258	1999	2	0.333333333333333
GF_9797	PMID:10087258	1999	2	0.333333333333333
GF_10420	PMID:10087260	1999	1	0.111111111111111
GF_28094	PMID:10087260	1999	1	0.111111111111111
GF_7790	PMID:10087260	1999	1	0.111111111111111
GF_8439	PMID:10087260	1999	6	0.666666666666667
GF_16470	PMID:10087263	1999	5	1
GF_16470	PMID:10087265	1999	1	1
GF_16470	PMID:10087275	1999	2	1
GF_1959	PMID:10087507	1998	1	0.5
GF_9467	PMID:10087507	1998	1	0.5
GF_8782	PMID:10089372	1999	2	1
GF_9260	PMID:10089419	1999	4	0.8
GF_9596	PMID:10089419	1999	1	0.2
GF_10394	PMID:10089421	1999	1	0.125
GF_8545	PMID:10089421	1999	1	0.125
GF_9446	PMID:10089421	1999	6	0.75
GF_10139	PMID:10089426	1999	3	1
GF_9281	PMID:10089431	1999	1	1
GF_21746	PMID:10089432	1999	3	1
GF_150	PMID:10089454	1999	1	0.5
GF_81	PMID:10089454	1999	1	0.5
GF_8792	PMID:10089457	1999	2	1
GF_368	PMID:10089518	1998	3	0.75
GF_7698	PMID:10089518	1998	1	0.25
GF_8643	PMID:10089538	1998	4	1
GF_16470	PMID:10090722	1999	1	0.25
GF_5469	PMID:10090722	1999	3	0.75
GF_10082	PMID:10090737	1999	2	1
GF_10583	PMID:10090752	1999	1	1
GF_16470	PMID:10090824	1999	1	1
GF_29789	PMID:10091329	1999	2	0.222222222222222
GF_8525	PMID:10091329	1999	1	0.111111111111111
GF_8529	PMID:10091329	1999	5	0.555555555555556
GF_8531	PMID:10091329	1999	1	0.111111111111111
GF_7790	PMID:10091651	1999	2	1
GF_7751	PMID:10092198	1999	2	1
GF_16808	PMID:10092456	1999	4	0.8
GF_29848	PMID:10092456	1999	1	0.2
GF_4659	PMID:10092464	1999	2	0.25
GF_5744	PMID:10092464	1999	6	0.75
GF_8573	PMID:10092493	1999	5	1
GF_16808	PMID:10092518	1999	1	0.5
GF_5744	PMID:10092518	1999	1	0.5
GF_10781	PMID:10092520	1999	5	1
GF_8206	PMID:10092637	1999	15	1
GF_6560	PMID:10092655	1999	8	1
GF_9596	PMID:10092842	1999	3	1
GF_1603	PMID:10094624	1998	2	1
GF_23250	PMID:10094676	1999	6	1
GF_16470	PMID:10094685	1999	1	0.0454545454545455
GF_29101	PMID:10094685	1999	11	0.5
GF_8643	PMID:10094685	1999	6	0.272727272727273
GF_8644	PMID:10094685	1999	4	0.181818181818182
GF_16470	PMID:10094687	1999	3	0.375
GF_9109	PMID:10094687	1999	5	0.625
GF_8514	PMID:10094688	1999	2	1
GF_2445	PMID:10094689	1999	1	0.2
GF_25812	PMID:10094689	1999	4	0.8
GF_10103	PMID:10094691	1999	4	0.8
GF_28256	PMID:10094691	1999	1	0.2
GF_16470	PMID:10094696	1999	1	1
GF_7873	PMID:10094697	1999	13	1
GF_10951	PMID:10094698	1999	1	1
GF_10011	PMID:10094700	1999	2	0.111111111111111
GF_10128	PMID:10094700	1999	2	0.111111111111111
GF_10138	PMID:10094700	1999	1	0.0555555555555556
GF_27364	PMID:10094700	1999	3	0.166666666666667
GF_29777	PMID:10094700	1999	1	0.0555555555555556
GF_29828	PMID:10094700	1999	4	0.222222222222222
GF_3834	PMID:10094700	1999	1	0.0555555555555556
GF_4087	PMID:10094700	1999	1	0.0555555555555556
GF_7816	PMID:10094700	1999	2	0.111111111111111
GF_9239	PMID:10094700	1999	1	0.0555555555555556
GF_16470	PMID:10094701	1999	2	0.0769230769230769
GF_8643	PMID:10094701	1999	2	0.0769230769230769
GF_9042	PMID:10094701	1999	2	0.0769230769230769
GF_9423	PMID:10094701	1999	8	0.307692307692308
GF_9774	PMID:10094701	1999	12	0.461538461538462
GF_7770	PMID:10094703	1999	3	0.6
GF_8668	PMID:10094703	1999	2	0.4
GF_9596	PMID:10094706	1999	4	1
GF_10053	PMID:10094710	1999	2	1
GF_10053	PMID:10094716	1999	1	0.166666666666667
GF_44	PMID:10094716	1999	2	0.333333333333333
GF_502	PMID:10094716	1999	2	0.333333333333333
GF_5589	PMID:10094716	1999	1	0.166666666666667
GF_9756	PMID:10095067	1999	3	1
GF_10836	PMID:10095129	1999	1	0.25
GF_16470	PMID:10095129	1999	3	0.75
GF_10007	PMID:10095766	1999	22	1
GF_368	PMID:10096019	1998	6	0.25
GF_7698	PMID:10096019	1998	7	0.291666666666667
GF_9900	PMID:10096019	1998	1	0.0416666666666667
GF_9901	PMID:10096019	1998	10	0.416666666666667
GF_16470	PMID:10096025	1998	1	0.5
GF_9596	PMID:10096025	1998	1	0.5
GF_16470	PMID:10096072	1999	2	1
GF_9270	PMID:10096080	1999	3	1
GF_16470	PMID:10096081	1999	1	1
GF_8992	PMID:10096083	1999	2	1
GF_1698	PMID:10096092	1999	1	1
GF_24320	PMID:10097071	1999	1	1
GF_9512	PMID:10097076	1999	4	1
GF_28083	PMID:10097112	1999	2	1
GF_24592	PMID:10097680	1998	1	0.142857142857143
GF_27077	PMID:10097680	1998	3	0.428571428571429
GF_9109	PMID:10097680	1998	3	0.428571428571429
GF_16808	PMID:10099335	1998	1	0.5
GF_5744	PMID:10099335	1998	1	0.5
GF_16470	PMID:10099353	1998	1	1
GF_16470	PMID:10099385	1998	2	0.666666666666667
GF_8514	PMID:10099385	1998	1	0.333333333333333
GF_16470	PMID:10099386	1998	1	1
GF_9596	PMID:10099463	1998	1	1
GF_9679	PMID:10099534	1999	3	1
GF_16470	PMID:10100717	1999	1	1
GF_10034	PMID:10100858	1999	4	1
GF_16808	PMID:10100860	1999	7	0.777777777777778
GF_29848	PMID:10100860	1999	2	0.222222222222222
GF_16808	PMID:10100869	1999	5	0.454545454545455
GF_4659	PMID:10100869	1999	3	0.272727272727273
GF_5744	PMID:10100869	1999	3	0.272727272727273
GF_16470	PMID:10101186	1999	1	1
GF_10005	PMID:10102036	1999	4	0.333333333333333
GF_10043	PMID:10102036	1999	2	0.166666666666667
GF_2475	PMID:10102036	1999	2	0.166666666666667
GF_28788	PMID:10102036	1999	1	0.0833333333333333
GF_29814	PMID:10102036	1999	2	0.166666666666667
GF_9596	PMID:10102036	1999	1	0.0833333333333333
GF_1145	PMID:10102357	1999	1	1
GF_16470	PMID:10102373	1999	1	0.0833333333333333
GF_4213	PMID:10102373	1999	6	0.5
GF_9035	PMID:10102373	1999	5	0.416666666666667
GF_10445	PMID:10102934	1999	68	1
GF_9749	PMID:10103033	1999	3	1
GF_2953	PMID:10103179	1999	10	0.714285714285714
GF_6240	PMID:10103179	1999	2	0.142857142857143
GF_8539	PMID:10103179	1999	2	0.142857142857143
GF_9389	PMID:10103182	1999	1	0.333333333333333
GF_9809	PMID:10103182	1999	2	0.666666666666667
GF_27077	PMID:10103193	1999	7	0.583333333333333
GF_9734	PMID:10103193	1999	5	0.416666666666667
GF_2953	PMID:10103209	1999	1	1
GF_29698	PMID:10103226	1999	2	0.285714285714286
GF_4699	PMID:10103226	1999	1	0.142857142857143
GF_9072	PMID:10103226	1999	1	0.142857142857143
GF_9423	PMID:10103226	1999	2	0.285714285714286
GF_9774	PMID:10103226	1999	1	0.142857142857143
GF_1110	PMID:10103244	1999	2	0.25
GF_18413	PMID:10103244	1999	2	0.25
GF_8711	PMID:10103244	1999	2	0.25
GF_9210	PMID:10103244	1999	2	0.25
GF_8549	PMID:10103247	1999	7	1
GF_14810	PMID:10103258	1999	2	1
GF_10836	PMID:101372	1978	1	0.0833333333333333
GF_24191	PMID:101372	1978	2	0.166666666666667
GF_29705	PMID:101372	1978	2	0.166666666666667
GF_29777	PMID:101372	1978	3	0.25
GF_6296	PMID:101372	1978	3	0.25
GF_9474	PMID:101372	1978	1	0.0833333333333333
GF_10001	PMID:10187768	1999	7	1
GF_4659	PMID:10187829	1999	5	0.277777777777778
GF_5744	PMID:10187829	1999	13	0.722222222222222
GF_4659	PMID:10187830	1999	6	0.428571428571429
GF_5744	PMID:10187830	1999	8	0.571428571428571
GF_8636	PMID:10189367	1999	1	1
GF_29839	PMID:10190234	1999	2	1
GF_10107	PMID:10190906	1999	1	1
GF_29707	PMID:10191144	1999	1	1
GF_8531	PMID:10191411	1998	2	1
GF_368	PMID:10192921	1999	2	0.1
GF_7698	PMID:10192921	1999	2	0.1
GF_9423	PMID:10192921	1999	1	0.05
GF_9446	PMID:10192921	1999	1	0.05
GF_9774	PMID:10192921	1999	1	0.05
GF_9900	PMID:10192921	1999	6	0.3
GF_9901	PMID:10192921	1999	7	0.35
GF_9596	PMID:10192922	1999	1	1
GF_7790	PMID:10194300	1999	2	1
GF_9850	PMID:10194318	1999	9	1
GF_16808	PMID:10194333	1999	20	1
GF_16470	PMID:10194853	1999	1	1
GF_29695	PMID:10194933	1999	2	1
GF_1105	PMID:10195249	1998	2	0.666666666666667
GF_6560	PMID:10195249	1998	1	0.333333333333333
GF_16470	PMID:10195877	1999	5	0.5
GF_4911	PMID:10195877	1999	5	0.5
GF_368	PMID:10196126	1999	3	0.333333333333333
GF_7698	PMID:10196126	1999	6	0.666666666666667
GF_29705	PMID:10196160	1999	4	1
GF_29762	PMID:10196182	1999	4	1
GF_9042	PMID:10196195	1999	11	1
GF_16808	PMID:10196216	1999	6	1
GF_12022	PMID:10196475	1999	1	0.1
GF_29670	PMID:10196475	1999	9	0.9
GF_9596	PMID:10196781	1998	1	0.333333333333333
GF_9715	PMID:10196781	1998	1	0.333333333333333
GF_9976	PMID:10196781	1998	1	0.333333333333333
GF_9596	PMID:10197988	1999	1	1
GF_9596	PMID:10197989	1999	4	0.666666666666667
GF_9656	PMID:10197989	1999	2	0.333333333333333
GF_9061	PMID:10197991	1999	3	1
GF_9656	PMID:10197992	1999	12	1
GF_14357	PMID:10197993	1999	5	0.333333333333333
GF_9056	PMID:10197993	1999	10	0.666666666666667
GF_16470	PMID:10198003	1999	3	0.25
GF_4129	PMID:10198003	1999	2	0.166666666666667
GF_9243	PMID:10198003	1999	2	0.166666666666667
GF_9850	PMID:10198003	1999	5	0.416666666666667
GF_10043	PMID:10198018	1999	5	1
GF_16808	PMID:10198021	1999	1	1
GF_10625	PMID:10198028	1999	2	0.333333333333333
GF_8340	PMID:10198028	1999	2	0.333333333333333
GF_9908	PMID:10198028	1999	2	0.333333333333333
GF_10115	PMID:10198039	1999	2	0.666666666666667
GF_4067	PMID:10198039	1999	1	0.333333333333333
GF_4131	PMID:10198062	1999	2	0.285714285714286
GF_9269	PMID:10198062	1999	1	0.142857142857143
GF_9270	PMID:10198062	1999	3	0.428571428571429
GF_9273	PMID:10198062	1999	1	0.142857142857143
GF_28735	PMID:10199405	1999	5	1
GF_8683	PMID:10200165	1999	1	0.333333333333333
GF_8809	PMID:10200165	1999	2	0.666666666666667
GF_29813	PMID:10200269	1999	8	0.888888888888889
GF_9795	PMID:10200269	1999	1	0.111111111111111
GF_10447	PMID:10200310	1999	1	0.166666666666667
GF_16470	PMID:10200310	1999	2	0.333333333333333
GF_28093	PMID:10200310	1999	1	0.166666666666667
GF_9199	PMID:10200310	1999	1	0.166666666666667
GF_9579	PMID:10200310	1999	1	0.166666666666667
GF_10037	PMID:10200954	1999	1	0.142857142857143
GF_10038	PMID:10200954	1999	1	0.142857142857143
GF_44	PMID:10200954	1999	2	0.285714285714286
GF_502	PMID:10200954	1999	2	0.285714285714286
GF_5589	PMID:10200954	1999	1	0.142857142857143
GF_16474	PMID:10200957	1999	13	1
GF_29626	PMID:10200963	1999	24	1
GF_9596	PMID:10200967	1999	3	1
GF_29705	PMID:10200970	1999	1	1
GF_16470	PMID:10200985	1999	1	1
GF_29602	PMID:10201401	1999	3	1
GF_10445	PMID:10202137	1999	3	0.3
GF_25398	PMID:10202137	1999	2	0.2
GF_4587	PMID:10202137	1999	5	0.5
GF_9389	PMID:10202686	1999	1	0.5
GF_9474	PMID:10202686	1999	1	0.5
GF_8759	PMID:10205183	1999	5	1
GF_19292	PMID:10205672	1999	1	1
GF_4659	PMID:10205903	1999	3	0.428571428571429
GF_5744	PMID:10205903	1999	2	0.285714285714286
GF_8621	PMID:10205903	1999	1	0.142857142857143
GF_8769	PMID:10205903	1999	1	0.142857142857143
GF_21593	PMID:10206689	1999	3	0.1875
GF_24214	PMID:10206689	1999	5	0.3125
GF_9630	PMID:10206689	1999	4	0.25
GF_9631	PMID:10206689	1999	4	0.25
GF_16470	PMID:10206709	1999	6	0.230769230769231
GF_18466	PMID:10206709	1999	1	0.0384615384615385
GF_4099	PMID:10206709	1999	3	0.115384615384615
GF_4276	PMID:10206709	1999	1	0.0384615384615385
GF_4974	PMID:10206709	1999	2	0.0769230769230769
GF_8782	PMID:10206709	1999	11	0.423076923076923
GF_8784	PMID:10206709	1999	1	0.0384615384615385
GF_9010	PMID:10206709	1999	1	0.0384615384615385
GF_12022	PMID:10206714	1999	1	0.2
GF_4659	PMID:10206714	1999	2	0.4
GF_5744	PMID:10206714	1999	2	0.4
GF_8759	PMID:10206949	1999	12	1
GF_29680	PMID:10206972	1999	3	1
GF_24320	PMID:10207625	1999	4	0.666666666666667
GF_4213	PMID:10207625	1999	2	0.333333333333333
GF_8206	PMID:10207911	1999	4	1
GF_28642	PMID:10207913	1999	2	0.5
GF_4052	PMID:10207913	1999	1	0.25
GF_8982	PMID:10207913	1999	1	0.25
GF_24214	PMID:10207915	1999	1	0.5
GF_9638	PMID:10207915	1999	1	0.5
GF_19477	PMID:10207920	1999	8	0.727272727272727
GF_8498	PMID:10207920	1999	3	0.272727272727273
GF_16470	PMID:10208432	1999	4	1
GF_8693	PMID:10209029	1999	1	1
GF_4139	PMID:10209041	1999	1	1
GF_8504	PMID:10209289	1999	1	0.5
GF_9171	PMID:10209289	1999	1	0.5
GF_7751	PMID:10209743	1999	1	0.5
GF_9488	PMID:10209743	1999	1	0.5
GF_29819	PMID:10209746	1999	3	1
GF_142	PMID:10209747	1999	2	0.117647058823529
GF_29602	PMID:10209747	1999	15	0.882352941176471
GF_8759	PMID:10209749	1999	10	1
GF_10110	PMID:10209750	1999	6	0.857142857142857
GF_29680	PMID:10209750	1999	1	0.142857142857143
GF_16470	PMID:10209751	1999	1	1
GF_24191	PMID:10209753	1999	1	1
GF_10138	PMID:10209756	1999	1	0.05
GF_12664	PMID:10209756	1999	1	0.05
GF_29681	PMID:10209756	1999	1	0.05
GF_29700	PMID:10209756	1999	1	0.05
GF_3930	PMID:10209756	1999	8	0.4
GF_8531	PMID:10209756	1999	8	0.4
GF_16470	PMID:10210146	1999	6	1
GF_16470	PMID:10210191	1999	1	1
GF_16808	PMID:10210198	1999	2	1
GF_10107	PMID:10211839	1999	5	1
GF_10043	PMID:10212225	1999	5	1
GF_19292	PMID:10213602	1999	3	1
GF_19292	PMID:10213603	1999	11	1
GF_8533	PMID:10213615	1999	9	0.529411764705882
GF_9966	PMID:10213615	1999	8	0.470588235294118
GF_9715	PMID:10214911	1999	1	0.333333333333333
GF_9976	PMID:10214911	1999	2	0.666666666666667
GF_8567	PMID:10214965	1999	10	1
GF_9580	PMID:10215604	1999	4	1
GF_14363	PMID:10216161	1999	1	0.333333333333333
GF_7580	PMID:10216161	1999	2	0.666666666666667
GF_29752	PMID:10216318	1999	1	1
GF_29705	PMID:10216857	1999	2	0.153846153846154
GF_8862	PMID:10216857	1999	11	0.846153846153846
GF_4103	PMID:10216859	1999	2	1
GF_1331	PMID:10216871	1999	1	1
GF_25210	PMID:10217486	1999	1	0.333333333333333
GF_9883	PMID:10217486	1999	2	0.666666666666667
GF_6335	PMID:10217488	1999	2	1
GF_12327	PMID:10217490	1999	1	0.0588235294117647
GF_16470	PMID:10217490	1999	2	0.117647058823529
GF_8542	PMID:10217490	1999	1	0.0588235294117647
GF_8862	PMID:10217490	1999	7	0.411764705882353
GF_9653	PMID:10217490	1999	4	0.235294117647059
GF_9687	PMID:10217490	1999	2	0.117647058823529
GF_15342	PMID:10217493	1999	3	0.428571428571429
GF_1603	PMID:10217493	1999	3	0.428571428571429
GF_16470	PMID:10217493	1999	1	0.142857142857143
GF_16470	PMID:10217494	1999	2	0.333333333333333
GF_8643	PMID:10217494	1999	3	0.5
GF_9109	PMID:10217494	1999	1	0.166666666666667
GF_368	PMID:10217501	1999	1	0.5
GF_7698	PMID:10217501	1999	1	0.5
GF_14810	PMID:10217502	1999	1	0.25
GF_9005	PMID:10217502	1999	1	0.25
GF_9892	PMID:10217502	1999	2	0.5
GF_10007	PMID:10217754	1999	11	1
GF_12022	PMID:10217756	1999	2	0.4
GF_29740	PMID:10217756	1999	3	0.6
GF_29764	PMID:10217758	1999	1	1
GF_10103	PMID:10217765	1999	12	0.5
GF_17215	PMID:10217765	1999	2	0.0833333333333333
GF_29735	PMID:10217765	1999	3	0.125
GF_6301	PMID:10217765	1999	4	0.166666666666667
GF_6335	PMID:10217765	1999	3	0.125
GF_191	PMID:10217768	1999	1	0.333333333333333
GF_25466	PMID:10217768	1999	1	0.333333333333333
GF_9596	PMID:10217768	1999	1	0.333333333333333
GF_16470	PMID:10217769	1999	1	1
GF_10149	PMID:10217781	1999	1	0.0625
GF_14886	PMID:10217781	1999	12	0.75
GF_9596	PMID:10217781	1999	3	0.1875
GF_14810	PMID:10217784	1999	1	0.0666666666666667
GF_16499	PMID:10217784	1999	3	0.2
GF_24313	PMID:10217784	1999	2	0.133333333333333
GF_8691	PMID:10217784	1999	9	0.6
GF_16470	PMID:10217788	1999	2	0.666666666666667
GF_9349	PMID:10217788	1999	1	0.333333333333333
GF_10814	PMID:10217794	1999	4	1
GF_28488	PMID:10217796	1999	1	1
GF_22612	PMID:10217798	1999	1	0.1
GF_24214	PMID:10217798	1999	1	0.1
GF_29797	PMID:10217798	1999	1	0.1
GF_6216	PMID:10217798	1999	1	0.1
GF_8738	PMID:10217798	1999	1	0.1
GF_9020	PMID:10217798	1999	2	0.2
GF_9638	PMID:10217798	1999	2	0.2
GF_9815	PMID:10217798	1999	1	0.1
GF_26094	PMID:10218594	1999	1	1
GF_16470	PMID:10219994	1999	2	1
GF_8639	PMID:10220161	1999	5	1
GF_29762	PMID:10220164	1999	4	1
GF_22382	PMID:10220166	1999	2	1
GF_8755	PMID:10220172	1999	3	1
GF_4190	PMID:10220320	1999	7	1
GF_6425	PMID:10220347	1999	1	1
GF_8992	PMID:10220403	1999	2	1
GF_8519	PMID:10220423	1999	4	1
GF_9007	PMID:10220893	1999	6	1
GF_10132	PMID:10220897	1999	2	0.666666666666667
GF_28954	PMID:10220897	1999	1	0.333333333333333
GF_10099	PMID:10220900	1999	1	0.125
GF_11120	PMID:10220900	1999	7	0.875
GF_6296	PMID:10222194	1999	1	1
GF_24592	PMID:10223918	1999	1	1
GF_10402	PMID:10223925	1999	2	0.333333333333333
GF_27077	PMID:10223925	1999	2	0.333333333333333
GF_9734	PMID:10223925	1999	1	0.166666666666667
GF_9741	PMID:10223925	1999	1	0.166666666666667
GF_27077	PMID:10223929	1999	8	0.533333333333333
GF_9734	PMID:10223929	1999	7	0.466666666666667
GF_16470	PMID:10223974	1999	1	1
GF_9514	PMID:10224002	1999	1	1
GF_10129	PMID:10224014	1999	1	1
GF_1610	PMID:10224050	1999	4	0.444444444444444
GF_856	PMID:10224050	1999	5	0.555555555555556
GF_8908	PMID:10224080	1999	1	0.5
GF_9724	PMID:10224080	1999	1	0.5
GF_8564	PMID:10224104	1999	2	1
GF_9567	PMID:10224127	1999	2	1
GF_10005	PMID:10224240	1999	1	0.0909090909090909
GF_28788	PMID:10224240	1999	2	0.181818181818182
GF_29704	PMID:10224240	1999	1	0.0909090909090909
GF_29779	PMID:10224240	1999	2	0.181818181818182
GF_29814	PMID:10224240	1999	1	0.0909090909090909
GF_3268	PMID:10224240	1999	2	0.181818181818182
GF_9596	PMID:10224240	1999	2	0.181818181818182
GF_16470	PMID:10224241	1999	1	0.1
GF_9596	PMID:10224241	1999	1	0.1
GF_9656	PMID:10224241	1999	6	0.6
GF_9681	PMID:10224241	1999	1	0.1
GF_9985	PMID:10224241	1999	1	0.1
GF_10062	PMID:10224282	1999	1	1
GF_10149	PMID:10224319	1999	1	0.333333333333333
GF_29695	PMID:10224319	1999	1	0.333333333333333
GF_9596	PMID:10224319	1999	1	0.333333333333333
GF_2477	PMID:10225278	1999	3	1
GF_24191	PMID:10225286	1999	14	1
GF_29685	PMID:10225420	1999	3	0.333333333333333
GF_8753	PMID:10225420	1999	2	0.222222222222222
GF_9469	PMID:10225420	1999	4	0.444444444444444
GF_8509	PMID:10225425	1999	3	0.375
GF_9543	PMID:10225425	1999	5	0.625
GF_10106	PMID:10225855	1999	2	0.133333333333333
GF_12022	PMID:10225855	1999	1	0.0666666666666667
GF_20762	PMID:10225855	1999	6	0.4
GF_22612	PMID:10225855	1999	1	0.0666666666666667
GF_2473	PMID:10225855	1999	4	0.266666666666667
GF_8952	PMID:10225855	1999	1	0.0666666666666667
GF_15548	PMID:10225861	1999	12	1
GF_8514	PMID:10225886	1999	1	1
GF_9243	PMID:10226371	1999	2	1
GF_29740	PMID:10227160	1999	1	0.25
GF_6462	PMID:10227160	1999	1	0.25
GF_8563	PMID:10227160	1999	2	0.5
GF_368	PMID:10227163	1999	2	1
GF_22600	PMID:10227169	1999	4	1
GF_8519	PMID:10227171	1999	5	1
GF_2953	PMID:10227175	1999	3	1
GF_3930	PMID:10228152	1999	7	0.411764705882353
GF_8531	PMID:10228152	1999	7	0.411764705882353
GF_9133	PMID:10228152	1999	3	0.176470588235294
GF_10033	PMID:10229948	1999	1	0.25
GF_9993	PMID:10229948	1999	3	0.75
GF_5744	PMID:10231012	1999	1	1
GF_9803	PMID:10231382	1999	6	1
GF_20043	PMID:10231385	1999	2	1
GF_368	PMID:10231482	1999	2	0.25
GF_7698	PMID:10231482	1999	1	0.125
GF_9901	PMID:10231482	1999	5	0.625
GF_8531	PMID:10231484	1999	6	1
GF_10061	PMID:10231487	1999	2	0.0952380952380952
GF_10062	PMID:10231487	1999	1	0.0476190476190476
GF_29740	PMID:10231487	1999	18	0.857142857142857
GF_12664	PMID:10231488	1999	1	0.0666666666666667
GF_29681	PMID:10231488	1999	3	0.2
GF_8531	PMID:10231488	1999	8	0.533333333333333
GF_9734	PMID:10231488	1999	3	0.2
GF_16470	PMID:10231489	1999	3	0.375
GF_29705	PMID:10231489	1999	3	0.375
GF_8513	PMID:10231489	1999	2	0.25
GF_9271	PMID:10231491	1999	2	0.5
GF_9272	PMID:10231491	1999	2	0.5
GF_3337	PMID:10231495	1999	1	0.5
GF_9487	PMID:10231495	1999	1	0.5
GF_21823	PMID:10231527	1999	1	1
GF_10087	PMID:10231573	1999	1	0.333333333333333
GF_8666	PMID:10231573	1999	1	0.333333333333333
GF_8668	PMID:10231573	1999	1	0.333333333333333
GF_5744	PMID:10231589	1999	1	1
GF_9911	PMID:10231688	1999	2	1
GF_16470	PMID:10233710	1999	2	1
GF_10391	PMID:10234816	1999	5	0.625
GF_16470	PMID:10234816	1999	3	0.375
GF_10007	PMID:10234818	1999	22	1
GF_29705	PMID:10234830	1999	1	0.25
GF_8514	PMID:10234830	1999	3	0.75
GF_9376	PMID:10234835	1999	2	0.222222222222222
GF_9378	PMID:10234835	1999	7	0.777777777777778
GF_22600	PMID:10234837	1999	3	0.333333333333333
GF_8995	PMID:10234837	1999	3	0.333333333333333
GF_9682	PMID:10234837	1999	3	0.333333333333333
GF_29675	PMID:1023880	1976	1	1
GF_4659	PMID:10318804	1999	1	0.25
GF_5744	PMID:10318804	1999	3	0.75
GF_16268	PMID:10318813	1999	2	0.133333333333333
GF_21334	PMID:10318813	1999	2	0.133333333333333
GF_8969	PMID:10318813	1999	9	0.6
GF_9120	PMID:10318813	1999	2	0.133333333333333
GF_16808	PMID:10318904	1999	15	1
GF_8567	PMID:10318906	1999	6	1
GF_16470	PMID:10319377	1998	1	1
GF_28326	PMID:10319867	1999	2	1
GF_10007	PMID:10320350	1999	14	1
GF_10121	PMID:10320479	1999	2	0.222222222222222
GF_12022	PMID:10320479	1999	3	0.333333333333333
GF_29778	PMID:10320479	1999	1	0.111111111111111
GF_29822	PMID:10320479	1999	1	0.111111111111111
GF_29839	PMID:10320479	1999	2	0.222222222222222
GF_10114	PMID:10320480	1999	2	1
GF_8666	PMID:10320569	1999	3	1
GF_10088	PMID:10320573	1999	5	0.3125
GF_29705	PMID:10320573	1999	11	0.6875
GF_11310	PMID:10320579	1999	1	0.04
GF_4092	PMID:10320579	1999	13	0.52
GF_4094	PMID:10320579	1999	3	0.12
GF_8956	PMID:10320579	1999	3	0.12
GF_9289	PMID:10320579	1999	5	0.2
GF_12949	PMID:10320582	1999	1	0.0625
GF_16470	PMID:10320582	1999	1	0.0625
GF_191	PMID:10320582	1999	2	0.125
GF_25466	PMID:10320582	1999	1	0.0625
GF_28788	PMID:10320582	1999	2	0.125
GF_29695	PMID:10320582	1999	3	0.1875
GF_9596	PMID:10320582	1999	6	0.375
GF_8827	PMID:10320645	1999	6	0.5
GF_9427	PMID:10320645	1999	6	0.5
GF_8533	PMID:10322000	1999	8	0.5
GF_9966	PMID:10322000	1999	8	0.5
GF_16470	PMID:10322001	1999	1	0.1
GF_19292	PMID:10322001	1999	1	0.1
GF_26539	PMID:10322001	1999	8	0.8
GF_8666	PMID:10322004	1999	9	0.409090909090909
GF_8667	PMID:10322004	1999	13	0.590909090909091
GF_10679	PMID:10322012	1999	1	0.166666666666667
GF_27497	PMID:10322012	1999	2	0.333333333333333
GF_6335	PMID:10322012	1999	2	0.333333333333333
GF_861	PMID:10322012	1999	1	0.166666666666667
GF_27118	PMID:10322021	1999	1	1
GF_9288	PMID:10322028	1999	1	1
GF_10044	PMID:10322034	1999	2	1
GF_9109	PMID:10322039	1999	4	1
GF_18068	PMID:10322040	1999	4	0.444444444444444
GF_4234	PMID:10322040	1999	5	0.555555555555556
GF_29626	PMID:10322168	1999	2	1
GF_12022	PMID:10322169	1999	3	0.5
GF_29705	PMID:10322169	1999	1	0.166666666666667
GF_29778	PMID:10322169	1999	1	0.166666666666667
GF_8862	PMID:10322169	1999	1	0.166666666666667
GF_10445	PMID:10322175	1999	2	0.666666666666667
GF_4587	PMID:10322175	1999	1	0.333333333333333
GF_10103	PMID:10322176	1999	1	1
GF_14810	PMID:10323233	1999	3	0.2
GF_9596	PMID:10323233	1999	12	0.8
GF_10005	PMID:10323239	1999	6	0.315789473684211
GF_10043	PMID:10323239	1999	6	0.315789473684211
GF_29704	PMID:10323239	1999	4	0.210526315789474
GF_9596	PMID:10323239	1999	3	0.157894736842105
GF_28735	PMID:10325421	1999	6	1
GF_10007	PMID:10328680	1999	1	1
GF_10781	PMID:10328821	1999	8	1
GF_3172	PMID:10328825	1999	1	1
GF_10088	PMID:10329134	1999	12	0.857142857142857
GF_10836	PMID:10329134	1999	1	0.0714285714285714
GF_29705	PMID:10329134	1999	1	0.0714285714285714
GF_2461	PMID:10329136	1999	5	1
GF_16470	PMID:10329160	1999	10	0.526315789473684
GF_29702	PMID:10329160	1999	1	0.0526315789473684
GF_4103	PMID:10329160	1999	1	0.0526315789473684
GF_9860	PMID:10329160	1999	7	0.368421052631579
GF_15658	PMID:10329170	1999	1	1
GF_29743	PMID:10329180	1999	2	1
GF_10061	PMID:10329389	1999	2	1
GF_10062	PMID:10329461	1999	1	1
GF_29716	PMID:10329468	1999	1	1
GF_9545	PMID:10329633	1999	2	0.25
GF_9833	PMID:10329633	1999	6	0.75
GF_23562	PMID:10329673	1999	11	1
GF_8866	PMID:10329692	1999	1	1
GF_10137	PMID:10329823	1999	8	1
GF_16470	PMID:10330446	1999	13	0.866666666666667
GF_2461	PMID:10330446	1999	2	0.133333333333333
GF_5744	PMID:10331254	1999	1	1
GF_16470	PMID:10331452	1999	1	1
GF_16470	PMID:10331453	1999	5	1
GF_3172	PMID:10331657	1999	2	1
GF_25265	PMID:10331925	1999	7	1
GF_29680	PMID:10333522	1999	1	0.111111111111111
GF_4131	PMID:10333522	1999	6	0.666666666666667
GF_9273	PMID:10333522	1999	2	0.222222222222222
GF_11049	PMID:10333556	1998	3	1
GF_29714	PMID:10336418	1999	1	1
GF_10005	PMID:10336423	1999	12	0.923076923076923
GF_29704	PMID:10336423	1999	1	0.0769230769230769
GF_10412	PMID:10336424	1999	6	1
GF_8833	PMID:10336854	1999	1	1
GF_8636	PMID:10336861	1999	1	1
GF_4659	PMID:10336867	1999	1	0.5
GF_5744	PMID:10336867	1999	1	0.5
GF_8621	PMID:10338022	1999	5	0.5
GF_8769	PMID:10338022	1999	5	0.5
GF_8528	PMID:10338150	1999	4	1
GF_20680	PMID:10338487	1999	1	0.5
GF_9332	PMID:10338487	1999	1	0.5
GF_10814	PMID:10339402	1999	1	0.125
GF_3268	PMID:10339402	1999	1	0.125
GF_8578	PMID:10339402	1999	1	0.125
GF_9596	PMID:10339402	1999	5	0.625
GF_7770	PMID:10339542	1999	1	1
GF_10103	PMID:10339558	1999	9	1
GF_28642	PMID:10339606	1999	7	1
GF_21868	PMID:10339610	1999	7	0.4375
GF_23250	PMID:10339610	1999	1	0.0625
GF_9369	PMID:10339610	1999	1	0.0625
GF_9370	PMID:10339610	1999	1	0.0625
GF_9371	PMID:10339610	1999	1	0.0625
GF_9372	PMID:10339610	1999	1	0.0625
GF_9373	PMID:10339610	1999	3	0.1875
GF_9374	PMID:10339610	1999	1	0.0625
GF_16470	PMID:10339670	1999	2	0.5
GF_9014	PMID:10339670	1999	2	0.5
GF_4341	PMID:10339814	1999	1	1
GF_8504	PMID:10339822	1999	1	0.5
GF_9171	PMID:10339822	1999	1	0.5
GF_29762	PMID:10339829	1999	2	0.4
GF_4231	PMID:10339829	1999	2	0.4
GF_9596	PMID:10339829	1999	1	0.2
GF_9089	PMID:10339832	1999	6	1
GF_29602	PMID:10341176	1999	1	1
GF_16808	PMID:10344193	1999	6	0.3
GF_29584	PMID:10344193	1999	1	0.05
GF_29848	PMID:10344193	1999	13	0.65
GF_8779	PMID:10344205	1999	6	1
GF_24552	PMID:10344249	1999	4	1
GF_29778	PMID:10344250	1999	1	0.5
GF_8565	PMID:10344250	1999	1	0.5
GF_10836	PMID:10346814	1999	2	0.117647058823529
GF_29697	PMID:10346814	1999	13	0.764705882352941
GF_9157	PMID:10346814	1999	2	0.117647058823529
GF_10023	PMID:10347002	1999	1	1
GF_16470	PMID:10347009	1999	1	1
GF_9126	PMID:10347010	1999	1	0.5
GF_9127	PMID:10347010	1999	1	0.5
GF_29675	PMID:10347024	1999	1	1
GF_10074	PMID:10347036	1999	4	1
GF_12949	PMID:10347143	1999	1	0.5
GF_191	PMID:10347143	1999	1	0.5
GF_10088	PMID:10347150	1999	17	0.53125
GF_29705	PMID:10347150	1999	12	0.375
GF_29753	PMID:10347150	1999	3	0.09375
GF_368	PMID:10347162	1999	11	0.785714285714286
GF_7698	PMID:10347162	1999	3	0.214285714285714
GF_8666	PMID:10347188	1999	1	0.111111111111111
GF_8667	PMID:10347188	1999	8	0.888888888888889
GF_27118	PMID:10347233	1999	1	1
GF_27118	PMID:10347234	1999	4	1
GF_29803	PMID:10347888	1999	1	1
GF_10138	PMID:10348045	1999	2	1
GF_11924	PMID:10348751	1999	1	0.333333333333333
GF_2953	PMID:10348751	1999	1	0.333333333333333
GF_3079	PMID:10348751	1999	1	0.333333333333333
GF_1105	PMID:10348770	1999	4	0.444444444444444
GF_6560	PMID:10348770	1999	1	0.111111111111111
GF_8574	PMID:10348770	1999	2	0.222222222222222
GF_8576	PMID:10348770	1999	2	0.222222222222222
GF_10114	PMID:10348780	1999	1	1
GF_4190	PMID:10348846	1999	4	0.666666666666667
GF_9908	PMID:10348846	1999	2	0.333333333333333
GF_10109	PMID:10348856	1999	6	0.461538461538462
GF_22600	PMID:10348856	1999	1	0.0769230769230769
GF_9858	PMID:10348856	1999	6	0.461538461538462
GF_44	PMID:10348860	1999	5	0.555555555555556
GF_5589	PMID:10348860	1999	4	0.444444444444444
GF_9536	PMID:10348862	1999	15	1
GF_24214	PMID:10348866	1999	1	0.142857142857143
GF_7816	PMID:10348866	1999	4	0.571428571428571
GF_9102	PMID:10348866	1999	2	0.285714285714286
GF_4134	PMID:10348868	1999	1	0.125
GF_9274	PMID:10348868	1999	7	0.875
GF_11002	PMID:10348869	1999	4	0.333333333333333
GF_16808	PMID:10348869	1999	8	0.666666666666667
GF_4817	PMID:10348872	1999	2	1
GF_8753	PMID:10348873	1999	2	0.222222222222222
GF_9469	PMID:10348873	1999	7	0.777777777777778
GF_2953	PMID:10350472	1999	2	1
GF_16808	PMID:10350619	1999	11	0.785714285714286
GF_20123	PMID:10350619	1999	2	0.142857142857143
GF_29848	PMID:10350619	1999	1	0.0714285714285714
GF_16808	PMID:10352014	1999	6	0.857142857142857
GF_4370	PMID:10352014	1999	1	0.142857142857143
GF_10445	PMID:10352145	1999	5	1
GF_20680	PMID:10353518	1999	10	1
GF_16417	PMID:10353712	1998	5	1
GF_9715	PMID:10353811	1999	8	1
GF_16470	PMID:10354496	1999	1	1
GF_8827	PMID:10354519	1999	2	0.5
GF_9427	PMID:10354519	1999	2	0.5
GF_9596	PMID:10355818	1999	4	1
GF_16470	PMID:10356257	1999	1	0.2
GF_29626	PMID:10356257	1999	4	0.8
GF_9966	PMID:10356260	1999	8	1
GF_10146	PMID:10356262	1999	12	0.923076923076923
GF_9899	PMID:10356262	1999	1	0.0769230769230769
GF_27077	PMID:10356321	1999	3	1
GF_3268	PMID:10356325	1999	5	1
GF_8526	PMID:10356330	1999	6	1
GF_150	PMID:10356801	1999	1	1
GF_23638	PMID:10356997	1999	1	1
GF_10107	PMID:10357213	1999	2	1
GF_8636	PMID:10357217	1999	6	1
GF_29551	PMID:10357807	1999	1	1
GF_11002	PMID:10357810	1999	9	0.346153846153846
GF_22600	PMID:10357810	1999	2	0.0769230769230769
GF_8636	PMID:10357810	1999	10	0.384615384615385
GF_8906	PMID:10357810	1999	2	0.0769230769230769
GF_9858	PMID:10357810	1999	3	0.115384615384615
GF_16470	PMID:10358089	1999	1	0.5
GF_8636	PMID:10358089	1999	1	0.5
GF_28326	PMID:10360177	1999	5	1
GF_10861	PMID:10361280	1999	1	0.25
GF_20362	PMID:10361280	1999	2	0.5
GF_9551	PMID:10361280	1999	1	0.25
GF_10139	PMID:10361281	1999	2	0.166666666666667
GF_10219	PMID:10361281	1999	7	0.583333333333333
GF_10220	PMID:10361281	1999	1	0.0833333333333333
GF_10221	PMID:10361281	1999	2	0.166666666666667
GF_8665	PMID:10361282	1999	5	1
GF_8340	PMID:10361287	1999	7	1
GF_17912	PMID:10361297	1999	4	1
GF_618	PMID:10361310	1999	3	0.333333333333333
GF_64	PMID:10361310	1999	5	0.555555555555556
GF_749	PMID:10361310	1999	1	0.111111111111111
GF_8568	PMID:10361694	1999	3	1
GF_29552	PMID:10361714	1999	5	1
GF_16470	PMID:10361727	1999	1	1
GF_20742	PMID:10362494	1999	6	1
GF_24794	PMID:10362534	1999	1	0.125
GF_9833	PMID:10362534	1999	7	0.875
GF_9976	PMID:10363024	1999	3	1
GF_16470	PMID:10364220	1999	2	1
GF_10007	PMID:10364238	1999	11	1
GF_5744	PMID:10364403	1999	1	1
GF_17215	PMID:10365251	1999	2	1
GF_9144	PMID:10365447	1999	1	0.333333333333333
GF_9359	PMID:10365447	1999	1	0.333333333333333
GF_9976	PMID:10365447	1999	1	0.333333333333333
GF_9596	PMID:10366529	1999	1	1
GF_29695	PMID:10366588	1999	1	1
GF_16499	PMID:10366597	1999	1	0.5
GF_9028	PMID:10366597	1999	1	0.5
GF_16470	PMID:10366599	1999	3	0.6
GF_29695	PMID:10366599	1999	2	0.4
GF_10149	PMID:10366769	1999	2	0.4
GF_10836	PMID:10366769	1999	1	0.2
GF_7440	PMID:10366769	1999	2	0.4
GF_368	PMID:10367286	1999	1	1
GF_20077	PMID:10368134	1999	1	0.25
GF_8933	PMID:10368134	1999	3	0.75
GF_29716	PMID:10368137	1999	1	0.25
GF_29838	PMID:10368137	1999	1	0.25
GF_4175	PMID:10368137	1999	1	0.25
GF_8982	PMID:10368137	1999	1	0.25
GF_4099	PMID:10368138	1999	3	0.25
GF_4276	PMID:10368138	1999	4	0.333333333333333
GF_4974	PMID:10368138	1999	2	0.166666666666667
GF_9010	PMID:10368138	1999	3	0.25
GF_29700	PMID:10368140	1999	1	0.2
GF_8531	PMID:10368140	1999	3	0.6
GF_8898	PMID:10368140	1999	1	0.2
GF_10086	PMID:10368141	1999	2	0.285714285714286
GF_10087	PMID:10368141	1999	2	0.285714285714286
GF_7770	PMID:10368141	1999	1	0.142857142857143
GF_8668	PMID:10368141	1999	1	0.142857142857143
GF_8898	PMID:10368141	1999	1	0.142857142857143
GF_19292	PMID:10368142	1999	5	1
GF_16983	PMID:10368146	1999	2	0.133333333333333
GF_17810	PMID:10368146	1999	1	0.0666666666666667
GF_8723	PMID:10368146	1999	12	0.8
GF_4186	PMID:10368148	1999	3	0.6
GF_9852	PMID:10368148	1999	1	0.2
GF_9853	PMID:10368148	1999	1	0.2
GF_10121	PMID:10368152	1999	11	0.611111111111111
GF_12022	PMID:10368152	1999	7	0.388888888888889
GF_19140	PMID:10368155	1999	2	0.666666666666667
GF_8562	PMID:10368155	1999	1	0.333333333333333
GF_10103	PMID:10368161	1999	2	1
GF_23698	PMID:10368163	1999	1	0.5
GF_9365	PMID:10368163	1999	1	0.5
GF_10181	PMID:10368164	1999	1	1
GF_18466	PMID:10368289	1999	1	1
GF_9378	PMID:10368307	1999	1	1
GF_10149	PMID:10368782	1999	2	0.166666666666667
GF_191	PMID:10368782	1999	2	0.166666666666667
GF_27143	PMID:10368782	1999	2	0.166666666666667
GF_8829	PMID:10368782	1999	4	0.333333333333333
GF_9596	PMID:10368782	1999	2	0.166666666666667
GF_10005	PMID:10368783	1999	6	0.375
GF_10043	PMID:10368783	1999	3	0.1875
GF_10387	PMID:10368783	1999	1	0.0625
GF_2475	PMID:10368783	1999	1	0.0625
GF_28326	PMID:10368783	1999	1	0.0625
GF_29704	PMID:10368783	1999	1	0.0625
GF_29714	PMID:10368783	1999	1	0.0625
GF_29814	PMID:10368783	1999	1	0.0625
GF_9681	PMID:10368783	1999	1	0.0625
GF_10109	PMID:10369667	1999	5	0.333333333333333
GF_8533	PMID:10369667	1999	2	0.133333333333333
GF_9802	PMID:10369667	1999	1	0.0666666666666667
GF_9858	PMID:10369667	1999	7	0.466666666666667
GF_22600	PMID:10369668	1999	5	0.833333333333333
GF_8995	PMID:10369668	1999	1	0.166666666666667
GF_29777	PMID:10369677	1999	2	1
GF_29816	PMID:10369757	1999	3	1
GF_29819	PMID:10369765	1999	2	1
GF_9911	PMID:10369777	1999	2	1
GF_4659	PMID:10369783	1999	3	0.5
GF_5744	PMID:10369783	1999	3	0.5
GF_16808	PMID:10369787	1999	15	1
GF_4080	PMID:10371161	1999	3	0.5
GF_7440	PMID:10371161	1999	3	0.5
GF_24320	PMID:10371194	1999	7	1
GF_9853	PMID:10371204	1999	2	1
GF_2445	PMID:10373009	1999	2	1
GF_16470	PMID:10373017	1999	4	1
GF_1698	PMID:10373368	1999	1	1
GF_10583	PMID:10373420	1999	4	1
GF_1105	PMID:10373459	1999	1	0.25
GF_6560	PMID:10373459	1999	1	0.25
GF_8981	PMID:10373459	1999	1	0.25
GF_8982	PMID:10373459	1999	1	0.25
GF_9133	PMID:10373601	1999	13	1
GF_16470	PMID:10374997	1999	1	0.125
GF_25466	PMID:10374997	1999	3	0.375
GF_28735	PMID:10374997	1999	3	0.375
GF_9596	PMID:10374997	1999	1	0.125
GF_29777	PMID:103751	1978	1	0.5
GF_9474	PMID:103751	1978	1	0.5
GF_10426	PMID:103754	1978	1	1
GF_4659	PMID:10375403	1999	1	0.111111111111111
GF_5744	PMID:10375403	1999	8	0.888888888888889
GF_9948	PMID:10375529	1999	1	1
GF_1110	PMID:10375542	1999	1	0.111111111111111
GF_8711	PMID:10375542	1999	6	0.666666666666667
GF_8715	PMID:10375542	1999	1	0.111111111111111
GF_8716	PMID:10375542	1999	1	0.111111111111111
GF_12022	PMID:10375627	1999	1	0.0384615384615385
GF_16808	PMID:10375627	1999	14	0.538461538461538
GF_29584	PMID:10375627	1999	6	0.230769230769231
GF_4659	PMID:10375627	1999	1	0.0384615384615385
GF_5744	PMID:10375627	1999	4	0.153846153846154
GF_10005	PMID:10375628	1999	1	0.1
GF_10006	PMID:10375628	1999	3	0.3
GF_10007	PMID:10375628	1999	4	0.4
GF_10008	PMID:10375628	1999	1	0.1
GF_29668	PMID:10375628	1999	1	0.1
GF_8054	PMID:10375640	1999	1	1
GF_16470	PMID:10375865	1999	1	1
GF_8731	PMID:10376816	1999	1	1
GF_16470	PMID:10376822	1999	1	1
GF_29735	PMID:10376841	1999	6	1
GF_9363	PMID:10376875	1999	6	1
GF_9154	PMID:10377136	1999	2	1
GF_10062	PMID:10377385	1999	3	1
GF_7751	PMID:10377390	1999	3	1
GF_29779	PMID:10377426	1999	3	1
GF_1331	PMID:10377444	1999	5	1
GF_16470	PMID:10377808	1999	1	1
GF_9976	PMID:10378004	1999	1	1
GF_16470	PMID:10379558	1999	2	1
GF_14834	PMID:10380621	1999	4	1
GF_16470	PMID:10380648	1999	4	1
GF_7333	PMID:10380753	1999	1	1
GF_13549	PMID:10380927	1999	4	0.333333333333333
GF_16808	PMID:10380927	1999	8	0.666666666666667
GF_8531	PMID:10381386	1999	11	1
GF_8533	PMID:10381609	1999	1	1
GF_27077	PMID:10382871	1999	6	0.857142857142857
GF_9734	PMID:10382871	1999	1	0.142857142857143
GF_27077	PMID:10382873	1999	2	0.666666666666667
GF_9734	PMID:10382873	1999	1	0.333333333333333
GF_9513	PMID:10382967	1999	2	0.333333333333333
GF_9514	PMID:10382967	1999	4	0.666666666666667
GF_24933	PMID:10383384	1999	9	1
GF_5744	PMID:10383388	1999	1	1
GF_29746	PMID:10383414	1999	4	0.8
GF_8999	PMID:10383414	1999	1	0.2
GF_2953	PMID:10383423	1999	1	1
GF_16470	PMID:10383735	1999	1	1
GF_1603	PMID:10383753	1999	1	0.5
GF_16499	PMID:10383753	1999	1	0.5
GF_16499	PMID:10383757	1999	7	1
GF_12664	PMID:10383758	1999	1	1
GF_7816	PMID:10383761	1999	5	0.625
GF_9102	PMID:10383761	1999	3	0.375
GF_10110	PMID:10383769	1999	4	0.307692307692308
GF_16470	PMID:10383769	1999	2	0.153846153846154
GF_29731	PMID:10383769	1999	3	0.230769230769231
GF_8654	PMID:10383769	1999	4	0.307692307692308
GF_6296	PMID:10383959	1999	1	1
GF_28955	PMID:10383966	1999	1	0.5
GF_4083	PMID:10383966	1999	1	0.5
GF_4659	PMID:10384959	1999	3	0.176470588235294
GF_5744	PMID:10384959	1999	14	0.823529411764706
GF_9899	PMID:10385000	1999	3	1
GF_12949	PMID:10385124	1999	1	0.5
GF_191	PMID:10385124	1999	1	0.5
GF_9149	PMID:10385201	1999	10	1
GF_9571	PMID:10385518	1999	2	1
GF_29819	PMID:10385519	1999	1	0.142857142857143
GF_665	PMID:10385519	1999	1	0.142857142857143
GF_8779	PMID:10385519	1999	1	0.142857142857143
GF_9028	PMID:10385519	1999	4	0.571428571428571
GF_14834	PMID:10386367	1999	3	1
GF_8930	PMID:10386375	1999	2	1
GF_4187	PMID:10386581	1999	5	1
GF_10414	PMID:10386596	1999	1	0.25
GF_29340	PMID:10386596	1999	3	0.75
GF_29797	PMID:10386615	1999	5	1
GF_8564	PMID:10387007	1999	3	1
GF_10146	PMID:10387047	1999	2	1
GF_8756	PMID:10387106	1999	1	1
GF_16474	PMID:10388554	1999	7	0.875
GF_9948	PMID:10388554	1999	1	0.125
GF_10088	PMID:10388556	1999	1	1
GF_1603	PMID:10388625	1999	5	1
GF_21695	PMID:10388695	1999	10	0.909090909090909
GF_9461	PMID:10388695	1999	1	0.0909090909090909
GF_9288	PMID:10388713	1999	1	1
GF_19291	PMID:10388730	1999	1	0.25
GF_8902	PMID:10388730	1999	3	0.75
GF_21398	PMID:10388784	1999	1	0.125
GF_9270	PMID:10388784	1999	7	0.875
GF_8979	PMID:10388849	1999	1	1
GF_28488	PMID:10390206	1999	3	0.6
GF_2953	PMID:10390206	1999	2	0.4
GF_191	PMID:10390501	1999	2	1
GF_10269	PMID:10390542	1999	1	0.166666666666667
GF_29816	PMID:10390542	1999	2	0.333333333333333
GF_9056	PMID:10390542	1999	1	0.166666666666667
GF_9157	PMID:10390542	1999	2	0.333333333333333
GF_5855	PMID:10390818	1999	1	1
GF_9155	PMID:10391904	1999	1	1
GF_10021	PMID:10391913	1999	9	1
GF_368	PMID:10391938	1999	1	1
GF_19477	PMID:10393172	1999	6	1
GF_9571	PMID:10393194	1999	6	1
GF_10814	PMID:10393201	1999	4	1
GF_10149	PMID:10393268	1999	2	1
GF_9596	PMID:10393274	1999	2	1
GF_24670	PMID:10393305	1999	1	1
GF_17304	PMID:10393315	1999	2	0.333333333333333
GF_29831	PMID:10393315	1999	2	0.333333333333333
GF_9524	PMID:10393315	1999	2	0.333333333333333
GF_29602	PMID:10393956	1999	8	1
GF_10023	PMID:10393968	1999	3	1
GF_10007	PMID:10394913	1999	8	0.470588235294118
GF_8759	PMID:10394913	1999	9	0.529411764705882
GF_10227	PMID:10395480	1999	1	1
GF_9596	PMID:10395749	1999	1	1
GF_9002	PMID:10395822	1999	2	0.166666666666667
GF_9359	PMID:10395822	1999	2	0.166666666666667
GF_9976	PMID:10395822	1999	8	0.666666666666667
GF_7188	PMID:10395827	1999	1	1
GF_8565	PMID:10395923	1999	1	1
GF_6462	PMID:10397756	1999	1	0.1
GF_8533	PMID:10397756	1999	4	0.4
GF_9567	PMID:10397756	1999	1	0.1
GF_9966	PMID:10397756	1999	4	0.4
GF_16470	PMID:10397822	1999	1	1
GF_5615	PMID:10397828	1999	4	1
GF_8542	PMID:10397837	1999	4	0.333333333333333
GF_8621	PMID:10397837	1999	4	0.333333333333333
GF_8769	PMID:10397837	1999	4	0.333333333333333
GF_29743	PMID:10398584	1999	1	0.5
GF_8738	PMID:10398584	1999	1	0.5
GF_9042	PMID:10398587	1999	2	1
GF_9596	PMID:10398693	1999	1	1
GF_17912	PMID:10398728	1999	3	1
GF_4201	PMID:10398745	1999	2	0.333333333333333
GF_4751	PMID:10398745	1999	2	0.333333333333333
GF_665	PMID:10398745	1999	2	0.333333333333333
GF_10261	PMID:10398829	1999	2	1
GF_19477	PMID:10398838	1999	3	0.5
GF_22995	PMID:10398838	1999	3	0.5
GF_8852	PMID:10400575	1999	7	1
GF_29780	PMID:10400579	1999	2	0.0869565217391304
GF_9545	PMID:10400579	1999	1	0.0434782608695652
GF_9715	PMID:10400579	1999	6	0.260869565217391
GF_9716	PMID:10400579	1999	2	0.0869565217391304
GF_9717	PMID:10400579	1999	3	0.130434782608696
GF_9976	PMID:10400579	1999	7	0.304347826086957
GF_9977	PMID:10400579	1999	2	0.0869565217391304
GF_9181	PMID:10400581	1999	1	1
GF_29489	PMID:10400585	1999	1	1
GF_9794	PMID:10400590	1999	11	0.846153846153846
GF_9795	PMID:10400590	1999	2	0.153846153846154
GF_12022	PMID:10400596	1999	1	0.5
GF_16470	PMID:10400596	1999	1	0.5
GF_24214	PMID:10400599	1999	1	1
GF_13945	PMID:10400606	1999	3	1
GF_10109	PMID:10400614	1999	1	0.333333333333333
GF_9587	PMID:10400614	1999	2	0.666666666666667
GF_10139	PMID:10400644	1999	5	1
GF_16470	PMID:10402457	1999	13	1
GF_10051	PMID:10402459	1999	3	0.142857142857143
GF_10052	PMID:10402459	1999	8	0.380952380952381
GF_10109	PMID:10402459	1999	2	0.0952380952380952
GF_29698	PMID:10402459	1999	3	0.142857142857143
GF_8533	PMID:10402459	1999	5	0.238095238095238
GF_9028	PMID:10402462	1999	3	0.75
GF_9311	PMID:10402462	1999	1	0.25
GF_16470	PMID:10402463	1999	1	0.2
GF_16808	PMID:10402463	1999	1	0.2
GF_2461	PMID:10402463	1999	1	0.2
GF_29695	PMID:10402463	1999	2	0.4
GF_16470	PMID:10402470	1999	4	1
GF_16470	PMID:10402672	1999	1	0.5
GF_9014	PMID:10402672	1999	1	0.5
GF_16470	PMID:10402767	1999	1	1
GF_8526	PMID:10403366	1999	2	0.4
GF_8529	PMID:10403366	1999	3	0.6
GF_3268	PMID:10404597	1999	5	1
GF_29680	PMID:10404598	1999	1	0.111111111111111
GF_3268	PMID:10404598	1999	8	0.888888888888889
GF_29626	PMID:10405167	1999	1	1
GF_368	PMID:10405374	1999	1	1
GF_1603	PMID:10406084	1999	1	1
GF_10261	PMID:10406809	1999	1	1
GF_8567	PMID:10406951	1999	10	1
GF_10930	PMID:10407679	1999	1	1
GF_7816	PMID:10407778	1999	2	1
GF_3969	PMID:10408091	1999	4	1
GF_16470	PMID:10409217	1999	2	1
GF_8206	PMID:10409401	1999	2	1
GF_9976	PMID:10409403	1999	1	1
GF_4659	PMID:10409682	1999	2	0.5
GF_5744	PMID:10409682	1999	2	0.5
GF_9024	PMID:10411257	1999	1	1
GF_9596	PMID:10411263	1999	1	1
GF_16470	PMID:10411268	1999	1	0.25
GF_4091	PMID:10411268	1999	1	0.25
GF_8916	PMID:10411268	1999	1	0.25
GF_9379	PMID:10411268	1999	1	0.25
GF_10118	PMID:10411269	1999	1	0.125
GF_4081	PMID:10411269	1999	1	0.125
GF_8014	PMID:10411269	1999	5	0.625
GF_8795	PMID:10411269	1999	1	0.125
GF_10551	PMID:10411273	1999	2	1
GF_12022	PMID:10411720	1999	1	0.0555555555555556
GF_16470	PMID:10411720	1999	8	0.444444444444444
GF_8808	PMID:10411720	1999	9	0.5
GF_12022	PMID:10411722	1999	1	1
GF_16470	PMID:10411728	1999	1	1
GF_8514	PMID:10411732	1999	1	1
GF_24794	PMID:10411735	1999	1	0.5
GF_9795	PMID:10411735	1999	1	0.5
GF_16417	PMID:10411736	1999	3	0.214285714285714
GF_17816	PMID:10411736	1999	11	0.785714285714286
GF_8779	PMID:10411741	1999	3	0.5
GF_9795	PMID:10411741	1999	3	0.5
GF_29777	PMID:10411743	1999	3	0.166666666666667
GF_8969	PMID:10411743	1999	8	0.444444444444444
GF_9120	PMID:10411743	1999	7	0.388888888888889
GF_16470	PMID:10411745	1999	1	0.0454545454545455
GF_29752	PMID:10411745	1999	2	0.0909090909090909
GF_7795	PMID:10411745	1999	3	0.136363636363636
GF_8461	PMID:10411745	1999	5	0.227272727272727
GF_8916	PMID:10411745	1999	11	0.5
GF_16470	PMID:10411746	1999	5	1
GF_10062	PMID:10411750	1999	2	0.125
GF_26687	PMID:10411750	1999	1	0.0625
GF_29740	PMID:10411750	1999	13	0.8125
GF_20904	PMID:10411911	1999	1	0.5
GF_9143	PMID:10411911	1999	1	0.5
GF_6216	PMID:10411952	1999	5	1
GF_12022	PMID:10413098	1999	4	1
GF_10109	PMID:10413486	1999	10	0.526315789473684
GF_8533	PMID:10413486	1999	5	0.263157894736842
GF_9858	PMID:10413486	1999	4	0.210526315789474
GF_1603	PMID:10413510	1999	1	0.5
GF_16499	PMID:10413510	1999	1	0.5
GF_10007	PMID:10413662	1999	3	1
GF_16470	PMID:10413663	1999	1	1
GF_4129	PMID:10413867	1999	5	1
GF_16808	PMID:10413868	1999	3	0.75
GF_8779	PMID:10413868	1999	1	0.25
GF_9300	PMID:10415124	1999	1	1
GF_4560	PMID:10417177	1999	1	1
GF_28256	PMID:10417208	1999	2	1
GF_8550	PMID:10417331	1999	1	1
GF_5388	PMID:10417639	1999	5	1
GF_10007	PMID:10417640	1999	10	1
GF_16417	PMID:10417643	1999	1	1
GF_28256	PMID:10417648	1999	9	1
GF_8593	PMID:10417651	1999	1	1
GF_29626	PMID:10418129	1999	8	1
GF_9966	PMID:10418149	1999	11	1
GF_19292	PMID:10418913	1999	2	1
GF_9387	PMID:10419476	1999	2	1
GF_11002	PMID:10419524	1999	3	1
GF_29764	PMID:10419942	1999	19	0.655172413793103
GF_8776	PMID:10419942	1999	9	0.310344827586207
GF_8777	PMID:10419942	1999	1	0.0344827586206897
GF_9679	PMID:10419945	1999	7	1
GF_17215	PMID:10419947	1999	1	1
GF_1632	PMID:10419949	1999	12	1
GF_16470	PMID:10419950	1999	1	0.333333333333333
GF_9853	PMID:10419950	1999	2	0.666666666666667
GF_16470	PMID:10419951	1999	1	0.5
GF_8636	PMID:10419951	1999	1	0.5
GF_28326	PMID:10419952	1999	2	0.285714285714286
GF_3268	PMID:10419952	1999	5	0.714285714285714
GF_10103	PMID:10419964	1999	3	0.5
GF_4213	PMID:10419964	1999	1	0.166666666666667
GF_8757	PMID:10419964	1999	2	0.333333333333333
GF_9109	PMID:10419969	1999	4	1
GF_8564	PMID:10419973	1999	2	1
GF_28955	PMID:10419975	1999	1	1
GF_28788	PMID:10420267	1999	1	1
GF_10043	PMID:10420269	1999	3	0.214285714285714
GF_10265	PMID:10420269	1999	1	0.0714285714285714
GF_10266	PMID:10420269	1999	1	0.0714285714285714
GF_22366	PMID:10420269	1999	1	0.0714285714285714
GF_24552	PMID:10420269	1999	1	0.0714285714285714
GF_28326	PMID:10420269	1999	4	0.285714285714286
GF_9681	PMID:10420269	1999	3	0.214285714285714
GF_6301	PMID:10420655	1999	2	0.333333333333333
GF_665	PMID:10420655	1999	4	0.666666666666667
GF_24670	PMID:10420990	1999	7	1
GF_1605	PMID:10420995	1999	5	1
GF_9596	PMID:10422236	1999	1	1
GF_26094	PMID:10423426	1999	2	1
GF_16470	PMID:10423526	1999	1	0.0833333333333333
GF_9423	PMID:10423526	1999	11	0.916666666666667
GF_10394	PMID:10423529	1999	1	0.5
GF_8969	PMID:10423529	1999	1	0.5
GF_8693	PMID:10423542	1999	10	1
GF_16808	PMID:10424346	1999	3	1
GF_18493	PMID:10425687	1999	6	1
GF_24466	PMID:10427011	1999	6	1
GF_26736	PMID:10427017	1999	3	0.375
GF_4871	PMID:10427017	1999	2	0.25
GF_8588	PMID:10427017	1999	3	0.375
GF_16470	PMID:10427031	1999	1	0.0714285714285714
GF_8683	PMID:10427031	1999	13	0.928571428571429
GF_1611	PMID:10427084	1999	1	0.5
GF_16808	PMID:10427084	1999	1	0.5
GF_16470	PMID:10427098	1999	2	0.666666666666667
GF_29695	PMID:10427098	1999	1	0.333333333333333
GF_10007	PMID:10427704	1999	4	0.5
GF_10026	PMID:10427704	1999	1	0.125
GF_10402	PMID:10427704	1999	1	0.125
GF_27077	PMID:10427704	1999	1	0.125
GF_29722	PMID:10427704	1999	1	0.125
GF_10007	PMID:10427718	1999	6	1
GF_19292	PMID:10427722	1999	1	0.142857142857143
GF_7698	PMID:10427722	1999	5	0.714285714285714
GF_8340	PMID:10427722	1999	1	0.142857142857143
GF_9946	PMID:10427733	1999	3	1
GF_8573	PMID:10427739	1999	4	1
GF_27077	PMID:10428901	1999	4	1
GF_29757	PMID:10428949	1999	4	1
GF_9000	PMID:10428950	1999	1	1
GF_10029	PMID:10428954	1999	3	0.230769230769231
GF_1611	PMID:10428954	1999	1	0.0769230769230769
GF_27497	PMID:10428954	1999	1	0.0769230769230769
GF_5116	PMID:10428954	1999	8	0.615384615384615
GF_16470	PMID:104291	1978	1	0.111111111111111
GF_8340	PMID:104291	1978	8	0.888888888888889
GF_10131	PMID:10429200	1999	1	1
GF_28735	PMID:10429667	1999	9	0.75
GF_9660	PMID:10429667	1999	3	0.25
GF_10107	PMID:10429668	1999	1	1
GF_9610	PMID:10429675	1999	1	1
GF_9175	PMID:10430574	1999	2	1
GF_4659	PMID:10430575	1999	1	0.2
GF_5744	PMID:10430575	1999	4	0.8
GF_9596	PMID:10430583	1999	3	1
GF_28735	PMID:10430619	1999	1	0.5
GF_9660	PMID:10430619	1999	1	0.5
GF_29551	PMID:10430622	1999	1	1
GF_29779	PMID:10430863	1999	2	1
GF_10006	PMID:10430871	1999	1	0.1
GF_12949	PMID:10430871	1999	1	0.1
GF_191	PMID:10430871	1999	1	0.1
GF_25466	PMID:10430871	1999	6	0.6
GF_9596	PMID:10430871	1999	1	0.1
GF_15506	PMID:10430882	1999	1	0.111111111111111
GF_9311	PMID:10430882	1999	8	0.888888888888889
GF_191	PMID:10430923	1999	3	0.214285714285714
GF_25466	PMID:10430923	1999	9	0.642857142857143
GF_29695	PMID:10430923	1999	1	0.0714285714285714
GF_9596	PMID:10430923	1999	1	0.0714285714285714
GF_14886	PMID:10430924	1999	3	0.6
GF_25466	PMID:10430924	1999	2	0.4
GF_16808	PMID:10430932	1999	8	0.571428571428571
GF_29584	PMID:10430932	1999	6	0.428571428571429
GF_10107	PMID:10432283	1999	1	1
GF_10047	PMID:10432287	1999	1	0.0526315789473684
GF_29687	PMID:10432287	1999	16	0.842105263157895
GF_665	PMID:10432287	1999	2	0.105263157894737
GF_8277	PMID:10432297	1999	14	1
GF_16470	PMID:10432588	1999	4	1
GF_8567	PMID:10433116	1999	1	1
GF_9511	PMID:10433689	1999	1	1
GF_8644	PMID:10433720	1999	14	0.56
GF_8982	PMID:10433720	1999	11	0.44
GF_16470	PMID:10433802	1999	4	1
GF_16470	PMID:10433909	1999	1	1
GF_29819	PMID:10433979	1999	3	1
GF_16470	PMID:10434023	1999	1	1
GF_19292	PMID:10436088	1999	1	0.25
GF_4911	PMID:10436088	1999	3	0.75
GF_29777	PMID:10436089	1999	4	1
GF_16470	PMID:10436917	1999	2	0.666666666666667
GF_29705	PMID:10436917	1999	1	0.333333333333333
GF_16470	PMID:10436929	1999	1	1
GF_16808	PMID:10437825	1999	3	1
GF_9444	PMID:10437834	1999	1	1
GF_5772	PMID:10438463	1999	4	1
GF_22995	PMID:10438464	1999	4	1
GF_20287	PMID:10438515	1999	5	0.833333333333333
GF_9806	PMID:10438515	1999	1	0.166666666666667
GF_9596	PMID:10438526	1999	1	1
GF_10836	PMID:10438625	1999	2	0.142857142857143
GF_29697	PMID:10438625	1999	2	0.142857142857143
GF_9157	PMID:10438625	1999	8	0.571428571428571
GF_9435	PMID:10438625	1999	2	0.142857142857143
GF_22118	PMID:10438626	1999	4	1
GF_29626	PMID:10438632	1999	1	1
GF_310	PMID:10438750	1999	1	1
GF_10103	PMID:10438752	1999	2	1
GF_10927	PMID:10438753	1999	11	0.578947368421053
GF_24592	PMID:10438753	1999	5	0.263157894736842
GF_7698	PMID:10438753	1999	1	0.0526315789473684
GF_7816	PMID:10438753	1999	2	0.105263157894737
GF_28642	PMID:10438755	1999	7	0.7
GF_29822	PMID:10438755	1999	1	0.1
GF_8666	PMID:10438755	1999	1	0.1
GF_8667	PMID:10438755	1999	1	0.1
GF_16470	PMID:10438759	1999	1	1
GF_9596	PMID:10438760	1999	6	1
GF_29814	PMID:10438789	1999	3	0.375
GF_9545	PMID:10438789	1999	5	0.625
GF_7873	PMID:10438792	1999	3	1
GF_9590	PMID:10438794	1999	4	1
GF_10007	PMID:10438819	1999	1	0.166666666666667
GF_11186	PMID:10438819	1999	4	0.666666666666667
GF_9756	PMID:10438819	1999	1	0.166666666666667
GF_29705	PMID:10439393	1999	2	0.181818181818182
GF_9243	PMID:10439393	1999	9	0.818181818181818
GF_28788	PMID:10439394	1999	1	0.1
GF_29695	PMID:10439394	1999	5	0.5
GF_6335	PMID:10439394	1999	1	0.1
GF_7790	PMID:10439394	1999	1	0.1
GF_9596	PMID:10439394	1999	1	0.1
GF_9985	PMID:10439394	1999	1	0.1
GF_6335	PMID:10441144	1999	3	1
GF_16808	PMID:10441154	1999	3	1
GF_14810	PMID:10441470	1999	2	1
GF_20742	PMID:10441485	1999	1	1
GF_10583	PMID:10443924	1999	1	1
GF_29602	PMID:10446051	1999	4	1
GF_9200	PMID:10446153	1999	2	0.666666666666667
GF_9359	PMID:10446153	1999	1	0.333333333333333
GF_9200	PMID:10446192	1999	1	0.5
GF_9359	PMID:10446192	1999	1	0.5
GF_8782	PMID:10446207	1999	19	0.730769230769231
GF_8784	PMID:10446207	1999	7	0.269230769230769
GF_24466	PMID:10446288	1999	11	1
GF_16808	PMID:10446707	1999	3	1
GF_4129	PMID:10446714	1999	1	1
GF_20742	PMID:10447675	1999	7	0.875
GF_6301	PMID:10447675	1999	1	0.125
GF_10223	PMID:10447693	1999	2	1
GF_1105	PMID:10447879	1999	1	1
GF_9638	PMID:10447882	1999	1	1
GF_14886	PMID:10447883	1999	2	0.222222222222222
GF_16470	PMID:10447883	1999	1	0.111111111111111
GF_27038	PMID:10447883	1999	1	0.111111111111111
GF_27143	PMID:10447883	1999	1	0.111111111111111
GF_28788	PMID:10447883	1999	1	0.111111111111111
GF_9596	PMID:10447883	1999	3	0.333333333333333
GF_24042	PMID:10447884	1999	1	1
GF_10005	PMID:10447893	1999	4	0.444444444444444
GF_21788	PMID:10447893	1999	1	0.111111111111111
GF_2475	PMID:10447893	1999	3	0.333333333333333
GF_29779	PMID:10447893	1999	1	0.111111111111111
GF_4659	PMID:10448048	1999	9	0.818181818181818
GF_5744	PMID:10448048	1999	2	0.181818181818182
GF_8643	PMID:10448677	1999	2	0.5
GF_9513	PMID:10448677	1999	1	0.25
GF_9900	PMID:10448677	1999	1	0.25
GF_1331	PMID:10449254	1999	3	1
GF_10227	PMID:10449417	1999	1	0.25
GF_29816	PMID:10449417	1999	3	0.75
GF_8533	PMID:10449587	1999	1	0.125
GF_9546	PMID:10449587	1999	7	0.875
GF_13919	PMID:10450164	1999	1	0.333333333333333
GF_4036	PMID:10450164	1999	1	0.333333333333333
GF_9546	PMID:10450164	1999	1	0.333333333333333
GF_16470	PMID:10451076	1999	4	1
GF_16470	PMID:10452370	1999	1	1
GF_10086	PMID:10452560	1999	1	0.5
GF_10087	PMID:10452560	1999	1	0.5
GF_8567	PMID:10452886	1999	1	1
GF_16470	PMID:10452892	1999	1	0.166666666666667
GF_29816	PMID:10452892	1999	5	0.833333333333333
GF_10268	PMID:10452894	1999	7	1
GF_9985	PMID:10454599	1999	11	1
GF_4028	PMID:10454605	1999	1	1
GF_9850	PMID:10454610	1999	3	1
GF_9715	PMID:10454618	1999	15	1
GF_19292	PMID:10455120	1999	3	0.1875
GF_28256	PMID:10455120	1999	3	0.1875
GF_8573	PMID:10455120	1999	10	0.625
GF_8666	PMID:10455123	1999	2	0.222222222222222
GF_9210	PMID:10455123	1999	7	0.777777777777778
GF_19477	PMID:10455127	1999	5	1
GF_8340	PMID:10455198	1999	2	1
GF_16470	PMID:10455397	1999	2	1
GF_12748	PMID:10455485	1999	1	0.5
GF_8792	PMID:10455485	1999	1	0.5
GF_16470	PMID:10456923	1999	2	1
GF_1555	PMID:10456927	1999	7	1
GF_8340	PMID:10456948	1999	3	1
GF_16470	PMID:10457261	1999	2	1
GF_8827	PMID:10457840	1999	3	0.5
GF_9427	PMID:10457840	1999	3	0.5
GF_13549	PMID:10458167	1999	9	0.5
GF_16808	PMID:10458167	1999	8	0.444444444444444
GF_5744	PMID:10458167	1999	1	0.0555555555555556
GF_16808	PMID:10458735	1999	1	0.166666666666667
GF_29670	PMID:10458735	1999	1	0.166666666666667
GF_4087	PMID:10458735	1999	1	0.166666666666667
GF_9774	PMID:10458735	1999	2	0.333333333333333
GF_9929	PMID:10458735	1999	1	0.166666666666667
GF_10132	PMID:10459017	1999	2	0.4
GF_16808	PMID:10459017	1999	3	0.6
GF_10146	PMID:10459156	1999	1	1
GF_3268	PMID:10460147	1999	1	1
GF_3268	PMID:10460148	1999	2	1
GF_29805	PMID:10460156	1999	4	1
GF_16470	PMID:10462717	1999	1	1
GF_10077	PMID:10463150	1999	2	0.5
GF_29694	PMID:10463150	1999	2	0.5
GF_10149	PMID:10463167	1999	1	0.0769230769230769
GF_4080	PMID:10463167	1999	1	0.0769230769230769
GF_6335	PMID:10463167	1999	8	0.615384615384615
GF_7440	PMID:10463167	1999	1	0.0769230769230769
GF_9596	PMID:10463167	1999	2	0.153846153846154
GF_10261	PMID:10463179	1999	1	0.5
GF_16470	PMID:10463179	1999	1	0.5
GF_8531	PMID:10464184	1999	3	1
GF_8827	PMID:10464193	1999	9	0.5
GF_9427	PMID:10464193	1999	9	0.5
GF_16470	PMID:10464194	1999	1	1
GF_10073	PMID:10464196	1999	2	0.4
GF_22168	PMID:10464196	1999	1	0.2
GF_9901	PMID:10464196	1999	2	0.4
GF_9630	PMID:10464198	1999	3	1
GF_16470	PMID:10464200	1999	1	0.333333333333333
GF_29805	PMID:10464200	1999	2	0.666666666666667
GF_16470	PMID:10464201	1999	2	0.166666666666667
GF_4276	PMID:10464201	1999	4	0.333333333333333
GF_9380	PMID:10464201	1999	6	0.5
GF_25600	PMID:10464202	1999	2	0.117647058823529
GF_4974	PMID:10464202	1999	12	0.705882352941177
GF_9010	PMID:10464202	1999	2	0.117647058823529
GF_9368	PMID:10464202	1999	1	0.0588235294117647
GF_8526	PMID:10464212	1999	6	1
GF_29779	PMID:10464213	1999	7	0.4375
GF_9985	PMID:10464213	1999	9	0.5625
GF_7955	PMID:10464228	1999	4	1
GF_10222	PMID:10464230	1999	1	0.166666666666667
GF_8981	PMID:10464230	1999	2	0.333333333333333
GF_8982	PMID:10464230	1999	2	0.333333333333333
GF_9242	PMID:10464230	1999	1	0.166666666666667
GF_4131	PMID:10464232	1999	1	0.142857142857143
GF_9271	PMID:10464232	1999	1	0.142857142857143
GF_9272	PMID:10464232	1999	4	0.571428571428571
GF_9273	PMID:10464232	1999	1	0.142857142857143
GF_7698	PMID:10464234	1999	1	0.333333333333333
GF_9900	PMID:10464234	1999	2	0.666666666666667
GF_20742	PMID:10464247	1999	2	0.666666666666667
GF_9682	PMID:10464247	1999	1	0.333333333333333
GF_29714	PMID:10464259	1999	9	0.75
GF_9260	PMID:10464259	1999	3	0.25
GF_29705	PMID:10464268	1999	1	0.0625
GF_9120	PMID:10464268	1999	15	0.9375
GF_9359	PMID:10464380	1999	1	0.5
GF_9976	PMID:10464380	1999	1	0.5
GF_11186	PMID:10467175	1999	1	0.2
GF_29777	PMID:10467175	1999	1	0.2
GF_5744	PMID:10467175	1999	2	0.4
GF_9474	PMID:10467175	1999	1	0.2
GF_16808	PMID:10467180	1999	1	0.5
GF_29848	PMID:10467180	1999	1	0.5
GF_9191	PMID:10469132	1999	1	0.5
GF_9419	PMID:10469132	1999	1	0.5
GF_10227	PMID:10469136	1999	2	0.166666666666667
GF_9037	PMID:10469136	1999	9	0.75
GF_9461	PMID:10469136	1999	1	0.0833333333333333
GF_11186	PMID:10469172	1999	1	0.0769230769230769
GF_29777	PMID:10469172	1999	2	0.153846153846154
GF_9120	PMID:10469172	1999	9	0.692307692307692
GF_9474	PMID:10469172	1999	1	0.0769230769230769
GF_10137	PMID:10469297	1999	6	1
GF_4190	PMID:10469642	1999	8	1
GF_9858	PMID:10469658	1999	1	1
GF_27077	PMID:10469665	1999	3	1
GF_10007	PMID:10469666	1999	3	0.214285714285714
GF_8759	PMID:10469666	1999	11	0.785714285714286
GF_10149	PMID:10469667	1999	3	0.75
GF_4080	PMID:10469667	1999	1	0.25
GF_9596	PMID:10471022	1999	1	1
GF_29779	PMID:10471285	1999	4	1
GF_16470	PMID:10471395	1999	2	1
GF_9804	PMID:10471557	1999	12	1
GF_8636	PMID:10471561	1999	2	1
GF_8340	PMID:10471695	1999	3	0.3
GF_8969	PMID:10471695	1999	6	0.6
GF_9353	PMID:10471695	1999	1	0.1
GF_9715	PMID:10471731	1999	4	1
GF_28326	PMID:10471747	1999	5	1
GF_25169	PMID:10473393	1999	1	1
GF_16470	PMID:10473420	1999	1	1
GF_9910	PMID:10473430	1999	2	1
GF_23895	PMID:10473529	1999	1	1
GF_9596	PMID:10473540	1999	8	1
GF_9596	PMID:10473543	1999	6	1
GF_10103	PMID:10473549	1999	3	0.6
GF_21149	PMID:10473549	1999	1	0.2
GF_5744	PMID:10473549	1999	1	0.2
GF_29700	PMID:10473554	1999	1	1
GF_10179	PMID:10473567	1999	2	1
GF_6296	PMID:10473571	1999	3	0.75
GF_9815	PMID:10473571	1999	1	0.25
GF_11002	PMID:10473576	1999	6	1
GF_29764	PMID:10474183	1999	2	0.333333333333333
GF_29803	PMID:10474183	1999	1	0.166666666666667
GF_8776	PMID:10474183	1999	1	0.166666666666667
GF_8777	PMID:10474183	1999	2	0.333333333333333
GF_16470	PMID:10474193	1999	1	0.0833333333333333
GF_24191	PMID:10474193	1999	2	0.166666666666667
GF_2472	PMID:10474193	1999	8	0.666666666666667
GF_27077	PMID:10474193	1999	1	0.0833333333333333
GF_29777	PMID:10474194	1999	6	0.857142857142857
GF_8779	PMID:10474194	1999	1	0.142857142857143
GF_16470	PMID:10474200	1999	1	1
GF_10836	PMID:10474829	1999	2	0.5
GF_6335	PMID:10474829	1999	1	0.25
GF_7790	PMID:10474829	1999	1	0.25
GF_191	PMID:10474834	1999	1	0.25
GF_25466	PMID:10474834	1999	3	0.75
GF_12664	PMID:10476030	1999	5	0.454545454545455
GF_29681	PMID:10476030	1999	1	0.0909090909090909
GF_29700	PMID:10476030	1999	1	0.0909090909090909
GF_29789	PMID:10476030	1999	1	0.0909090909090909
GF_8531	PMID:10476030	1999	2	0.181818181818182
GF_9596	PMID:10476030	1999	1	0.0909090909090909
GF_29626	PMID:10476034	1999	23	1
GF_10042	PMID:10476036	1999	2	0.333333333333333
GF_343	PMID:10476036	1999	2	0.333333333333333
GF_9683	PMID:10476036	1999	2	0.333333333333333
GF_14810	PMID:10476037	1999	3	0.230769230769231
GF_1603	PMID:10476037	1999	9	0.692307692307692
GF_8340	PMID:10476037	1999	1	0.0769230769230769
GF_10132	PMID:10476066	1999	1	1
GF_16417	PMID:10477555	1999	7	0.7
GF_2519	PMID:10477555	1999	2	0.2
GF_8852	PMID:10477555	1999	1	0.1
GF_16470	PMID:10477648	1999	4	1
GF_16470	PMID:10477748	1999	4	0.5
GF_29695	PMID:10477748	1999	4	0.5
GF_16470	PMID:10477752	1999	1	1
GF_29695	PMID:10477759	1999	1	1
GF_16808	PMID:10478477	1999	20	0.952380952380952
GF_29848	PMID:10478477	1999	1	0.0476190476190476
GF_28642	PMID:10478478	1999	3	1
GF_8683	PMID:10478836	1999	2	1
GF_20680	PMID:10479177	1999	3	1
GF_1603	PMID:10479616	1999	1	1
GF_9148	PMID:10479623	1999	2	1
GF_8827	PMID:10480240	1999	2	0.5
GF_9427	PMID:10480240	1999	2	0.5
GF_4659	PMID:10480546	1999	4	0.5
GF_5744	PMID:10480546	1999	4	0.5
GF_8576	PMID:10480918	1999	6	1
GF_9975	PMID:10480925	1999	5	1
GF_10149	PMID:10480926	1999	1	1
GF_28788	PMID:10480929	1999	5	0.555555555555556
GF_9596	PMID:10480929	1999	4	0.444444444444444
GF_6462	PMID:10480939	1999	3	1
GF_21398	PMID:10481082	1999	1	0.333333333333333
GF_8951	PMID:10481082	1999	1	0.333333333333333
GF_9274	PMID:10481082	1999	1	0.333333333333333
GF_11004	PMID:10481090	1999	1	0.333333333333333
GF_2507	PMID:10481090	1999	2	0.666666666666667
GF_10146	PMID:10481582	1999	1	1
GF_6301	PMID:10481741	1999	2	0.666666666666667
GF_7751	PMID:10481741	1999	1	0.333333333333333
GF_10007	PMID:10482494	1999	9	1
GF_10168	PMID:10482502	1999	1	0.0476190476190476
GF_16470	PMID:10482502	1999	2	0.0952380952380952
GF_17810	PMID:10482502	1999	1	0.0476190476190476
GF_29705	PMID:10482502	1999	3	0.142857142857143
GF_29726	PMID:10482502	1999	14	0.666666666666667
GF_23895	PMID:10482504	1999	5	1
GF_15342	PMID:10482505	1999	1	0.5
GF_8555	PMID:10482505	1999	1	0.5
GF_14887	PMID:10482508	1999	8	0.8
GF_9270	PMID:10482508	1999	2	0.2
GF_28754	PMID:10482522	1999	1	1
GF_10196	PMID:10482523	1999	1	0.5
GF_10197	PMID:10482523	1999	1	0.5
GF_16470	PMID:10482604	1999	2	1
GF_29626	PMID:10483731	1999	18	1
GF_27118	PMID:10483733	1999	2	1
GF_10073	PMID:10483736	1999	5	0.357142857142857
GF_7188	PMID:10483736	1999	4	0.285714285714286
GF_9900	PMID:10483736	1999	1	0.0714285714285714
GF_9901	PMID:10483736	1999	4	0.285714285714286
GF_10128	PMID:10485283	1999	5	1
GF_29714	PMID:10485292	1999	15	0.625
GF_29779	PMID:10485292	1999	1	0.0416666666666667
GF_9260	PMID:10485292	1999	8	0.333333333333333
GF_24132	PMID:10485293	1999	2	0.333333333333333
GF_9488	PMID:10485293	1999	4	0.666666666666667
GF_9271	PMID:10485883	1999	3	0.6
GF_9272	PMID:10485883	1999	2	0.4
GF_14810	PMID:10485884	1999	2	0.285714285714286
GF_4703	PMID:10485884	1999	5	0.714285714285714
GF_4534	PMID:10485902	1999	9	0.9
GF_8668	PMID:10485902	1999	1	0.1
GF_9745	PMID:10486054	1999	2	1
GF_8976	PMID:10486127	1999	2	1
GF_14834	PMID:10486244	1999	1	1
GF_29695	PMID:10486262	1999	2	1
GF_16470	PMID:10486284	1999	1	1
GF_10103	PMID:10486570	1999	7	1
GF_10062	PMID:10487218	1999	8	1
GF_8852	PMID:10487750	1999	2	1
GF_10006	PMID:10487764	1999	1	1
GF_10149	PMID:10488135	1999	2	0.181818181818182
GF_4080	PMID:10488135	1999	7	0.636363636363636
GF_7440	PMID:10488135	1999	2	0.181818181818182
GF_8653	PMID:10488170	1999	2	0.166666666666667
GF_9160	PMID:10488170	1999	10	0.833333333333333
GF_12949	PMID:10488344	1999	4	0.8
GF_191	PMID:10488344	1999	1	0.2
GF_16470	PMID:10490635	1999	4	1
GF_8966	PMID:10491164	1999	2	1
GF_9005	PMID:10491185	1999	14	1
GF_29777	PMID:10491187	1999	16	1
GF_29689	PMID:10491295	1999	9	1
GF_7284	PMID:10491387	1999	2	1
GF_29671	PMID:10492171	1999	2	0.25
GF_29734	PMID:10492171	1999	2	0.25
GF_5469	PMID:10492171	1999	4	0.5
GF_16470	PMID:104922	1978	1	1
GF_29670	PMID:10493591	1999	6	1
GF_8526	PMID:10493791	1999	6	1
GF_12022	PMID:10493811	1999	5	1
GF_16470	PMID:10493854	1999	3	0.333333333333333
GF_4103	PMID:10493854	1999	3	0.333333333333333
GF_9638	PMID:10493854	1999	3	0.333333333333333
GF_24191	PMID:10494411	1999	4	0.5
GF_29705	PMID:10494411	1999	4	0.5
GF_29819	PMID:104958	1979	1	1
GF_29695	PMID:10495935	1999	1	0.5
GF_9596	PMID:10495935	1999	1	0.5
GF_10088	PMID:10495936	1999	5	0.5
GF_24191	PMID:10495936	1999	1	0.1
GF_29753	PMID:10495936	1999	4	0.4
GF_9596	PMID:10495945	1999	4	1
GF_8644	PMID:10495972	1999	5	0.555555555555556
GF_8982	PMID:10495972	1999	4	0.444444444444444
GF_6296	PMID:10495975	1999	1	1
GF_16046	PMID:10496219	1999	9	0.9
GF_18466	PMID:10496219	1999	1	0.1
GF_16244	PMID:10496868	1999	1	1
GF_10947	PMID:10496878	1999	11	1
GF_4659	PMID:10496901	1999	1	1
GF_10100	PMID:10496910	1999	2	0.25
GF_6932	PMID:10496910	1999	3	0.375
GF_8439	PMID:10496910	1999	1	0.125
GF_8808	PMID:10496910	1999	1	0.125
GF_9516	PMID:10496910	1999	1	0.125
GF_24320	PMID:10496912	1999	8	1
GF_10174	PMID:10497016	1999	9	1
GF_10174	PMID:10497017	1999	5	1
GF_10107	PMID:10497026	1999	5	1
GF_10007	PMID:10497067	1999	1	1
GF_20123	PMID:10497069	1999	5	1
GF_8564	PMID:10497078	1999	1	1
GF_16808	PMID:10497158	1999	5	0.238095238095238
GF_29670	PMID:10497158	1999	9	0.428571428571429
GF_29848	PMID:10497158	1999	5	0.238095238095238
GF_4659	PMID:10497158	1999	1	0.0476190476190476
GF_5744	PMID:10497158	1999	1	0.0476190476190476
GF_9715	PMID:10497264	1999	1	0.5
GF_9976	PMID:10497264	1999	1	0.5
GF_13015	PMID:10497266	1999	4	1
GF_9155	PMID:10497273	1999	9	1
GF_10044	PMID:104974	1979	1	1
GF_9144	PMID:10497792	1999	3	0.166666666666667
GF_9200	PMID:10497792	1999	7	0.388888888888889
GF_9359	PMID:10497792	1999	8	0.444444444444444
GF_9756	PMID:10498700	1999	10	1
GF_8524	PMID:10498701	1999	2	1
GF_8784	PMID:10498704	1999	1	0.0909090909090909
GF_8821	PMID:10498704	1999	10	0.909090909090909
GF_10851	PMID:10498705	1999	1	1
GF_16470	PMID:10498707	1999	2	1
GF_11501	PMID:10498711	1999	1	0.25
GF_16470	PMID:10498711	1999	1	0.25
GF_368	PMID:10498711	1999	1	0.25
GF_9923	PMID:10498711	1999	1	0.25
GF_9734	PMID:10498713	1999	3	0.230769230769231
GF_9756	PMID:10498713	1999	10	0.769230769230769
GF_8531	PMID:10498718	1999	1	0.333333333333333
GF_9596	PMID:10498718	1999	2	0.666666666666667
GF_8748	PMID:10498721	1999	5	1
GF_16983	PMID:10498722	1999	1	0.2
GF_856	PMID:10498722	1999	1	0.2
GF_8794	PMID:10498722	1999	1	0.2
GF_9376	PMID:10498722	1999	1	0.2
GF_9722	PMID:10498722	1999	1	0.2
GF_9681	PMID:10498723	1999	8	1
GF_9545	PMID:10498729	1999	9	1
GF_16470	PMID:10498730	1999	1	0.142857142857143
GF_6335	PMID:10498730	1999	6	0.857142857142857
GF_8828	PMID:10498733	1999	5	1
GF_29779	PMID:10498734	1999	3	0.75
GF_9596	PMID:10498734	1999	1	0.25
GF_9715	PMID:10498741	1999	2	1
GF_10090	PMID:10499257	1999	8	0.888888888888889
GF_24670	PMID:10499257	1999	1	0.111111111111111
GF_16470	PMID:10499259	1999	1	1
GF_29792	PMID:10499283	1999	4	1
GF_26109	PMID:10499297	1999	2	0.333333333333333
GF_9929	PMID:10499297	1999	4	0.666666666666667
GF_17316	PMID:10500101	1999	4	0.8
GF_29782	PMID:10500101	1999	1	0.2
GF_4146	PMID:10500122	1999	1	1
GF_10227	PMID:10500145	1999	2	1
GF_9901	PMID:10500244	1999	2	1
GF_10445	PMID:10501827	1999	11	1
GF_11002	PMID:10502521	1999	6	0.857142857142857
GF_16470	PMID:10502521	1999	1	0.142857142857143
GF_8551	PMID:10503542	1999	9	1
GF_2461	PMID:10504245	1999	6	0.857142857142857
GF_4115	PMID:10504245	1999	1	0.142857142857143
GF_16470	PMID:10504272	1999	2	1
GF_10034	PMID:10504409	1999	1	0.5
GF_5744	PMID:10504409	1999	1	0.5
GF_81	PMID:10504411	1999	1	1
GF_9596	PMID:10505263	1999	1	1
GF_16470	PMID:10505856	1999	8	1
GF_9715	PMID:10506150	1999	12	1
GF_16470	PMID:10506196	1999	4	0.363636363636364
GF_17221	PMID:10506196	1999	1	0.0909090909090909
GF_17960	PMID:10506196	1999	1	0.0909090909090909
GF_24214	PMID:10506196	1999	4	0.363636363636364
GF_8886	PMID:10506196	1999	1	0.0909090909090909
GF_10138	PMID:10506290	1999	1	0.142857142857143
GF_19292	PMID:10506290	1999	3	0.428571428571429
GF_4911	PMID:10506290	1999	3	0.428571428571429
GF_29848	PMID:10506413	1999	3	0.75
GF_4186	PMID:10506413	1999	1	0.25
GF_10114	PMID:10508007	1999	1	1
GF_10402	PMID:10508019	1999	3	0.375
GF_27077	PMID:10508019	1999	5	0.625
GF_27077	PMID:10508030	1999	3	1
GF_2511	PMID:10508058	1999	2	1
GF_9528	PMID:10508089	1999	2	1
GF_17677	PMID:10508090	1999	2	1
GF_10385	PMID:10508786	1999	3	0.333333333333333
GF_9511	PMID:10508786	1999	6	0.666666666666667
GF_11002	PMID:10508853	1999	2	0.333333333333333
GF_17097	PMID:10508853	1999	2	0.333333333333333
GF_8666	PMID:10508853	1999	2	0.333333333333333
GF_16470	PMID:10508855	1999	1	1
GF_16470	PMID:10508856	1999	7	1
GF_16470	PMID:10508860	1999	1	0.5
GF_29695	PMID:10508860	1999	1	0.5
GF_5388	PMID:10508863	1999	9	1
GF_28788	PMID:10510229	1999	1	0.5
GF_9596	PMID:10510229	1999	1	0.5
GF_14638	PMID:10510232	1999	6	1
GF_16470	PMID:10510236	1999	2	0.285714285714286
GF_24191	PMID:10510236	1999	2	0.285714285714286
GF_29705	PMID:10510236	1999	3	0.428571428571429
GF_1621	PMID:10510967	1999	1	0.2
GF_24191	PMID:10510967	1999	2	0.4
GF_9272	PMID:10510967	1999	1	0.2
GF_9274	PMID:10510967	1999	1	0.2
GF_16470	PMID:10511555	1999	3	1
GF_11002	PMID:10512625	1999	9	1
GF_16470	PMID:10512697	1999	1	0.0625
GF_4203	PMID:10512697	1999	9	0.5625
GF_9990	PMID:10512697	1999	6	0.375
GF_16046	PMID:10512699	1999	3	0.333333333333333
GF_18466	PMID:10512699	1999	1	0.111111111111111
GF_20742	PMID:10512699	1999	2	0.222222222222222
GF_9958	PMID:10512699	1999	3	0.333333333333333
GF_10394	PMID:10512701	1999	1	0.5
GF_4131	PMID:10512701	1999	1	0.5
GF_29755	PMID:10512710	1999	2	1
GF_10445	PMID:10512816	1999	7	1
GF_8512	PMID:10514077	1999	1	1
[truncated: 494,986 more rows]
