# Supplementary material for: About the dark corners in the gene function space of Escherichia coli remaining without illumination by scientific literature
Source: Biol Direct. 2023 Feb 28;18:7. doi: 10.1186/s13062-023-00362-0 (PMC9976479; doi:10.1186/s13062-023-00362-0)
Supplement: Supplementary file 3 — Additional file 3: File 1. Details about E. coli K-12 MG1655 genes with mapped literature FPE-scores. This file provides the list of E. coli K-12 MG1655 protein accession IDs (ProteinID) with the gene IDs (GeneID), gene names (GeneName), protein lengths (Length), product descriptions (Product), GF IDs from the E. coli pangenome study (GF_ID) and the aggregated FPE score till June 2022 for the gene ID. File 1B. Details about E. coli softcore genome GFs with mapped literature FPE-scores. This file provides the list of E. coli softcore genome GFs with gene family ID from the E. coli pangenome study (GF_ID), the representative sequence, the product description (Product), gene name (GeneName) and the aggregated FPE-score till June 2022. File 2. The mapping of E. coli K-12 MG1655 gene id (Gene) to the PubmedID, the year of publication for the respective PubmedID (Year), the number of times the gene appear in that PubmedID (Count) and the calculated FPE score (FPE_Score) for the gene id. The sum of FPE_Score for each unique PMID should be equal to 1. File 2B. The mapping of E. coli softcore gene family ID (GF_ID) to the PubmedID, the year of publication for the respective PubmedID (Year), the number of times the gene appear in that PubmedID (Count) and the calculated FPE score (FPE_Score) for the GF_ID. The sum of FPE_Score for each unique PMID should be equal to 1. File 3. This supplementary file provides the total number of E. coli K-12 MG1655 gene id that has been mentioned (#genes have been mentioned) till the specified year (Year). File 3B. This supplementary file provides the total number of E. coli softcore gene family id (GF_ID) that has been mentioned (#GF_ID have been mentioned) till the specified year (Year). File 4. This supplementary file provides the year when the E. coli K-12 MG1655 gene id (GeneID) was first mentioned in the literature. This is an approximation based on the literature mapping data. File 4B. This supplementary file provides the year when the [file 13062_2023_362_MOESM3_ESM.zip › Supplementary File 3 .txt]

Year	#genes have been mentioned
1939	2
1941	2
1950	2
1951	3
1953	4
1955	4
1958	4
1960	5
1962	9
1963	16
1964	20
1965	29
1966	31
1967	52
1968	71
1969	112
1970	147
1971	199
1972	239
1973	298
1974	345
1975	428
1976	493
1977	563
1978	616
1979	674
1980	738
1981	774
1982	818
1983	869
1984	937
1985	996
1986	1052
1987	1125
1988	1194
1989	1260
1990	1359
1991	1447
1992	1548
1993	1648
1994	1741
1995	1828
1996	1909
1997	1989
1998	2103
1999	2196
2000	2279
2001	2374
2002	2473
2003	2562
2004	2711
2005	2808
2006	2920
2007	3054
2008	3229
2009	3403
2010	3529
2011	3632
2012	3736
2013	3820
2014	3899
2015	3951
2016	4006
2017	4042
2018	4063
2019	4073
2020	4082
2021	4091
2022	4097
