# Supplementary material for: About the dark corners in the gene function space of Escherichia coli remaining without illumination by scientific literature
Source: Biol Direct. 2023 Feb 28;18:7. doi: 10.1186/s13062-023-00362-0 (PMC9976479; doi:10.1186/s13062-023-00362-0)
Supplement: Supplementary file 3 — Additional file 3: File 1. Details about E. coli K-12 MG1655 genes with mapped literature FPE-scores. This file provides the list of E. coli K-12 MG1655 protein accession IDs (ProteinID) with the gene IDs (GeneID), gene names (GeneName), protein lengths (Length), product descriptions (Product), GF IDs from the E. coli pangenome study (GF_ID) and the aggregated FPE score till June 2022 for the gene ID. File 1B. Details about E. coli softcore genome GFs with mapped literature FPE-scores. This file provides the list of E. coli softcore genome GFs with gene family ID from the E. coli pangenome study (GF_ID), the representative sequence, the product description (Product), gene name (GeneName) and the aggregated FPE-score till June 2022. File 2. The mapping of E. coli K-12 MG1655 gene id (Gene) to the PubmedID, the year of publication for the respective PubmedID (Year), the number of times the gene appear in that PubmedID (Count) and the calculated FPE score (FPE_Score) for the gene id. The sum of FPE_Score for each unique PMID should be equal to 1. File 2B. The mapping of E. coli softcore gene family ID (GF_ID) to the PubmedID, the year of publication for the respective PubmedID (Year), the number of times the gene appear in that PubmedID (Count) and the calculated FPE score (FPE_Score) for the GF_ID. The sum of FPE_Score for each unique PMID should be equal to 1. File 3. This supplementary file provides the total number of E. coli K-12 MG1655 gene id that has been mentioned (#genes have been mentioned) till the specified year (Year). File 3B. This supplementary file provides the total number of E. coli softcore gene family id (GF_ID) that has been mentioned (#GF_ID have been mentioned) till the specified year (Year). File 4. This supplementary file provides the year when the E. coli K-12 MG1655 gene id (GeneID) was first mentioned in the literature. This is an approximation based on the literature mapping data. File 4B. This supplementary file provides the year when the [file 13062_2023_362_MOESM3_ESM.zip › Supplementary File 3B.txt]

Year	#GF_ID have been mentioned
1939	2
1941	2
1950	2
1951	3
1953	4
1955	4
1958	4
1960	5
1962	7
1963	13
1964	17
1965	24
1966	26
1967	43
1968	62
1969	100
1970	134
1971	185
1972	224
1973	278
1974	320
1975	399
1976	454
1977	519
1978	568
1979	622
1980	680
1981	706
1982	743
1983	789
1984	838
1985	889
1986	935
1987	993
1988	1050
1989	1098
1990	1178
1991	1253
1992	1342
1993	1417
1994	1493
1995	1565
1996	1621
1997	1682
1998	1768
1999	1837
2000	1902
2001	1967
2002	2041
2003	2100
2004	2205
2005	2273
2006	2350
2007	2433
2008	2535
2009	2642
2010	2710
2011	2766
2012	2821
2013	2866
2014	2907
2015	2941
2016	2961
2017	2982
2018	2992
2019	2999
2020	3005
2021	3011
2022	3017
