# Supplementary material for: About the dark corners in the gene function space of Escherichia coli remaining without illumination by scientific literature
Source: Biol Direct. 2023 Feb 28;18:7. doi: 10.1186/s13062-023-00362-0 (PMC9976479; doi:10.1186/s13062-023-00362-0)
Supplement: Supplementary file 3 — Additional file 3: File 1. Details about E. coli K-12 MG1655 genes with mapped literature FPE-scores. This file provides the list of E. coli K-12 MG1655 protein accession IDs (ProteinID) with the gene IDs (GeneID), gene names (GeneName), protein lengths (Length), product descriptions (Product), GF IDs from the E. coli pangenome study (GF_ID) and the aggregated FPE score till June 2022 for the gene ID. File 1B. Details about E. coli softcore genome GFs with mapped literature FPE-scores. This file provides the list of E. coli softcore genome GFs with gene family ID from the E. coli pangenome study (GF_ID), the representative sequence, the product description (Product), gene name (GeneName) and the aggregated FPE-score till June 2022. File 2. The mapping of E. coli K-12 MG1655 gene id (Gene) to the PubmedID, the year of publication for the respective PubmedID (Year), the number of times the gene appear in that PubmedID (Count) and the calculated FPE score (FPE_Score) for the gene id. The sum of FPE_Score for each unique PMID should be equal to 1. File 2B. The mapping of E. coli softcore gene family ID (GF_ID) to the PubmedID, the year of publication for the respective PubmedID (Year), the number of times the gene appear in that PubmedID (Count) and the calculated FPE score (FPE_Score) for the GF_ID. The sum of FPE_Score for each unique PMID should be equal to 1. File 3. This supplementary file provides the total number of E. coli K-12 MG1655 gene id that has been mentioned (#genes have been mentioned) till the specified year (Year). File 3B. This supplementary file provides the total number of E. coli softcore gene family id (GF_ID) that has been mentioned (#GF_ID have been mentioned) till the specified year (Year). File 4. This supplementary file provides the year when the E. coli K-12 MG1655 gene id (GeneID) was first mentioned in the literature. This is an approximation based on the literature mapping data. File 4B. This supplementary file provides the year when the [file 13062_2023_362_MOESM3_ESM.zip › Supplementary File 4.txt]

GeneID	Year
b0001	2006
b0002	1974
b0003	1974
b0004	1974
b0005	2013
b0006	2009
b0007	2016
b0008	1995
b0009	1973
b0010	2000
b0011	2007
b0013	2011
b0014	1977
b0015	1979
b0016	2011
b0018	2009
b0019	1981
b0020	1992
b0021	2010
b0022	1984
b0023	1976
b0024	2010
b0025	1982
b0026	1971
b0027	1982
b0028	1996
b0029	1992
b0030	2001
b0031	1971
b0032	1991
b0033	1976
b0034	1996
b0035	1994
b0036	1994
b0037	1994
b0038	1994
b0039	1994
b0040	1994
b0041	1986
b0042	1988
b0043	2009
b0044	2004
b0045	2007
b0046	1997
b0047	1979
b0048	1980
b0049	1985
b0050	1986
b0051	1973
b0052	1973
b0053	1989
b0054	1994
b0055	1996
b0058	1999
b0059	1992
b0060	1972
b0061	1962
b0062	1969
b0063	1962
b0064	1969
b0065	2010
b0066	1990
b0067	1990
b0068	1990
b0069	2004
b0070	2011
b0071	1977
b0072	1977
b0073	1975
b0074	1977
b0075	2008
b0076	1977
b0077	1974
b0078	1971
b0080	1983
b0081	1998
b0082	1998
b0083	1991
b0084	1975
b0085	1978
b0086	1972
b0087	1978
b0088	1973
b0089	1989
b0090	1980
b0091	1978
b0092	1972
b0093	1980
b0094	1973
b0095	1975
b0096	1969
b0097	2000
b0098	1982
b0099	1969
b0101	2002
b0102	2002
b0103	1995
b0104	1977
b0106	1988
b0107	1988
b0108	1994
b0109	1970
b0110	1986
b0111	1973
b0112	1970
b0113	1993
b0114	1978
b0115	1977
b0116	1973
b0117	2000
b0118	1994
b0119	2002
b0120	1978
b0121	1980
b0122	2002
b0123	2000
b0124	1988
b0125	1973
b0126	2000
b0127	2008
b0128	1983
b0129	2010
b0130	2009
b0131	1980
b0132	2014
b0133	1976
b0134	1982
b0135	2008
b0136	2010
b0137	2010
b0138	2009
b0139	1993
b0140	2019
b0141	2011
b0142	1985
b0143	1986
b0144	1975
b0145	1990
b0146	1991
b0147	1991
b0148	1995
b0149	1978
b0150	1975
b0151	1980
b0152	1983
b0153	1980
b0154	1990
b0155	1991
b0156	2006
b0157	2002
b0158	1979
b0159	1984
b0160	1983
b0161	1983
b0162	2000
b0163	2014
b0164	2016
b0166	1971
b0167	1977
b0168	1980
b0169	1976
b0170	1974
b0171	1982
b0172	1981
b0173	1999
b0174	1999
b0175	1997
b0176	1998
b0177	2004
b0178	1988
b0179	1977
b0180	1993
b0181	1986
b0182	1981
b0183	1990
b0184	1971
b0185	2014
b0186	1973
b0187	2016
b0188	2003
b0189	1963
b0190	1998
b0191	2010
b0192	1995
b0193	2003
b0194	1976
b0195	1998
b0196	1992
b0197	1983
b0198	2002
b0199	1998
b0200	2001
b0207	1999
b0208	2009
b0209	1996
b0210	2012
b0211	1991
b0212	2000
b0213	2010
b0214	1981
b0215	1978
b0217	2014
b0219	1975
b0220	1998
b0221	1975
b0222	1971
b0223	2017
b0224	2001
b0225	2003
b0226	2004
b0227	2009
b0228	2010
b0231	1986
b0232	2003
b0233	2003
b0234	2003
b0237	1963
b0238	1975
b0239	2004
b0241	1981
b0242	1964
b0243	1964
b0245	2003
b0246	2010
b0247	2012
b0248	2010
b0249	2009
b0250	2010
b0251	2004
b0252	2018
b0253	2012
b0254	2001
b0256	1990
b0259	2015
b0260	1999
b0261	1999
b0262	1996
b0264	2018
b0265	1984
b0267	2007
b0268	2003
b0269	2007
b0270	1997
b0271	1999
b0272	2008
b0273	1965
b0274	2004
b0275	1984
b0277	2012
b0278	2009
b0279	2010
b0280	2008
b0281	2007
b0283	2007
b0284	2007
b0285	1997
b0286	2005
b0287	2001
b0288	2015
b0289	2009
b0290	2011
b0291	1993
b0292	1993
b0293	1993
b0294	1984
b0295	2017
b0296	2009
b0298	2011
b0299	2016
b0301	2004
b0303	2010
b0304	2010
b0305	2008
b0306	2004
b0307	2007
b0308	2013
b0310	2014
b0311	1991
b0312	1988
b0313	1995
b0314	1988
b0315	2004
b0316	2017
b0318	2004
b0319	2004
b0320	2012
b0321	2016
b0323	2012
b0324	2011
b0325	2008
b0326	2004
b0327	2009
b0329	2000
b0330	2001
b0331	2002
b0333	1965
b0334	1997
b0335	1997
b0336	1981
b0337	1989
b0338	1990
b0339	1988
b0340	1987
b0341	1988
b0342	1976
b0343	1969
b0344	1939
b0345	1971
b0346	1997
b0347	1985
b0348	1993
b0349	1997
b0350	1998
b0351	1981
b0352	1987
b0353	2006
b0354	2010
b0355	2004
b0356	2004
b0357	2004
b0358	2006
b0360	2008
b0361	2016
b0363	2011
b0364	2011
b0365	1996
b0366	1991
b0367	1996
b0368	2009
b0369	1988
b0372	2016
b0373	2016
b0375	2013
b0376	1973
b0377	2018
b0378	2003
b0379	2006
b0380	2009
b0381	1988
b0382	2006
b0383	1970
b0384	1981
b0385	2000
b0386	1964
b0387	2014
b0388	1979
b0389	2008
b0390	1986
b0391	1976
b0393	1996
b0394	1994
b0396	1990
b0397	1985
b0398	1992
b0399	1974
b0400	1969
b0401	1971
b0402	1990
b0403	1991
b0404	1983
b0405	1991
b0406	1982
b0407	1994
b0408	1987
b0409	1990
b0410	2013
b0411	1968
b0412	2012
b0413	1998
b0414	1982
b0415	1992
b0416	1980
b0417	1982
b0418	1983
b0419	2004
b0420	1982
b0421	1989
b0422	1982
b0423	1998
b0424	2005
b0425	1983
b0426	2001
b0427	2011
b0428	1990
b0429	1990
b0430	1990
b0431	1990
b0432	1990
b0433	1993
b0434	2007
b0435	1988
b0436	1987
b0437	1987
b0438	1993
b0439	1970
b0440	1986
b0441	1998
b0442	2012
b0443	1996
b0444	1997
b0446	1973
b0447	1994
b0448	1990
b0449	1990
b0450	1996
b0451	1996
b0452	1986
b0453	2006
b0454	1975
b0456	2014
b0457	2012
b0458	2015
b0459	1982
b0460	1976
b0461	2004
b0462	1995
b0463	1968
b0464	1995
b0465	1995
b0466	2004
b0467	1990
b0468	2009
b0469	1970
b0470	1974
b0471	1994
b0472	1989
b0473	1985
b0474	1975
b0475	1979
b0476	1997
b0477	1975
b0478	2012
b0479	1994
b0480	1986
b0481	2003
b0482	2009
b0483	2007
b0484	1997
b0485	1972
b0486	2006
b0487	1993
b0488	2013
b0489	2006
b0490	1999
b0491	1999
b0492	2006
b0493	2011
b0494	1971
b0495	2009
b0496	2014
b0497	1989
b0498	2013
b0503	2004
b0504	2002
b0505	1999
b0506	1999
b0507	1969
b0508	1999
b0509	1999
b0511	2008
b0512	1999
b0513	2012
b0514	1999
b0515	2010
b0516	1999
b0517	1999
b0518	1995
b0520	2011
b0521	1985
b0522	1985
b0523	1968
b0524	2002
b0525	1993
b0526	1979
b0527	2012
b0528	1979
b0529	1975
b0530	1984
b0531	1985
b0532	2015
b0533	1987
b0534	1987
b0535	1999
b0537	1994
b0540	2011
b0541	2016
b0543	1992
b0544	2009
b0545	2001
b0546	2009
b0547	2008
b0548	1980
b0549	2016
b0550	2015
b0551	2013
b0552	1991
b0554	2007
b0555	1965
b0556	2008
b0557	1982
b0558	2010
b0559	2008
b0560	2007
b0564	1989
b0565	1975
b0566	1984
b0567	2009
b0568	1989
b0569	1989
b0570	2000
b0571	2000
b0572	1999
b0573	2003
b0574	2003
b0575	2001
b0576	1980
b0577	2010
b0578	1978
b0579	2011
b0580	2013
b0581	2004
b0582	2011
b0583	1970
b0584	1970
b0585	1972
b0586	1971
b0587	1987
b0588	1986
b0589	1991
b0590	1987
b0591	2001
b0592	1978
b0593	1971
b0594	1971
b0595	1971
b0596	1970
b0597	2007
b0598	1991
b0599	2017
b0600	2004
b0601	2015
b0602	2004
b0603	2003
b0604	1997
b0605	1989
b0606	1994
b0607	2002
b0608	2014
b0610	1995
b0611	1971
b0612	1987
b0613	1994
b0614	2009
b0615	1994
b0616	1972
b0617	1994
b0618	1992
b0619	1982
b0620	1982
b0621	1996
b0622	1996
b0623	1994
b0624	1996
b0627	1996
b0628	1995
b0629	2010
b0630	1994
b0631	2004
b0632	1978
b0633	1987
b0634	1973
b0635	1975
b0636	2004
b0637	1997
b0638	2009
b0639	1978
b0640	1992
b0641	1987
b0642	1971
b0643	2001
b0644	2012
b0645	2011
b0646	1999
b0647	2014
b0648	2012
b0649	1999
b0650	1998
b0651	2001
b0652	2009
b0653	2007
b0654	2010
b0655	2002
b0656	2015
b0657	1991
b0658	1991
b0659	2003
b0660	2006
b0661	1998
b0662	1971
b0674	1980
b0675	1989
b0676	1989
b0677	1980
b0678	1980
b0679	1980
b0680	1974
b0681	1999
b0682	1999
b0683	1987
b0684	1999
b0685	2002
b0686	2007
b0687	1994
b0688	1971
b0689	2016
b0692	1994
b0693	1976
b0694	1992
b0695	1978
b0696	1978
b0697	1978
b0698	1978
b0699	2004
b0700	1989
b0702	2007
b0704	2014
b0706	2014
b0707	1984
b0708	1974
b0709	2008
b0710	2003
b0711	2003
b0712	2003
b0713	2003
b0714	1997
b0715	1994
b0716	2014
b0717	2020
b0718	2006
b0719	2013
b0720	1965
b0721	1984
b0722	1984
b0723	1984
b0724	1984
b0726	1971
b0727	1982
b0728	1985
b0729	1976
b0730	1989
b0731	1996
b0732	2000
b0733	1984
b0734	1984
b0735	2012
b0736	1996
b0737	1971
b0738	1987
b0739	1997
b0740	1972
b0741	1979
b0742	2002
b0750	1973
b0751	2002
b0752	2001
b0753	2009
b0754	1967
b0755	1999
b0756	1986
b0757	1972
b0758	1972
b0759	1971
b0760	1979
b0761	1991
b0762	2008
b0763	1993
b0764	1990
b0765	1977
b0766	1993
b0767	2004
b0768	2022
b0769	2013
b0770	2017
b0771	1992
b0772	2004
b0773	2001
b0774	1968
b0775	1994
b0776	1972
b0777	1972
b0778	1972
b0779	1969
b0780	2005
b0781	1969
b0782	1986
b0783	1995
b0784	1987
b0785	1993
b0786	2005
b0787	2017
b0788	2011
b0789	2006
b0790	2012
b0792	2017
b0793	2011
b0794	2015
b0795	2016
b0796	2016
b0797	1994
b0798	2012
b0799	1992
b0800	2009
b0801	2010
b0802	2010
b0803	2009
b0804	2001
b0805	1983
b0806	1986
b0807	2002
b0808	2011
b0809	1986
b0810	1981
b0811	1986
b0812	1994
b0813	2003
b0814	1991
b0815	2006
b0817	2001
b0818	2020
b0819	2000
b0820	2002
b0821	2009
b0822	1976
b0823	1984
b0824	2009
b0825	2001
b0826	1987
b0827	1971
b0828	2001
b0829	1993
b0830	1998
b0831	1993
b0832	2012
b0833	2008
b0834	2004
b0835	2008
b0836	2000
b0837	2006
b0838	1992
b0839	1982
b0840	1985
b0841	1995
b0842	1979
b0843	2016
b0844	2008
b0845	2010
b0846	2001
b0847	2013
b0848	2012
b0849	1987
b0850	2002
b0851	1978
b0852	1968
b0853	2006
b0854	1993
b0855	1993
b0856	1993
b0857	1993
b0858	2012
b0859	1995
b0860	1995
b0861	1995
b0862	1995
b0863	2001
b0864	1995
b0865	2011
b0866	2014
b0867	2001
b0868	2014
b0869	2009
b0870	1998
b0871	1983
b0872	1969
b0873	2000
b0874	1997
b0875	1995
b0876	1997
b0877	2001
b0878	2001
b0879	2001
b0880	1993
b0881	2004
b0882	1990
b0884	1983
b0885	1974
b0886	1987
b0887	1989
b0888	1967
b0889	1976
b0890	1992
b0891	1997
b0892	2001
b0893	1971
b0894	1988
b0895	1989
b0896	1991
b0897	1998
b0898	2006
b0899	1993
b0900	1999
b0901	2012
b0902	2004
b0903	1984
b0904	1990
b0905	2010
b0906	2014
b0907	1971
b0908	1985
b0909	2009
b0910	1994
b0911	1974
b0912	1984
b0913	2009
b0914	2008
b0915	1994
b0916	2015
b0917	2009
b0918	1985
b0919	2010
b0920	2009
b0921	1992
b0922	1994
b0923	1994
b0924	1991
b0925	2009
b0926	2006
b0927	2011
b0928	1972
b0929	1972
b0930	1977
b0931	1979
b0932	1974
b0933	1999
b0934	1999
b0935	1996
b0936	1999
b0937	2015
b0938	2004
b0939	2014
b0940	2008
b0941	2011
b0942	2010
b0943	2010
b0944	2013
b0945	1970
b0946	2011
b0947	2008
b0948	2000
b0949	1983
b0950	2007
b0951	2007
b0952	2010
b0953	1978
b0954	1972
b0955	2014
b0956	2010
b0957	1977
b0958	1986
b0959	1994
b0960	2004
b0961	2007
b0962	1987
b0963	1998
b0964	2011
b0965	1998
b0966	2004
b0967	2006
b0968	2003
b0969	2008
b0970	1998
b0972	1990
b0973	1990
b0974	1990
b0975	1990
b0976	1991
b0977	1992
b0978	1989
b0979	1991
b0980	1985
b0981	2000
b0982	1989
b0983	2005
b0984	2005
b0985	1998
b0986	2005
b0987	2005
b0988	1991
b0989	2001
b0990	1996
b0991	1992
b0992	2015
b0993	1996
b0994	1996
b0995	1991
b0996	1994
b0997	1989
b0998	1994
b0999	2004
b1000	1989
b1001	1987
b1002	1977
b1003	1998
b1004	1993
b1006	1997
b1007	2005
b1008	1996
b1009	2002
b1010	2009
b1011	1993
b1012	2005
b1013	2006
b1014	1975
b1015	1968
b1018	1990
b1019	2004
b1020	1979
b1021	1999
b1022	1999
b1023	2012
b1024	2005
b1025	2002
b1026	2016
b1027	2016
b1029	2008
b1033	2001
b1034	2003
b1035	2011
b1036	2009
b1037	1995
b1038	1995
b1039	1995
b1040	1995
b1041	1995
b1042	1990
b1043	1996
b1044	2009
b1045	2003
b1046	2006
b1047	1997
b1048	1993
b1049	1991
b1050	2011
b1051	1992
b1053	2001
b1054	1990
b1055	1991
b1056	2002
b1057	2015
b1058	2006
b1059	1996
b1060	2004
b1061	1996
b1062	1969
b1063	2012
b1064	1997
b1065	2001
b1066	1985
b1067	1992
b1068	2007
b1069	2003
b1070	1999
b1071	1997
b1072	1990
b1073	1979
b1074	1991
b1075	1999
b1076	1977
b1077	1987
b1078	1977
b1079	1979
b1080	1977
b1081	1979
b1082	1980
b1083	1994
b1084	1971
b1085	2012
b1086	1998
b1087	2009
b1088	1989
b1089	1985
b1090	1975
b1091	1995
b1092	1978
b1093	1995
b1094	1966
b1095	1980
b1096	1990
b1097	2006
b1098	1981
b1099	1993
b1100	2000
b1101	1975
b1102	1983
b1103	2004
b1104	2011
b1105	2002
b1106	1980
b1107	1981
b1108	2004
b1109	1982
b1110	1998
b1111	2008
b1112	1998
b1113	2008
b1114	1974
b1115	2016
b1116	2002
b1117	2002
b1118	2002
b1119	2001
b1120	2009
b1121	2009
b1122	2013
b1123	1993
b1124	1988
b1125	1993
b1126	1993
b1127	1985
b1128	2008
b1129	1991
b1130	1967
b1131	1970
b1132	1996
b1133	1985
b1134	2004
b1135	2001
b1136	1976
b1137	2004
b1138	2004
b1139	1988
b1140	2004
b1141	2004
b1143	2004
b1144	2004
b1145	2014
b1146	2004
b1147	2004
b1148	1991
b1150	2007
b1153	2004
b1154	2004
b1155	2004
b1156	2004
b1158	1982
b1159	1976
b1160	1998
b1161	2012
b1162	2009
b1163	2004
b1164	2008
b1165	2008
b1166	2007
b1167	2006
b1168	2008
b1171	2012
b1172	2013
b1174	2006
b1175	1990
b1176	1989
b1177	2016
b1178	2006
b1179	2007
b1180	2004
b1181	2011
b1182	1996
b1183	1983
b1184	1977
b1185	1993
b1186	1991
b1187	1978
b1188	2000
b1189	1975
b1190	1985
b1191	2001
b1192	1999
b1193	1967
b1194	2000
b1195	2010
b1196	2013
b1197	1987
b1198	2001
b1199	2001
b1200	2001
b1201	2001
b1202	2007
b1203	1978
b1204	1983
b1205	2002
b1206	1994
b1207	1983
b1208	1999
b1209	1992
b1210	1970
b1211	1984
b1212	1995
b1213	2012
b1214	2011
b1215	1987
b1216	1993
b1217	2006
b1218	2004
b1219	2000
b1220	2013
b1221	1982
b1222	1988
b1223	1983
b1224	1983
b1225	1988
b1226	1988
b1227	1980
b1229	1981
b1232	1993
b1233	2017
b1234	1997
b1235	1996
b1236	1969
b1237	1980
b1238	1967
b1241	1982
b1242	2000
b1243	1983
b1244	1983
b1245	1983
b1246	1983
b1247	2001
b1248	2013
b1249	1995
b1250	1994
b1251	1978
b1252	1969
b1253	2008
b1254	2007
b1255	2009
b1256	1992
b1257	2003
b1258	2000
b1259	1998
b1260	1971
b1261	1972
b1262	1967
b1263	1972
b1264	1971
b1266	1992
b1267	2002
b1268	2003
b1269	1999
b1270	1987
b1271	2014
b1272	1991
b1273	2008
b1274	1980
b1275	1968
b1276	1972
b1277	1983
b1278	1983
b1279	1993
b1280	2007
b1281	1968
b1282	1999
b1283	1989
b1284	1987
b1285	1989
b1286	1971
b1287	2010
b1288	1973
b1289	2005
b1290	1998
b1291	1991
b1292	1997
b1293	2010
b1294	1993
b1295	2020
b1296	2005
b1297	2007
b1298	2011
b1299	2008
b1300	1997
b1301	1997
b1302	1972
b1303	1994
b1304	1993
b1305	1996
b1306	1996
b1307	2003
b1308	1991
b1309	2011
b1310	2018
b1311	2016
b1312	2011
b1313	2009
b1314	2010
b1315	2010
b1316	2012
b1317	2001
b1319	1989
b1320	2013
b1321	2011
b1322	2009
b1323	1969
b1324	1997
b1325	2001
b1326	2003
b1327	2012
b1328	2013
b1329	1998
b1330	2004
b1331	2015
b1332	2007
b1333	2002
b1334	1977
b1335	1988
b1336	1998
b1337	1998
b1338	1998
b1339	1998
b1340	2008
b1341	2006
b1342	2008
b1343	1994
b1344	1984
b1345	1998
b1346	2014
b1347	2009
b1348	1981
b1349	1993
b1350	1974
b1351	1989
b1352	2010
b1353	1994
b1355	2008
b1356	2010
b1357	1987
b1358	2007
b1359	2009
b1360	2009
b1363	1989
b1365	2021
b1370	2013
b1372	2010
b1373	2004
b1374	2007
b1375	2007
b1376	2002
b1377	1998
b1378	1976
b1379	2003
b1380	1975
b1381	2007
b1382	2011
b1383	2012
b1384	2007
b1385	2007
b1386	1978
b1387	1992
b1388	2009
b1389	2009
b1390	2004
b1391	2005
b1393	1977
b1394	2003
b1395	2003
b1396	2004
b1397	2003
b1398	1998
b1399	1998
b1400	2009
b1402	2016
b1403	2008
b1404	1990
b1406	2007
b1407	2006
b1408	2011
b1409	2016
b1410	2008
b1411	2010
b1412	2001
b1413	1991
b1414	2008
b1415	1983
b1418	1984
b1419	2013
b1420	2012
b1421	1981
b1422	2009
b1423	2010
b1424	2004
b1426	2014
b1427	1981
b1428	2010
b1429	1994
b1430	1994
b1431	2009
b1432	2001
b1433	2017
b1434	2007
b1435	2003
b1436	2016
b1438	2007
b1439	2010
b1440	2001
b1441	2015
b1442	2009
b1443	2013
b1444	2000
b1445	2014
b1446	2013
b1447	2011
b1448	2018
b1449	2005
b1450	2000
b1451	2004
b1452	2006
b1453	2006
b1454	2010
b1455	2016
b1457	2006
b1460	1996
b1461	1984
b1462	2007
b1463	2002
b1464	2004
b1465	1990
b1466	1990
b1467	1990
b1468	1987
b1469	1994
b1473	2007
b1474	1990
b1475	1991
b1476	1991
b1477	2018
b1478	1991
b1479	1990
b1480	2004
b1481	2005
b1482	1991
b1483	2011
b1484	2011
b1485	2002
b1486	2013
b1487	2007
b1488	1994
b1489	2001
b1490	2006
b1491	2014
b1492	1995
b1493	1980
b1494	1997
b1495	2004
b1496	2001
b1497	2007
b1498	2012
b1499	2002
b1500	2003
b1501	2002
b1502	2008
b1503	2013
b1504	2010
b1507	1982
b1508	1991
b1511	2005
b1512	2001
b1513	2000
b1514	2008
b1515	2008
b1516	2002
b1517	2005
b1518	2008
b1519	1999
b1520	2005
b1521	1976
b1522	2011
b1523	2009
b1524	1972
b1525	2006
b1526	2010
b1527	2011
b1528	1999
b1529	2015
b1530	1993
b1531	1983
b1532	1993
b1533	2003
b1534	2009
b1535	2008
b1536	2010
b1537	2012
b1538	1976
b1539	2003
b1540	2011
b1541	2008
b1542	2008
b1544	2007
b1545	2013
b1546	2004
b1547	2010
b1549	2012
b1550	2001
b1551	2013
b1552	1999
b1553	2010
b1554	1965
b1555	1994
b1556	2010
b1557	1994
b1558	1998
b1559	2017
b1560	2017
b1561	2011
b1562	1986
b1563	1977
b1564	1986
b1565	2013
b1566	1997
b1569	1986
b1570	1985
b1571	2012
b1572	2008
b1573	2008
b1575	1985
b1576	2007
b1580	1999
b1581	1989
b1582	2002
b1583	2011
b1584	1994
b1585	2019
b1586	1998
b1587	2003
b1588	2003
b1589	2003
b1590	2003
b1591	2001
b1592	1990
b1593	2009
b1594	1998
b1595	2010
b1596	2009
b1597	1990
b1598	2012
b1599	2002
b1600	2006
b1601	2004
b1602	1986
b1603	1986
b1604	2010
b1605	1997
b1606	2003
b1607	2009
b1608	2003
b1609	2004
b1610	1984
b1611	1985
b1612	1983
b1613	1967
b1614	2008
b1615	2005
b1616	1998
b1617	1973
b1618	1976
b1619	1973
b1620	2013
b1621	1985
b1622	1991
b1623	1968
b1624	2001
b1625	1975
b1626	2005
b1627	1997
b1628	1997
b1629	1997
b1630	1997
b1631	1998
b1632	1997
b1633	1986
b1634	2004
b1635	1988
b1636	1998
b1637	1969
b1638	1976
b1639	2002
b1640	2004
b1641	1995
b1642	1994
b1643	2013
b1644	2009
b1645	2009
b1646	1987
b1647	2011
b1648	2011
b1649	2008
b1650	2008
b1651	1993
b1652	1965
b1653	1996
b1654	2003
b1655	2012
b1656	1984
b1657	2009
b1658	1981
b1659	1996
b1660	1996
b1661	2001
b1662	1996
b1663	1995
b1664	2006
b1667	2005
b1668	2012
b1669	2016
b1670	2011
b1671	2008
b1672	2012
b1673	2012
b1674	2008
b1675	2011
b1676	1975
b1677	1974
b1678	2004
b1679	2004
b1680	1997
b1681	1992
b1682	1992
b1683	1992
b1684	2009
b1685	2011
b1686	2004
b1687	2000
b1688	2002
b1689	2007
b1690	2005
b1691	2006
b1692	2003
b1693	1967
b1694	2007
b1695	2012
b1696	2012
b1697	2012
b1699	2010
b1700	2018
b1701	1986
b1702	1973
b1703	1994
b1704	1967
b1705	1998
b1706	2009
b1707	2008
b1708	1998
b1709	1985
b1710	1986
b1711	1977
b1712	1980
b1713	1976
b1714	1971
b1716	1983
b1717	1987
b1718	1977
b1719	1977
b1722	2002
b1723	1976
b1724	2009
b1725	2007
b1726	2013
b1727	1999
b1728	2001
b1729	2012
b1730	2000
b1731	1994
b1732	1984
b1733	1996
b1734	1990
b1735	1988
b1736	1988
b1737	1987
b1738	1990
b1739	1992
b1740	1975
b1741	2002
b1742	2005
b1743	1997
b1744	2009
b1745	2010
b1746	1999
b1747	2012
b1748	1983
b1749	1973
b1750	2009
b1751	2013
b1752	2012
b1753	2009
b1754	2022
b1755	2022
b1756	2022
b1757	2004
b1758	2017
b1759	1988
b1760	2012
b1761	1978
b1762	2014
b1763	1984
b1764	1988
b1765	2007
b1766	1981
b1767	1976
b1768	1970
b1769	2012
b1770	2019
b1771	2006
b1772	2012
b1773	2019
b1774	2011
b1775	2009
b1776	2009
b1777	2012
b1778	1999
b1779	1989
b1780	2010
b1781	2005
b1782	2000
b1783	2000
b1784	2007
b1785	2008
b1786	2009
b1787	2011
b1788	2008
b1789	2013
b1790	2008
b1791	2015
b1793	2011
b1794	1990
b1795	2003
b1796	2007
b1797	2007
b1798	1977
b1799	2003
b1800	2005
b1801	2014
b1802	2008
b1803	2010
b1804	1976
b1805	1974
b1806	2003
b1807	1995
b1808	2011
b1809	2015
b1810	2010
b1811	2021
b1812	1976
b1813	2002
b1814	1989
b1815	2006
b1816	2002
b1817	1985
b1818	1976
b1819	1977
b1820	2014
b1821	2009
b1822	1998
b1823	1994
b1824	2006
b1825	2012
b1826	1999
b1827	1974
b1828	2016
b1829	1991
b1830	1988
b1831	1989
b1832	2007
b1833	2016
b1834	2011
b1835	2006
b1836	2009
b1837	2017
b1838	1976
b1839	2012
b1840	2011
b1841	2011
b1842	2011
b1843	2017
b1844	1999
b1845	1975
b1846	2009
b1847	2006
b1848	1997
b1849	1993
b1850	1972
b1851	1968
b1852	1972
b1853	2009
b1854	1969
b1855	1992
b1856	1992
b1857	1998
b1858	2001
b1859	2001
b1860	1974
b1861	1974
b1862	2009
b1863	1990
b1864	2006
b1865	1994
b1866	1990
b1867	2006
b1868	2002
b1869	2012
b1870	2012
b1871	2008
b1872	1996
b1873	2000
b1874	1993
b1875	2003
b1876	1972
b1877	2010
b1878	1997
b1879	1973
b1880	1990
b1881	1977
b1882	1977
b1883	1969
b1884	1977
b1885	2011
b1886	1977
b1887	1977
b1888	1969
b1889	1977
b1890	2010
b1891	1973
b1892	1979
b1893	1998
b1894	1984
b1895	1992
b1896	1988
b1897	1988
b1900	1981
b1901	1975
b1902	2006
b1904	2005
b1905	1991
b1906	2017
b1907	1980
b1908	2012
b1912	1975
b1913	1969
b1914	1992
b1916	1991
b1917	1998
b1918	2008
b1919	2001
b1920	1992
b1921	1996
b1922	1973
b1923	1969
b1924	1979
b1925	1992
b1926	1992
b1927	1991
b1928	2015
b1929	2015
b1930	2013
b1931	2013
b1932	2016
b1937	1990
b1938	1990
b1939	1984
b1940	1984
b1941	1973
b1942	1973
b1943	1973
b1944	1988
b1945	1973
b1946	1989
b1947	1980
b1948	1989
b1949	1973
b1950	1989
b1951	1985
b1952	1996
b1953	2010
b1955	2010
b1956	2006
b1957	2009
b1958	2016
b1959	2011
b1960	1990
b1961	1979
b1962	2016
b1963	2009
b1967	2002
b1968	2005
b1969	2003
b1970	2003
b1971	2004
b1972	2002
b1973	2009
b1974	2012
b1976	1995
b1978	2013
b1981	1976
b1982	1984
b1983	2004
b1985	2005
b1987	1995
b1988	1995
b1990	2008
b1991	1994
b1992	2005
b1993	2005
b1994	2015
b1996	2016
b1997	2008
b2000	1987
b2001	2016
b2002	2005
b2003	2010
b2004	2010
b2005	2001
b2007	1998
b2008	2007
b2009	1995
b2010	1996
b2011	1971
b2012	2011
b2013	2010
b2014	2009
b2015	2016
b2016	2007
b2017	2003
b2019	1980
b2020	1971
b2021	1979
b2022	1974
b2023	1982
b2024	1979
b2025	1986
b2026	1979
b2027	1991
b2028	1995
b2029	1968
b2030	2011
b2032	2006
b2033	2007
b2034	2001
b2035	1989
b2036	1990
b2037	1993
b2038	1994
b2039	1989
b2040	1997
b2041	1993
b2042	1973
b2043	2010
b2044	2006
b2045	2000
b2046	1996
b2047	1999
b2048	1993
b2049	1987
b2050	2007
b2051	1995
b2052	1996
b2053	2003
b2054	2008
b2055	2001
b2056	2001
b2057	2014
b2058	2004
b2059	2009
b2060	1999
b2061	1989
b2062	1999
b2063	2005
b2064	1995
b2065	1976
b2066	1976
b2067	2003
b2068	1984
b2069	1999
b2070	2013
b2071	2013
b2072	2011
b2073	2008
b2074	2002
b2075	2002
b2076	2002
b2077	2002
b2078	1993
b2079	1993
b2080	2010
b2081	2012
b2082	2010
b2085	2013
b2086	2006
b2088	2011
b2089	2016
b2091	1975
b2093	1996
b2094	2006
b2095	1995
b2096	1995
b2097	1998
b2098	2011
b2099	2022
b2100	2020
b2101	2011
b2102	2014
b2103	1981
b2104	1989
b2105	2006
b2106	1977
b2107	2011
b2108	2012
b2109	2009
b2110	2015
b2111	2009
b2112	2019
b2113	1996
b2114	1975
b2118	2005
b2119	2006
b2120	2013
b2121	2009
b2123	2013
b2124	2013
b2125	2003
b2126	2004
b2127	2000
b2128	1997
b2129	2013
b2130	2000
b2131	2004
b2132	1996
b2133	1974
b2134	1987
b2135	2012
b2136	2012
b2137	1998
b2140	2002
b2141	2009
b2142	2009
b2143	1971
b2144	1996
b2145	2021
b2146	2008
b2147	2008
b2148	1974
b2149	1974
b2150	1974
b2151	1975
b2152	2016
b2153	1999
b2154	2006
b2155	1973
b2156	1980
b2157	2000
b2158	2004
b2159	1986
b2160	2015
b2161	2000
b2162	2000
b2163	1994
b2164	2001
b2165	2001
b2166	2008
b2167	1975
b2168	1975
b2169	1986
b2170	1998
b2171	2009
b2172	2012
b2173	2009
b2174	2005
b2175	2008
b2176	1997
b2177	2016
b2178	2014
b2179	2013
b2180	2014
b2181	2004
b2182	2008
b2183	1999
b2184	2008
b2185	1979
b2186	1999
b2187	2005
b2188	2008
b2192	2015
b2193	1993
b2194	1995
b2195	1996
b2196	1995
[truncated: 2,098 more rows]
