# Supplementary material for: About the dark corners in the gene function space of Escherichia coli remaining without illumination by scientific literature
Source: Biol Direct. 2023 Feb 28;18:7. doi: 10.1186/s13062-023-00362-0 (PMC9976479; doi:10.1186/s13062-023-00362-0)
Supplement: Supplementary file 3 — Additional file 3: File 1. Details about E. coli K-12 MG1655 genes with mapped literature FPE-scores. This file provides the list of E. coli K-12 MG1655 protein accession IDs (ProteinID) with the gene IDs (GeneID), gene names (GeneName), protein lengths (Length), product descriptions (Product), GF IDs from the E. coli pangenome study (GF_ID) and the aggregated FPE score till June 2022 for the gene ID. File 1B. Details about E. coli softcore genome GFs with mapped literature FPE-scores. This file provides the list of E. coli softcore genome GFs with gene family ID from the E. coli pangenome study (GF_ID), the representative sequence, the product description (Product), gene name (GeneName) and the aggregated FPE-score till June 2022. File 2. The mapping of E. coli K-12 MG1655 gene id (Gene) to the PubmedID, the year of publication for the respective PubmedID (Year), the number of times the gene appear in that PubmedID (Count) and the calculated FPE score (FPE_Score) for the gene id. The sum of FPE_Score for each unique PMID should be equal to 1. File 2B. The mapping of E. coli softcore gene family ID (GF_ID) to the PubmedID, the year of publication for the respective PubmedID (Year), the number of times the gene appear in that PubmedID (Count) and the calculated FPE score (FPE_Score) for the GF_ID. The sum of FPE_Score for each unique PMID should be equal to 1. File 3. This supplementary file provides the total number of E. coli K-12 MG1655 gene id that has been mentioned (#genes have been mentioned) till the specified year (Year). File 3B. This supplementary file provides the total number of E. coli softcore gene family id (GF_ID) that has been mentioned (#GF_ID have been mentioned) till the specified year (Year). File 4. This supplementary file provides the year when the E. coli K-12 MG1655 gene id (GeneID) was first mentioned in the literature. This is an approximation based on the literature mapping data. File 4B. This supplementary file provides the year when the [file 13062_2023_362_MOESM3_ESM.zip › Supplementary File 4B.txt]

GF_ID	Year
GF_10043	1970
GF_10149	1967
GF_27143	1971
GF_29805	1979
GF_16499	1970
GF_9005	1970
GF_7790	1984
GF_8636	1970
GF_8829	1979
GF_8533	1982
GF_9858	1982
GF_16470	1939
GF_8514	1969
GF_9900	1980
GF_9901	1981
GF_10146	1972
GF_29797	1968
GF_8702	1979
GF_8753	1974
GF_9469	1974
GF_16808	1977
GF_4659	1981
GF_5744	1976
GF_8869	1971
GF_19292	1977
GF_11989	1973
GF_20742	1967
GF_8738	1971
GF_8564	1980
GF_12022	1977
GF_29848	1978
GF_29739	1984
GF_8536	1995
GF_7698	1972
GF_22600	1991
GF_8277	1985
GF_8537	1977
GF_9638	1974
GF_10138	1975
GF_29602	1987
GF_28735	1974
GF_24466	1980
GF_5388	1972
GF_9850	1998
GF_24584	1969
GF_28083	1967
GF_9879	1992
GF_29697	1969
GF_8340	1966
GF_9149	1994
GF_343	1992
GF_10110	1990
GF_29680	1975
GF_12664	1975
GF_29681	1973
GF_29742	1991
GF_29789	1980
GF_3930	1997
GF_8531	1975
GF_4131	1969
GF_9270	1977
GF_8530	1972
GF_9596	1968
GF_5772	1998
GF_9990	1973
GF_10136	1979
GF_10137	1975
GF_10139	1974
GF_28488	1978
GF_9655	1994
GF_10042	1990
GF_9683	1991
GF_9679	1989
GF_20362	1986
GF_9795	1969
GF_9796	1979
GF_29695	1970
GF_10023	1973
GF_11002	1975
GF_8575	1993
GF_16417	1997
GF_17816	1999
GF_8578	1971
GF_29671	1973
GF_29734	1984
GF_6462	1986
GF_10107	1973
GF_10402	1978
GF_27077	1978
GF_9734	1988
GF_9741	1990
GF_9212	1970
GF_9042	1973
GF_4186	1969
GF_9281	1991
GF_10104	1979
GF_7816	1980
GF_8549	1980
GF_9126	1986
GF_22963	1985
GF_191	1977
GF_25466	1983
GF_14037	1984
GF_5590	1984
GF_10010	1986
GF_10011	1978
GF_21717	1989
GF_9245	1988
GF_10583	1969
GF_29626	1990
GF_18493	1967
GF_4187	1970
GF_8689	1972
GF_9107	1972
GF_9356	1999
GF_10087	1992
GF_8666	1987
GF_8883	1991
GF_19291	1953
GF_8902	1998
GF_2475	1971
GF_4991	1977
GF_7440	1969
GF_9155	1965
GF_9681	1984
GF_10445	1994
GF_25398	1995
GF_9284	1992
GF_9269	1977
GF_9272	1977
GF_9273	1977
GF_9274	1977
GF_10447	1977
GF_24214	1968
GF_9181	1980
GF_8995	1993
GF_9756	1972
GF_9133	1984
GF_10109	1988
GF_8649	1987
GF_8650	1990
GF_9802	1992
GF_9966	1983
GF_24538	1978
GF_6335	1985
GF_29699	1969
GF_10385	1978
GF_9435	1969
GF_9745	1971
GF_10394	1975
GF_10007	1970
GF_9955	1986
GF_9674	1999
GF_23895	1982
GF_10035	1976
GF_24191	1973
GF_29705	1972
GF_10061	1979
GF_12327	1995
GF_9157	1981
GF_9653	1993
GF_9687	1993
GF_21823	1973
GF_16606	1978
GF_29584	1979
GF_4123	1971
GF_9567	1989
GF_9656	1986
GF_9330	1981
GF_9331	1989
GF_14887	1992
GF_26193	1997
GF_9682	1994
GF_8782	1991
GF_29779	1990
GF_29778	1988
GF_9976	1987
GF_17720	1977
GF_10190	1987
GF_13521	1987
GF_8906	1998
GF_7751	1968
GF_8542	1973
GF_9698	1973
GF_9706	1965
GF_10116	1993
GF_10117	1993
GF_10118	1987
GF_10119	1982
GF_10120	1993
GF_8827	1992
GF_9427	1992
GF_9985	1975
GF_28256	1983
GF_29737	1989
GF_9300	1997
GF_14810	1969
GF_8716	1971
GF_9903	1993
GF_10132	1974
GF_9797	1993
GF_10420	1975
GF_28094	1992
GF_8439	1983
GF_1959	1995
GF_9467	1986
GF_9260	1974
GF_8545	1973
GF_9446	1998
GF_21746	1998
GF_150	1993
GF_81	1989
GF_8792	1972
GF_368	1977
GF_8643	1974
GF_5469	1982
GF_10082	1971
GF_8525	1972
GF_8529	1978
GF_8573	1988
GF_10781	1985
GF_8206	1979
GF_6560	1975
GF_1603	1975
GF_23250	1997
GF_29101	1990
GF_8644	1969
GF_9109	1993
GF_2445	1981
GF_25812	1990
GF_10103	1976
GF_7873	1999
GF_10951	1992
GF_10128	1975
GF_27364	1989
GF_29777	1970
GF_29828	1997
GF_3834	1995
GF_4087	1984
GF_9239	1985
GF_9423	1979
GF_9774	1979
GF_7770	1985
GF_8668	1970
GF_10053	1979
GF_44	1999
GF_502	1999
GF_5589	1989
GF_10836	1971
GF_8992	1989
GF_1698	1974
GF_24320	1990
GF_9512	1987
GF_24592	1983
GF_10034	1996
GF_10005	1973
GF_28788	1969
GF_29814	1985
GF_1145	1988
GF_4213	1991
GF_9035	1983
GF_9749	1983
GF_2953	1973
GF_6240	1999
GF_8539	1986
GF_9389	1971
GF_9809	1992
GF_29698	1971
GF_4699	1992
GF_9072	1975
GF_1110	1970
GF_18413	1970
GF_8711	1971
GF_9210	1981
GF_6296	1970
GF_9474	1970
GF_10001	1992
GF_29839	1978
GF_29707	1992
GF_1105	1992
GF_4911	1974
GF_29762	1970
GF_29670	1990
GF_9715	1981
GF_9061	1977
GF_14357	1980
GF_9056	1969
GF_4129	1976
GF_9243	1974
GF_10625	1991
GF_9908	1969
GF_10115	1977
GF_4067	1968
GF_8683	1985
GF_8809	1986
GF_29813	1975
GF_28093	1963
GF_9199	1991
GF_9579	1972
GF_10037	1996
GF_10038	1997
GF_16474	1986
GF_4587	1994
GF_8759	1994
GF_8621	1965
GF_8769	1965
GF_21593	1977
GF_9630	1977
GF_9631	1976
GF_18466	1986
GF_4099	1983
GF_4276	1983
GF_4974	1988
GF_8784	1993
GF_9010	1982
GF_28642	1996
GF_4052	1976
GF_8982	1967
GF_19477	1981
GF_8498	1992
GF_8693	1971
GF_4139	1979
GF_8504	1994
GF_9171	1994
GF_9488	1992
GF_29819	1969
GF_142	1984
GF_29700	1988
GF_8567	1981
GF_9580	1979
GF_14363	1984
GF_7580	1984
GF_29752	1979
GF_8862	1976
GF_4103	1996
GF_1331	1987
GF_25210	1979
GF_9883	1979
GF_15342	1980
GF_9892	1975
GF_29740	1975
GF_29764	1987
GF_17215	1980
GF_29735	1977
GF_6301	1969
GF_14886	1972
GF_24313	1999
GF_8691	1999
GF_9349	1971
GF_10814	1978
GF_22612	1971
GF_6216	1972
GF_9020	1995
GF_9815	1977
GF_26094	1989
GF_8639	1964
GF_22382	1990
GF_8755	1999
GF_4190	1969
GF_6425	1992
GF_8519	1975
GF_9007	1995
GF_28954	1974
GF_10099	1978
GF_11120	1976
GF_9514	1993
GF_10129	1974
GF_1610	1989
GF_856	1988
GF_8908	1990
GF_9724	1999
GF_29704	1989
GF_3268	1970
GF_10062	1970
GF_2477	1982
GF_29685	1970
GF_8509	1973
GF_9543	1992
GF_10106	1992
GF_20762	1973
GF_2473	1973
GF_8952	1977
GF_15548	1999
GF_8563	1977
GF_10033	1963
GF_9993	1973
GF_9803	1996
GF_20043	1984
GF_8513	1962
GF_9271	1969
GF_3337	1999
GF_9487	1999
GF_9911	1973
GF_10391	1939
GF_9376	1995
GF_9378	1993
GF_29675	1976
GF_16268	1986
GF_21334	1977
GF_8969	1975
GF_9120	1998
GF_28326	1985
GF_10121	1998
GF_29822	1991
GF_10114	1971
GF_10088	1975
GF_11310	1977
GF_4092	1999
GF_4094	1994
GF_8956	1980
GF_9289	1992
GF_12949	1986
GF_26539	1976
GF_8667	1993
GF_10679	1999
GF_27497	1984
GF_861	1962
GF_27118	1980
GF_9288	1973
GF_10044	1972
GF_18068	1992
GF_4234	1991
GF_3172	1978
GF_2461	1980
GF_29702	1977
GF_9860	1999
GF_15658	1997
GF_29743	1977
GF_29716	1975
GF_9545	1975
GF_9833	1983
GF_23562	1997
GF_8866	1998
GF_25265	1999
GF_11049	1979
GF_29714	1974
GF_10412	1990
GF_8833	1968
GF_8528	1980
GF_20680	1975
GF_9332	1996
GF_21868	1998
GF_9369	1995
GF_9370	1996
GF_9371	1995
GF_9372	1997
GF_9373	1997
GF_9374	1997
GF_9014	1967
GF_4341	1992
GF_4231	1980
GF_9089	1994
GF_8779	1972
GF_24552	1968
GF_8565	1974
GF_9127	1986
GF_10074	1972
GF_29753	1975
GF_29803	1979
GF_11924	1993
GF_3079	1995
GF_8574	1977
GF_8576	1986
GF_9536	1991
GF_9102	1995
GF_4134	1984
GF_4817	1992
GF_20123	1982
GF_4370	1973
GF_9899	1976
GF_8526	1973
GF_23638	1977
GF_29551	1998
GF_10861	1994
GF_9551	1988
GF_10219	1990
GF_10220	1990
GF_10221	1995
GF_8665	1988
GF_17912	1988
GF_618	1999
GF_64	1986
GF_749	1999
GF_8568	1999
GF_29552	1976
GF_24794	1971
GF_9144	1986
GF_9359	1986
GF_9028	1971
GF_20077	1984
GF_8933	1997
GF_29838	1993
GF_4175	1976
GF_8898	1986
GF_10086	1993
GF_16983	1989
GF_17810	1998
GF_8723	1996
GF_9852	1980
GF_9853	1976
GF_19140	1971
GF_8562	1971
GF_23698	1996
GF_9365	1999
GF_10181	1976
GF_10387	1983
GF_29816	1967
GF_4080	1969
GF_8981	1991
GF_10426	1975
GF_9948	1984
GF_8715	1971
GF_10006	1980
GF_10008	1980
GF_29668	1974
GF_8054	1999
GF_8731	1975
GF_9363	1999
GF_9154	1993
GF_14834	1992
GF_7333	1976
GF_13549	1987
GF_9513	1988
GF_24933	1999
GF_29746	1992
GF_8999	1975
GF_29731	1984
GF_8654	1980
GF_28955	1973
GF_4083	1978
GF_9571	1994
GF_665	1969
GF_8930	1995
GF_10414	1999
GF_29340	1999
GF_8756	1987
GF_21695	1974
GF_9461	1974
GF_21398	1973
GF_8979	1993
GF_10269	1960
GF_5855	1990
GF_10021	1975
GF_24670	1963
GF_17304	1995
GF_29831	1992
GF_9524	1994
GF_10227	1979
GF_9002	1983
GF_7188	1990
GF_5615	1989
GF_4201	1981
GF_4751	1979
GF_10261	1992
GF_22995	1993
GF_8852	1995
GF_29780	1980
GF_9716	1985
GF_9717	1999
GF_9977	1980
GF_29489	1997
GF_9794	1999
GF_13945	1990
GF_9587	1989
GF_10051	1996
GF_10052	1976
GF_9311	1980
GF_10930	1968
GF_3969	1980
GF_9024	1971
GF_4091	1994
GF_8916	1994
GF_9379	1995
GF_4081	1987
GF_8014	1969
GF_8795	1995
GF_10551	1994
GF_8808	1983
GF_7795	1973
GF_8461	1996
GF_26687	1975
GF_20904	1997
GF_9143	1997
GF_4560	1991
GF_8550	1976
GF_8593	1975
GF_9387	1972
GF_8776	1971
GF_8777	1972
GF_1632	1984
GF_8757	1999
GF_10265	1968
GF_10266	1978
GF_22366	1968
GF_1605	1965
GF_26736	1999
GF_4871	1998
GF_8588	1999
GF_1611	1979
GF_10026	1984
GF_29722	1984
GF_9946	1992
GF_29757	1980
GF_9000	1999
GF_10029	1982
GF_5116	1984
GF_10131	1993
GF_9660	1975
GF_9610	1991
GF_9175	1973
GF_15506	1974
GF_10047	1970
GF_29687	1999
GF_9511	1983
GF_9444	1967
GF_20287	1993
GF_9806	1990
GF_22118	1991
GF_310	1989
GF_10927	1983
GF_9590	1990
GF_11186	1976
GF_9200	1973
GF_10223	1965
GF_27038	1969
GF_24042	1993
GF_21788	1985
GF_9546	1983
GF_13919	1996
GF_4036	1998
GF_10268	1987
GF_4028	1978
GF_12748	1968
GF_1555	1999
GF_9929	1992
GF_10077	1979
GF_29694	1971
GF_10073	1978
GF_22168	1998
GF_9380	1998
GF_25600	1992
GF_9368	1993
GF_7955	1973
GF_10222	1989
GF_9242	1999
GF_9191	1999
GF_9419	1999
GF_9037	1993
GF_9804	1975
GF_9353	1974
GF_25169	1987
GF_9910	1988
GF_21149	1975
GF_10179	1984
GF_2472	1997
GF_2519	1972
GF_9148	1976
GF_9975	1994
GF_8951	1999
GF_11004	1978
GF_2507	1988
GF_10168	1998
GF_29726	1974
GF_8555	1990
GF_28754	1994
GF_10196	1999
GF_10197	1992
GF_24132	1976
GF_4703	1973
GF_4534	1980
GF_8976	1982
GF_8653	1982
GF_9160	1996
GF_8966	1981
GF_29689	1987
GF_7284	1968
GF_16046	1988
GF_16244	1981
GF_10947	1998
GF_10100	1975
GF_6932	1995
GF_9516	1970
GF_10174	1999
GF_13015	1999
GF_8524	1978
GF_8821	1971
GF_10851	1994
GF_11501	1985
GF_9923	1991
GF_8748	1980
GF_8794	1986
GF_9722	1999
GF_8828	1995
GF_10090	1970
GF_29792	1968
GF_26109	1992
GF_17316	1995
GF_29782	1995
GF_4146	1991
GF_8551	1982
GF_4115	1988
GF_17221	1999
GF_17960	1999
GF_8886	1999
GF_2511	1993
GF_9528	1984
GF_17677	1998
GF_17097	1979
GF_14638	1992
GF_1621	1977
GF_4203	1983
GF_9958	1988
GF_29755	1973
GF_8512	1969
GF_14241	1987
GF_22696	1999
GF_9208	1988
GF_15656	1995
GF_20522	1996
GF_24217	1977
GF_22548	1989
GF_22879	1989
GF_29701	1973
GF_17473	1978
GF_17806	1987
GF_22605	1972
GF_8712	1986
GF_8713	1991
GF_8767	1997
GF_15373	1970
GF_1609	1987
GF_29728	1976
GF_9727	1989
GF_9728	1973
GF_9034	1972
GF_9623	1999
GF_9624	1999
GF_8499	1982
GF_8640	1979
GF_8523	1998
GF_8527	1989
GF_18120	1991
GF_5420	1989
GF_7247	1998
GF_28274	1991
GF_29684	1997
GF_9004	1992
GF_9553	1979
GF_9188	1976
GF_25105	1982
GF_4096	1983
GF_8781	1971
GF_9313	1968
GF_12754	1972
GF_6392	1987
GF_8556	1991
GF_29854	1990
GF_4233	1972
GF_8680	1990
GF_9744	1999
GF_16919	1991
GF_22127	1982
GF_24335	1989
GF_9413	1994
GF_9414	1994
GF_9415	1998
GF_23626	1990
GF_8881	1994
GF_8882	1994
GF_10375	1974
GF_8890	1970
GF_28123	1991
GF_6279	1992
GF_16041	1985
GF_24429	1999
GF_9375	1995
GF_9377	1998
GF_21032	1992
GF_8658	1983
GF_28985	1985
GF_10921	1974
GF_8871	1984
GF_8655	1982
GF_7319	1981
GF_8922	1975
GF_11288	1999
GF_7696	1969
GF_28588	1974
GF_24892	1979
GF_6098	1985
GF_9255	1972
GF_29173	1985
GF_9382	1985
GF_29439	1996
GF_3104	1994
GF_10147	1994
GF_9578	1978
GF_10022	1979
GF_15331	1980
GF_29693	1981
GF_29812	1981
GF_8032	1988
GF_10125	1973
GF_9253	1993
GF_9003	1999
GF_22566	1993
GF_10127	1971
GF_8747	1998
GF_4193	1990
GF_4122	1990
GF_7823	1998
GF_10059	1990
GF_8487	1971
GF_9889	1969
GF_9890	1987
GF_3288	1999
GF_9207	1984
GF_4204	1985
GF_9757	1998
GF_29134	1983
GF_1913	1999
GF_8835	1993
GF_8543	1994
GF_10215	1991
GF_29677	1967
GF_9697	1971
GF_5797	1973
GF_28027	1980
GF_10054	1974
GF_8645	1971
GF_10419	1998
GF_9520	1994
GF_9593	1975
GF_9041	1971
GF_29738	1999
GF_9758	1977
GF_8943	1969
GF_8657	1998
GF_17586	1977
GF_9651	1984
GF_24898	1999
GF_7764	1999
GF_7805	1999
GF_8695	1999
GF_3542	1974
GF_10386	1999
GF_4830	1999
GF_9283	1975
GF_15657	1991
GF_8552	1991
GF_5030	1999
GF_10428	1998
GF_21687	1978
GF_27543	1978
GF_4078	1978
GF_9592	1999
GF_10141	1972
GF_27190	1971
GF_9689	1973
GF_5301	1992
GF_8598	1964
GF_4132	1979
GF_29821	1969
GF_27023	1991
GF_9982	1988
GF_10020	1968
GF_29682	1971
GF_4179	1985
GF_29759	1980
GF_6290	1992
GF_8762	1997
GF_14861	1972
GF_10400	1998
GF_23072	1970
GF_8796	1993
GF_4235	1991
GF_28023	2000
GF_9542	1983
GF_9663	1971
GF_9026	1967
GF_5734	1994
GF_29802	1988
GF_8154	1980
GF_22079	1979
GF_8073	1988
GF_29830	2000
GF_9930	1982
GF_9186	1977
GF_15309	1972
GF_25305	1988
GF_8538	1994
GF_8785	1990
GF_16158	1997
GF_1926	1997
GF_29820	1998
GF_10217	1994
GF_10218	1993
GF_9555	1997
GF_9504	1991
GF_22329	1984
GF_9196	1997
GF_28096	1973
GF_9550	1970
GF_7787	1989
GF_9986	1967
GF_8850	2000
GF_8996	1991
GF_9517	1990
GF_9535	1970
GF_8396	1988
GF_9277	1988
GF_29380	1976
GF_2450	1986
GF_8965	1980
GF_11916	1971
GF_56	1987
GF_25232	1973
GF_10009	2000
GF_28752	1994
GF_9325	1998
GF_8849	1969
GF_9388	2000
GF_8791	1994
GF_27745	1987
GF_29823	1993
GF_9137	1991
GF_7034	1992
GF_9708	1975
GF_24602	1979
GF_14027	2000
GF_1620	1987
GF_8616	1995
GF_9862	1978
GF_4729	1986
GF_9971	1981
GF_9466	2000
GF_24900	1978
GF_29771	2000
GF_23547	1983
GF_8893	2000
GF_9163	1975
GF_9257	1969
GF_9043	1998
GF_9044	1991
GF_8997	1978
GF_9016	1983
GF_9262	1990
GF_9403	1975
GF_29729	1977
GF_4191	1975
GF_5704	1986
GF_9312	1986
GF_9909	1986
GF_10381	1993
GF_10845	1975
GF_8647	1991
GF_8780	1972
GF_25008	1981
GF_4196	1982
GF_4019	2000
GF_7666	1987
GF_15202	2000
GF_15663	2000
GF_8968	2000
GF_9805	1991
GF_26414	1995
GF_8510	1989
GF_10030	2000
GF_9561	1969
GF_29766	1971
GF_2718	1990
GF_27107	1995
GF_8638	2000
GF_9659	2000
GF_9680	1988
GF_4983	2000
GF_9778	2000
GF_9009	2000
GF_8500	1992
GF_8703	1979
GF_9733	1988
GF_9147	1969
GF_8541	1978
GF_8870	1974
GF_28255	1977
GF_13782	1975
GF_10422	1986
GF_29526	1980
GF_7397	1984
GF_7323	1992
GF_9613	1993
GF_12920	1990
GF_3431	1973
GF_10024	1983
GF_8962	1978
GF_1613	1997
GF_8684	1979
GF_9606	1995
GF_23614	1994
GF_8865	1991
GF_25110	1974
GF_1717	2000
GF_9881	1980
GF_9748	2000
GF_9452	1992
GF_9453	1992
GF_9011	1988
GF_10017	1984
GF_29837	1980
GF_9919	1998
GF_10380	1995
GF_10407	1969
GF_9895	1978
GF_7750	1978
GF_4174	1991
GF_9006	1984
GF_8961	1995
GF_8624	1989
GF_8590	1991
GF_10027	1987
GF_27919	1995
GF_9501	1971
GF_2133	1994
GF_26617	1992
GF_7810	2000
GF_8671	1990
GF_9539	2000
GF_29793	1975
GF_29801	1975
GF_9693	1996
GF_9544	1985
GF_10071	1987
GF_8511	1992
GF_2153	1990
GF_29669	1983
GF_26861	2000
GF_4089	1972
GF_29770	1976
GF_9854	1973
GF_10084	2000
GF_29022	1993
GF_9961	1972
GF_8591	2000
GF_29842	1980
GF_9798	1987
GF_10048	2000
GF_8983	1970
GF_9855	1980
GF_9856	1980
GF_9354	1974
GF_7574	1988
GF_27365	1986
GF_27373	1969
GF_4216	1983
GF_8859	1974
GF_29098	1975
GF_9847	1975
GF_10382	1987
GF_10085	1975
GF_8553	1980
GF_7562	2000
GF_10406	1983
GF_8974	1981
GF_17306	1993
GF_26111	2000
GF_29709	1975
GF_6321	1975
GF_9352	1974
GF_9170	1967
GF_9431	1982
GF_29311	1985
GF_23979	1992
GF_4156	1992
GF_9611	1992
GF_8751	1980
GF_9666	1974
GF_8960	1975
GF_8699	1968
GF_10945	1974
GF_17100	1972
GF_9136	1973
GF_8858	1990
GF_12695	2000
GF_9779	1995
GF_9781	2000
GF_8674	1996
GF_8484	2000
GF_10185	1975
GF_11479	1981
GF_14362	1973
GF_6467	1982
GF_8521	1971
GF_9025	1972
GF_7432	1992
GF_6634	1986
GF_2484	2000
GF_17389	1989
GF_8730	1973
GF_9835	1989
GF_23550	1975
GF_9355	1975
GF_8546	2000
GF_10049	2000
GF_10050	1998
GF_10418	1971
GF_27372	1996
GF_12867	1985
GF_9276	1973
GF_6810	1983
GF_10203	1973
GF_5038	1971
GF_9729	1951
GF_10133	1967
GF_22018	1975
GF_25291	1975
GF_4068	1975
GF_9333	1975
GF_8595	1975
GF_9965	1974
GF_11574	1985
GF_8569	1999
GF_10708	2000
GF_9838	1976
GF_16447	2000
GF_9115	1994
GF_7962	1981
GF_8532	2000
GF_5655	1983
GF_10081	1992
GF_9926	1993
GF_8495	2000
GF_10173	1972
GF_29808	1979
GF_10398	1975
GF_4226	1975
GF_3018	1993
GF_10231	2000
GF_3811	2000
GF_4651	2000
GF_7009	2000
GF_8848	1983
GF_8998	2000
GF_9062	1988
GF_9224	2000
GF_9340	2000
GF_25070	2000
GF_4670	2000
GF_9411	1998
GF_9599	1975
GF_29676	1975
GF_9562	1969
GF_1623	1979
GF_9360	1975
GF_10108	1975
GF_10111	1974
GF_1607	1996
GF_10229	1973
GF_12995	1982
GF_6699	1985
GF_29781	1963
GF_6390	2000
GF_8743	2001
GF_9319	1976
GF_8599	1964
GF_9939	2000
GF_29369	1975
GF_4112	1994
GF_4149	1969
GF_20790	1997
GF_9027	1972
GF_10122	1975
GF_2505	1975
GF_24954	1973
GF_14632	2000
GF_10434	1996
GF_9478	1975
GF_10258	1988
GF_9762	2000
GF_18686	1977
GF_9992	1987
GF_9979	1965
GF_8508	1997
GF_22209	1988
GF_29788	1988
GF_2523	1973
GF_9472	1975
GF_9880	2000
GF_8520	1977
GF_22253	1970
GF_234	1993
GF_8733	1997
GF_8728	1993
GF_29795	1978
GF_11053	1987
GF_10124	1989
GF_19303	2000
GF_13229	1994
GF_10405	1976
GF_29656	1998
GF_3265	1990
GF_9500	1975
GF_979	2000
GF_8594	1998
GF_9234	1994
GF_4095	1990
GF_8964	1966
GF_8967	1993
GF_9236	1976
GF_4063	1997
GF_10166	1976
GF_25382	1994
GF_1041	2000
GF_8429	2000
GF_9913	2000
GF_26126	2000
GF_9168	2000
GF_6081	1997
GF_29736	1994
GF_10188	1979
GF_4145	2000
GF_4100	1987
GF_29718	1991
GF_3530	1976
GF_4118	1976
GF_4225	2000
GF_26281	1991
GF_4082	2001
GF_9303	1995
GF_29691	1991
GF_10126	1971
GF_21588	1976
GF_10408	1990
GF_5159	1973
GF_8750	1989
GF_8752	1980
GF_6434	1987
GF_9436	1989
GF_9801	1984
GF_1188	1979
GF_9894	2000
GF_8942	1996
GF_18597	1995
GF_10260	1991
GF_29484	1986
GF_19601	1978
GF_9083	1983
GF_10105	2001
GF_1667	1990
GF_8953	1987
GF_29855	1992
GF_9665	1994
GF_8688	1997
GF_10025	1984
GF_9816	1980
GF_8940	1996
GF_28689	1977
GF_9621	1994
GF_10212	1980
GF_9476	1996
GF_9530	1995
GF_9001	1978
GF_9123	1997
GF_10101	1967
GF_9179	1986
GF_17955	2001
GF_4065	1996
GF_4987	1991
GF_23447	1985
GF_29760	1984
GF_8925	2001
GF_16077	1998
GF_5207	1989
GF_4093	1979
GF_6888	1990
GF_9293	1990
GF_9307	1995
GF_8597	1963
GF_9165	1992
GF_9166	1992
GF_28161	1987
GF_23524	1974
GF_25511	1972
GF_4079	1972
GF_9905	1979
GF_10070	1987
GF_8502	1994
GF_10507	1984
GF_9812	2001
GF_1435	1990
GF_837	1998
GF_9824	1988
GF_8250	1996
GF_26084	1991
GF_9768	2001
GF_12731	2001
GF_8984	1996
GF_16346	1979
GF_29804	1971
GF_8587	2001
GF_8173	1991
GF_9183	1971
GF_4075	2001
GF_9652	2000
GF_29678	1990
GF_24231	2001
GF_29723	1995
GF_23455	1982
GF_8811	1981
GF_9118	2001
GF_10980	1987
GF_19123	2001
GF_9295	1988
GF_9842	2001
GF_29733	1977
GF_29724	1993
GF_9694	1974
GF_10246	1995
GF_9522	1992
GF_8934	1993
GF_8935	1991
GF_22269	1992
GF_17669	1970
GF_9138	1968
GF_9636	1976
GF_11275	1977
GF_2375	1973
GF_24447	1973
GF_28092	1979
GF_28258	1979
GF_9294	1973
GF_10376	1983
GF_9017	1983
GF_9018	2001
GF_10113	1978
GF_25285	1977
GF_10163	1990
GF_22455	1990
GF_5404	2001
GF_5782	2001
GF_6749	2001
GF_10274	1969
GF_3252	1992
GF_8522	1983
GF_29758	2001
GF_9620	1990
GF_8739	2001
GF_15310	1993
GF_11821	1980
GF_14740	1991
GF_9211	1976
GF_72	1977
GF_25988	1976
GF_8642	1992
GF_9646	1994
GF_9764	1998
GF_8719	1995
GF_9439	1970
GF_12120	1975
GF_9526	2001
GF_7679	2001
GF_29846	1985
GF_10424	2001
GF_14044	1975
GF_8368	2001
GF_9521	1982
GF_29799	2001
GF_10046	1985
GF_29749	2001
GF_7719	1979
GF_16246	1984
GF_8771	1984
GF_8863	2001
GF_9278	1981
GF_21240	1996
GF_8816	2001
GF_379	1976
GF_29388	1994
GF_9661	1978
GF_9134	1967
GF_9568	2001
GF_5246	2001
GF_3118	2001
GF_9876	1970
GF_8622	1997
GF_1622	1974
GF_9241	1998
GF_9258	2001
GF_9259	2001
GF_8581	1995
GF_29767	1978
GF_29798	1983
GF_8659	2001
GF_29703	1992
GF_9558	2001
GF_22151	2001
GF_9776	1964
GF_28122	2001
GF_8635	1988
GF_148	1995
GF_9398	2001
GF_9399	2001
GF_24174	1994
GF_4121	2001
GF_8577	1981
GF_8803	1992
GF_1506	2001
GF_8854	2001
GF_664	1998
GF_8855	2001
GF_8856	2001
GF_9752	1974
GF_10028	1981
GF_8596	2001
GF_10076	1976
GF_10013	2001
GF_4070	1994
GF_8945	2001
GF_9995	1993
GF_10926	1997
GF_7817	1998
GF_9896	2001
GF_8844	2001
GF_29711	1980
GF_29794	1978
GF_3065	1992
GF_4668	2001
GF_6309	2001
GF_9139	2001
GF_9497	1995
GF_9159	2001
GF_29787	2001
GF_29169	1967
GF_9082	2001
GF_6931	1994
GF_9690	1974
GF_9015	2000
GF_10411	1998
GF_29826	1990
GF_9808	1979
GF_10014	1990
GF_10208	1996
GF_23639	2001
GF_4192	1982
GF_7235	1970
GF_8571	1998
GF_9408	2001
GF_29679	1998
GF_21694	2001
GF_29568	2001
GF_1595	1993
GF_10018	1985
GF_29486	1998
GF_9397	1989
GF_8648	1982
GF_6884	2001
GF_8448	2001
GF_9031	1999
GF_9641	2001
GF_9647	1977
GF_25202	1985
GF_29295	1994
GF_4084	2002
GF_9957	2002
GF_29810	2002
GF_10140	1992
GF_13548	2001
GF_22294	1995
GF_10142	1983
GF_7780	2002
GF_9254	1968
GF_9602	1993
GF_9603	2002
GF_4062	2002
GF_9549	1997
GF_13532	1971
GF_16544	1995
GF_9639	1995
GF_4076	1971
GF_8788	1992
GF_29717	1998
GF_9677	2001
GF_23224	1985
GF_8558	2002
GF_8559	1979
GF_9180	1977
GF_6190	1972
GF_23901	2002
GF_29818	1988
GF_29768	1976
GF_3260	1990
GF_13813	1988
GF_9547	1985
GF_9989	2001
GF_9194	2002
GF_8185	1995
GF_8929	1995
GF_9859	1989
GF_5816	1972
GF_1646	1971
GF_12679	1977
GF_4097	2002
GF_8977	2002
GF_8978	2002
GF_9445	1979
GF_24075	1991
GF_10079	2002
GF_9060	2002
GF_8736	1992
GF_9244	1991
GF_10152	1993
GF_28876	1997
GF_4870	1997
GF_17508	2002
GF_2230	2002
GF_2259	2002
GF_2474	2002
GF_6830	2002
GF_9421	2002
GF_8724	1996
GF_4446	2002
GF_2451	1982
GF_7598	1982
GF_1146	2002
GF_3981	2002
GF_8617	1988
GF_27232	1989
GF_9268	1990
GF_12578	2002
GF_9595	1975
GF_10785	1994
GF_9739	2002
GF_4284	1991
GF_20269	2002
GF_8540	1993
GF_8516	1990
GF_9237	2002
GF_9437	1977
GF_8877	1985
GF_6263	1994
GF_14428	1990
GF_26227	1996
GF_10396	1978
GF_29835	1997
GF_19277	1984
GF_27219	1993
GF_8980	1988
GF_9342	1996
GF_10641	2002
GF_8770	1984
GF_10145	2002
GF_27142	2002
GF_9841	2002
GF_29672	1985
GF_29747	1982
GF_25807	1985
GF_8778	2002
GF_9050	1991
GF_8700	2002
GF_10143	1997
GF_20679	1979
GF_25928	1986
GF_8810	1986
GF_9831	2002
GF_8812	1994
GF_10216	1990
GF_9832	1996
GF_6210	1983
GF_14621	1992
GF_2712	1985
GF_25937	1995
GF_3970	2002
GF_2481	2002
GF_8946	1985
GF_11245	1989
GF_12521	1984
GF_9296	1980
GF_29850	1977
GF_8718	2002
GF_4151	1992
GF_10384	1982
GF_24671	1987
GF_9612	1993
GF_8506	1986
GF_8507	1988
GF_7627	1996
GF_7824	2002
GF_9609	2002
GF_4142	2002
GF_4143	2002
GF_9320	2002
GF_9322	1992
GF_20565	2002
GF_2514	1983
GF_10392	1990
GF_8923	1990
GF_8939	2002
GF_9187	2002
GF_20278	1997
GF_9480	1968
GF_9013	1993
GF_911	2002
GF_4921	2002
GF_8880	1992
GF_8735	1978
GF_8534	2002
GF_8535	2002
GF_8544	2002
GF_15203	1994
GF_8585	2002
GF_17290	2002
GF_9637	1991
GF_9984	1980
GF_28291	2002
GF_8586	1998
GF_10186	1990
GF_26400	1991
GF_8963	1995
GF_9321	1993
GF_9970	1986
GF_9692	2002
GF_19312	2002
GF_29696	2002
GF_9070	2002
GF_29485	2002
GF_8704	1975
GF_9510	1995
GF_9920	2002
GF_16604	2002
GF_8861	1989
GF_20690	1992
GF_8065	2002
GF_8246	2002
GF_9104	2002
GF_9357	1980
GF_10112	1978
GF_5236	1990
GF_8413	1992
GF_5363	2002
GF_10273	1980
GF_29785	2002
GF_1744	1985
GF_9614	1988
GF_8985	1985
GF_13475	2002
GF_9581	1974
GF_15470	2002
GF_19418	1986
GF_22295	1998
GF_7892	1993
GF_14956	2002
GF_8972	2002
GF_10150	2002
GF_2520	2002
GF_10019	1985
GF_9675	2002
GF_4356	1993
GF_9206	1978
GF_9566	1982
GF_10057	2003
GF_16255	2003
GF_8515	1990
GF_10089	1975
GF_9111	2003
GF_9696	2002
GF_4509	2003
GF_668	1979
GF_16635	1982
GF_9921	1996
GF_8949	2003
GF_25402	2003
GF_10530	1996
GF_1415	1987
GF_9725	1997
GF_11001	1985
GF_2321	1990
GF_9193	1988
GF_15466	2003
GF_9336	2003
GF_28956	1998
GF_29394	2003
GF_4492	1994
GF_9969	2003
GF_29612	1988
GF_9169	2003
GF_10427	2003
GF_29674	1985
GF_9814	1980
GF_8813	2003
GF_10502	1997
GF_4665	2003
GF_9934	2003
GF_9267	2003
GF_8926	2003
GF_10939	2003
GF_23897	1986
GF_10130	1973
GF_17318	1993
GF_2467	2003
GF_9933	1998
GF_8726	1995
GF_8623	1981
GF_9407	2003
GF_9849	1976
GF_16159	2003
GF_9711	1996
GF_9714	2003
GF_9667	2003
GF_29844	2003
GF_8910	1990
GF_9871	1998
GF_8928	1995
GF_9937	1992
GF_8663	1990
GF_9622	2003
GF_3593	1991
GF_24555	1971
GF_9548	1997
GF_9664	1982
GF_21590	1990
GF_22445	1984
GF_8669	1998
GF_10171	1995
GF_12652	2003
GF_10377	1995
GF_7273	2003
GF_3091	2003
GF_4074	2003
GF_9924	1991
GF_2446	2003
GF_9343	1987
GF_10423	1987
GF_3603	1977
GF_9456	1994
GF_9457	1997
GF_4361	1976
GF_10039	2003
GF_10060	1992
GF_26619	2003
GF_8167	1985
GF_9071	2003
GF_25266	1999
GF_9822	2003
GF_8632	2003
GF_8682	1994
GF_9484	2003
GF_8389	2002
GF_8615	1988
GF_22960	1995
GF_8838	1995
GF_13329	1985
GF_8745	1991
GF_8746	2003
GF_8911	1991
GF_9720	2003
GF_9412	2003
GF_8932	2003
GF_24875	2003
GF_10455	1963
GF_2470	2003
GF_24868	1977
GF_24869	1977
GF_9710	2003
GF_29841	1983
GF_9036	1983
GF_10097	1984
GF_10180	1976
GF_18403	1988
GF_4164	1977
GF_10214	1967
GF_9626	1991
GF_8860	1987
GF_8660	1990
GF_8662	1990
GF_2330	1992
GF_9318	1976
GF_24321	1976
GF_10160	1991
GF_10161	1991
GF_10162	1991
GF_10425	1990
GF_14825	1990
GF_1638	1990
GF_17956	1990
GF_19651	1991
GF_2522	1992
GF_28370	1992
GF_28872	1986
GF_7222	1992
GF_8024	1987
GF_8947	1992
GF_10225	2003
GF_9030	1992
GF_13946	1977
GF_9703	1973
GF_4180	1977
GF_19661	1985
GF_10192	1992
GF_10415	1977
GF_10080	1988
GF_8737	1987
GF_29393	1987
GF_17450	1990
GF_19309	1980
GF_9882	1978
GF_8566	1982
GF_8959	1985
GF_5333	2003
GF_24413	2003
GF_8763	2003
GF_8764	2003
GF_8765	2003
GF_9597	1979
GF_10484	2003
GF_8686	2003
GF_29725	1983
GF_9185	1987
GF_27273	1987
GF_23249	1997
GF_24641	2004
GF_4102	1996
GF_5733	2003
GF_29773	1973
GF_8583	1976
GF_7540	1999
GF_9823	1990
GF_9130	2003
GF_8899	1994
GF_29845	1975
GF_26029	1992
GF_9959	2003
GF_21867	1989
GF_9428	1992
GF_29744	1970
GF_9731	2003
GF_22899	1992
GF_8768	1994
GF_10226	1969
GF_4221	2003
GF_11707	2004
GF_24547	2004
GF_24818	1971
GF_9479	2003
GF_8905	2003
GF_29708	2004
GF_12782	1995
GF_8912	1992
GF_9938	2004
GF_9940	1974
GF_10487	2004
GF_26796	1994
GF_4152	2004
GF_8679	2004
GF_8941	2004
GF_9922	2004
GF_9914	1991
GF_9409	2004
GF_15170	2004
GF_13401	2004
GF_8786	1977
GF_1814	2004
GF_10164	1995
GF_1182	2004
GF_28129	1985
GF_29745	1998
GF_4114	2004
GF_6065	2004
GF_6478	2004
GF_8056	2004
GF_8374	2004
GF_8760	2004
GF_9362	2004
GF_9827	2004
GF_10200	1977
GF_28772	2004
GF_14951	1994
GF_9819	1994
GF_14885	1991
GF_4130	1977
GF_8656	1989
GF_9096	2004
GF_8836	1993
GF_2490	2004
GF_3269	2004
GF_9650	2004
GF_3424	2004
GF_23313	2004
GF_9643	1995
GF_8864	1971
GF_9058	2004
GF_7911	2004
GF_10040	1987
GF_10055	2004
GF_9751	1984
GF_6894	2004
GF_8924	2004
GF_22241	1992
GF_9132	2004
GF_28589	1976
GF_8313	2004
GF_8572	2004
GF_9601	1990
GF_8789	2004
GF_9950	2004
GF_17795	1991
GF_8973	1980
GF_7705	2004
GF_9775	1988
GF_25133	2004
GF_9087	2004
GF_9145	2004
GF_8917	2004
GF_8661	1990
GF_2485	2004
GF_2486	2004
GF_26110	2004
GF_7298	2004
GF_9386	2004
GF_26393	1976
GF_9205	2004
GF_13774	2004
GF_8710	2004
GF_2333	1987
GF_9358	2004
GF_1640	2004
GF_9978	2004
GF_29710	2004
GF_9963	1993
GF_8975	2004
GF_9440	1984
GF_9341	2004
GF_10187	1997
GF_9800	2004
GF_9390	1971
GF_26980	2004
GF_10753	2004
GF_12630	2004
GF_29852	2004
GF_9987	2004
GF_8732	2004
GF_4747	2004
GF_10067	1998
GF_16860	1996
GF_8187	2004
GF_9584	2004
GF_29776	2004
GF_27583	2004
GF_9337	2004
GF_9459	2004
GF_2466	1991
GF_9983	1986
GF_9570	1977
GF_29706	2004
GF_1601	2004
GF_26622	1992
GF_10843	1990
GF_1096	2004
GF_29683	2004
GF_29761	2004
GF_4821	1982
GF_8641	1986
GF_9829	2004
GF_10397	1986
GF_8970	2004
GF_21166	2004
GF_9837	2004
GF_2106	1980
GF_9759	1992
GF_29772	1988
GF_29790	2004
GF_29010	1980
GF_2455	1997
GF_29774	1998
GF_4904	2004
GF_6905	2004
GF_2492	2004
GF_10091	1975
GF_4211	2004
GF_9684	2004
GF_9099	2004
GF_24145	2004
GF_9830	2004
GF_10259	2004
GF_9417	1976
GF_29806	1976
GF_9182	1976
GF_9503	1984
GF_9799	2004
GF_3972	1998
GF_9766	1976
GF_23505	1989
GF_10813	2004
GF_27819	2004
GF_1634	2005
GF_4136	2005
GF_9537	2005
GF_4016	1994
GF_10031	2004
GF_10395	2004
GF_9164	2004
[truncated: 1,018 more rows]
