# Supplementary material for: About the dark corners in the gene function space of Escherichia coli remaining without illumination by scientific literature
Source: Biol Direct. 2023 Feb 28;18:7. doi: 10.1186/s13062-023-00362-0 (PMC9976479; doi:10.1186/s13062-023-00362-0)
Supplement: Supplementary file 3 — Additional file 3: File 1. Details about E. coli K-12 MG1655 genes with mapped literature FPE-scores. This file provides the list of E. coli K-12 MG1655 protein accession IDs (ProteinID) with the gene IDs (GeneID), gene names (GeneName), protein lengths (Length), product descriptions (Product), GF IDs from the E. coli pangenome study (GF_ID) and the aggregated FPE score till June 2022 for the gene ID. File 1B. Details about E. coli softcore genome GFs with mapped literature FPE-scores. This file provides the list of E. coli softcore genome GFs with gene family ID from the E. coli pangenome study (GF_ID), the representative sequence, the product description (Product), gene name (GeneName) and the aggregated FPE-score till June 2022. File 2. The mapping of E. coli K-12 MG1655 gene id (Gene) to the PubmedID, the year of publication for the respective PubmedID (Year), the number of times the gene appear in that PubmedID (Count) and the calculated FPE score (FPE_Score) for the gene id. The sum of FPE_Score for each unique PMID should be equal to 1. File 2B. The mapping of E. coli softcore gene family ID (GF_ID) to the PubmedID, the year of publication for the respective PubmedID (Year), the number of times the gene appear in that PubmedID (Count) and the calculated FPE score (FPE_Score) for the GF_ID. The sum of FPE_Score for each unique PMID should be equal to 1. File 3. This supplementary file provides the total number of E. coli K-12 MG1655 gene id that has been mentioned (#genes have been mentioned) till the specified year (Year). File 3B. This supplementary file provides the total number of E. coli softcore gene family id (GF_ID) that has been mentioned (#GF_ID have been mentioned) till the specified year (Year). File 4. This supplementary file provides the year when the E. coli K-12 MG1655 gene id (GeneID) was first mentioned in the literature. This is an approximation based on the literature mapping data. File 4B. This supplementary file provides the year when the [file 13062_2023_362_MOESM3_ESM.zip › Supplementary File 5.txt]

Year	T0	T1	T5	T10	T15	T20	T25	T30	T35	T40	T45	T50	T75	T100	T500
1939	2	0	0	0	0	0	0	0	0	0	0	0	0	0	0
1941	0	2	0	0	0	0	0	0	0	0	0	0	0	0	0
1950	0	0	0	0	0	0	0	0	0	0	0	0	0	0	0
1951	0	1	0	0	0	0	0	0	0	0	0	0	0	0	0
1953	0	1	0	0	0	0	0	0	0	0	0	0	0	0	0
1955	0	0	0	0	0	0	0	0	0	0	0	0	0	0	0
1958	0	0	0	0	0	0	0	0	0	0	0	0	0	0	0
1960	0	1	0	0	0	0	0	0	0	0	0	0	0	0	0
1962	4	0	0	0	0	0	0	0	0	0	0	0	0	0	0
1963	2	5	0	0	0	0	0	0	0	0	0	0	0	0	0
1964	3	1	0	0	0	0	0	0	0	0	0	0	0	0	0
1965	6	3	0	0	0	0	0	0	0	0	0	0	0	0	0
1966	0	2	1	0	0	0	0	0	0	0	0	0	0	0	0
1967	10	17	0	0	0	0	0	0	0	0	0	0	0	0	0
1968	8	13	0	0	0	0	0	0	0	0	0	0	0	0	0
1969	20	27	2	0	0	0	0	0	0	0	0	0	0	0	0
1970	19	17	2	1	0	0	0	0	0	0	0	0	0	0	0
1971	36	26	3	1	1	0	0	0	0	0	0	0	0	0	0
1972	23	26	6	1	0	0	0	1	0	0	0	0	0	0	0
1973	38	32	11	0	1	0	0	0	1	0	0	0	0	0	0
1974	33	31	7	6	2	2	0	0	0	0	1	0	0	0	0
1975	55	52	17	4	2	2	3	1	0	0	0	0	1	0	0
1976	38	59	15	13	3	2	1	3	0	1	0	0	0	1	0
1977	49	40	19	7	7	0	1	3	1	2	1	0	0	0	0
1978	42	37	18	6	5	6	0	1	2	2	0	2	0	0	0
1979	43	41	20	6	7	3	2	0	0	1	2	1	1	0	0
1980	45	46	27	13	7	6	3	2	1	1	1	3	0	0	0
1981	22	40	23	11	6	4	6	1	0	0	1	2	1	1	0
1982	28	42	20	12	4	4	6	4	4	0	0	1	3	1	0
1983	39	47	31	14	11	10	2	3	2	5	2	0	2	0	0
1984	51	43	23	22	7	6	8	3	3	0	5	3	0	2	1
1985	37	57	20	17	19	6	7	5	2	4	1	4	1	1	0
1986	37	47	21	13	13	9	6	7	2	4	3	4	0	0	0
1987	58	46	26	18	18	9	5	6	4	3	1	4	3	1	0
1988	49	58	33	27	13	7	8	4	9	2	5	2	4	1	1
1989	48	72	27	24	17	9	12	9	4	2	3	4	3	2	0
1990	76	63	40	25	8	20	4	5	5	10	2	5	1	2	0
1991	67	72	45	23	20	19	12	11	9	4	4	4	5	4	0
1992	72	85	35	22	19	15	14	8	7	4	5	3	3	2	0
1993	82	61	46	28	23	12	10	10	8	4	3	7	5	2	0
1994	68	93	52	29	17	13	16	10	9	9	5	3	5	1	0
1995	72	58	33	27	16	17	12	14	6	9	7	5	2	7	0
1996	66	68	42	30	24	14	14	8	11	11	11	8	2	3	0
1997	59	75	39	31	22	16	14	18	9	13	9	10	3	5	0
1998	91	76	53	29	22	21	16	9	12	7	8	7	4	4	0
1999	67	84	51	33	24	16	13	9	7	7	10	9	1	4	0
2000	63	62	29	29	20	17	22	11	6	8	9	12	4	0	0
2001	76	63	52	29	25	10	16	16	15	7	3	7	6	2	1
2002	78	59	50	13	24	26	9	18	9	6	8	4	6	1	0
2003	69	62	58	33	31	17	10	15	12	13	7	7	3	2	1
2004	124	82	56	43	19	20	8	10	8	16	7	9	7	2	0
2005	80	60	48	36	22	13	22	10	13	9	18	10	7	3	0
2006	93	77	49	37	31	25	18	11	16	15	9	12	2	5	1
2007	110	84	52	50	29	36	18	19	12	9	11	13	7	2	0
2008	152	103	63	47	48	44	28	22	19	13	15	15	9	8	2
2009	155	105	79	79	60	39	51	35	30	15	13	25	14	9	0
2010	112	97	79	75	56	43	34	29	29	25	27	18	14	10	2
2011	95	98	105	78	68	44	43	40	31	38	20	31	19	15	1
2012	92	118	96	84	61	71	51	41	31	26	36	29	20	11	2
2013	76	95	97	86	59	49	51	39	42	30	28	39	24	17	1
2014	74	73	103	77	76	72	56	46	38	37	30	39	28	13	4
2015	47	74	94	83	75	63	54	58	44	30	33	31	30	25	4
2016	49	66	86	69	86	64	59	47	49	40	36	33	22	24	3
2017	33	56	86	77	89	61	56	58	49	47	38	38	32	30	2
2018	21	73	66	84	91	82	66	42	47	47	35	43	30	20	2
2019	8	76	90	79	67	73	63	61	45	56	48	47	31	29	4
2020	9	59	79	91	84	89	79	75	51	44	49	50	37	20	5
2021	8	78	87	95	68	79	83	61	74	42	57	63	44	44	4
