# Supplementary material for: About the dark corners in the gene function space of Escherichia coli remaining without illumination by scientific literature
Source: Biol Direct. 2023 Feb 28;18:7. doi: 10.1186/s13062-023-00362-0 (PMC9976479; doi:10.1186/s13062-023-00362-0)
Supplement: Supplementary file 3 — Additional file 3: File 1. Details about E. coli K-12 MG1655 genes with mapped literature FPE-scores. This file provides the list of E. coli K-12 MG1655 protein accession IDs (ProteinID) with the gene IDs (GeneID), gene names (GeneName), protein lengths (Length), product descriptions (Product), GF IDs from the E. coli pangenome study (GF_ID) and the aggregated FPE score till June 2022 for the gene ID. File 1B. Details about E. coli softcore genome GFs with mapped literature FPE-scores. This file provides the list of E. coli softcore genome GFs with gene family ID from the E. coli pangenome study (GF_ID), the representative sequence, the product description (Product), gene name (GeneName) and the aggregated FPE-score till June 2022. File 2. The mapping of E. coli K-12 MG1655 gene id (Gene) to the PubmedID, the year of publication for the respective PubmedID (Year), the number of times the gene appear in that PubmedID (Count) and the calculated FPE score (FPE_Score) for the gene id. The sum of FPE_Score for each unique PMID should be equal to 1. File 2B. The mapping of E. coli softcore gene family ID (GF_ID) to the PubmedID, the year of publication for the respective PubmedID (Year), the number of times the gene appear in that PubmedID (Count) and the calculated FPE score (FPE_Score) for the GF_ID. The sum of FPE_Score for each unique PMID should be equal to 1. File 3. This supplementary file provides the total number of E. coli K-12 MG1655 gene id that has been mentioned (#genes have been mentioned) till the specified year (Year). File 3B. This supplementary file provides the total number of E. coli softcore gene family id (GF_ID) that has been mentioned (#GF_ID have been mentioned) till the specified year (Year). File 4. This supplementary file provides the year when the E. coli K-12 MG1655 gene id (GeneID) was first mentioned in the literature. This is an approximation based on the literature mapping data. File 4B. This supplementary file provides the year when the [file 13062_2023_362_MOESM3_ESM.zip › Supplementary File 5B.txt]

Year	T0	T1	T5	T10	T15	T20	T25	T30	T35	T40	T45	T50	T75	T100	T500
1939	2	0	0	0	0	0	0	0	0	0	0	0	0	0	0
1941	0	2	0	0	0	0	0	0	0	0	0	0	0	0	0
1950	0	0	0	0	0	0	0	0	0	0	0	0	0	0	0
1951	0	1	0	0	0	0	0	0	0	0	0	0	0	0	0
1953	0	1	0	0	0	0	0	0	0	0	0	0	0	0	0
1955	0	0	0	0	0	0	0	0	0	0	0	0	0	0	0
1958	0	0	0	0	0	0	0	0	0	0	0	0	0	0	0
1960	0	1	0	0	0	0	0	0	0	0	0	0	0	0	0
1962	2	0	0	0	0	0	0	0	0	0	0	0	0	0	0
1963	2	4	0	0	0	0	0	0	0	0	0	0	0	0	0
1964	3	1	0	0	0	0	0	0	0	0	0	0	0	0	0
1965	4	3	0	0	0	0	0	0	0	0	0	0	0	0	0
1966	0	2	1	0	0	0	0	0	0	0	0	0	0	0	0
1967	5	16	0	0	0	0	0	0	0	0	0	0	0	0	0
1968	8	14	0	0	0	0	0	0	0	0	0	0	0	0	0
1969	17	23	2	0	0	0	0	0	0	0	0	0	0	0	0
1970	17	19	3	1	0	0	0	0	0	0	0	0	0	0	0
1971	34	28	3	1	1	0	0	0	0	0	0	0	0	0	0
1972	21	25	7	1	0	0	0	1	0	0	0	0	0	0	0
1973	34	31	11	1	1	0	0	0	1	0	0	0	0	0	0
1974	28	29	8	6	2	2	0	0	0	0	1	0	0	0	0
1975	53	46	16	4	2	2	3	1	0	0	0	0	1	0	0
1976	27	57	13	14	3	2	1	3	0	1	0	0	0	1	0
1977	44	39	17	8	7	0	1	3	1	2	1	0	0	0	0
1978	38	33	16	5	6	6	0	1	2	2	0	2	0	0	0
1979	40	39	18	8	7	3	2	0	0	1	2	1	1	0	0
1980	39	41	28	12	7	7	3	2	1	1	1	3	0	0	0
1981	15	35	23	9	5	6	6	1	0	0	1	2	1	1	0
1982	23	37	19	10	6	4	7	4	4	0	0	1	3	1	0
1983	34	39	30	13	9	6	4	5	2	5	2	0	2	0	0
1984	33	38	19	24	7	6	7	2	4	0	5	3	0	2	1
1985	30	47	22	15	16	6	4	4	4	5	2	4	1	1	0
1986	28	41	20	13	13	10	7	5	2	4	2	5	0	0	0
1987	43	46	23	19	19	8	5	5	4	3	1	4	3	1	0
1988	40	48	34	20	12	7	7	3	8	3	3	1	4	1	1
1989	33	61	31	30	16	8	12	9	4	4	3	4	3	2	0
1990	57	53	31	22	7	22	5	6	4	7	1	5	1	2	0
1991	55	63	36	23	23	13	10	9	8	5	3	4	5	4	0
1992	63	74	37	19	18	15	17	6	7	3	3	3	5	2	0
1993	58	58	38	31	20	14	9	10	6	6	5	5	3	2	0
1994	53	77	52	22	19	19	15	13	9	8	7	3	2	2	0
1995	60	46	31	28	17	12	15	10	9	8	6	5	2	5	0
1996	45	52	42	21	26	15	14	12	13	6	10	7	2	2	0
1997	41	61	39	34	22	16	12	17	10	17	7	11	3	3	0
1998	64	64	47	29	18	19	12	9	12	8	8	8	5	3	0
1999	48	74	39	31	23	17	15	7	8	5	15	10	1	4	0
2000	48	52	27	29	20	12	20	13	6	11	4	12	4	0	0
2001	48	50	48	23	27	18	15	18	10	6	3	8	6	3	1
2002	56	46	44	14	21	26	11	14	10	6	9	4	5	0	0
2003	42	42	45	39	21	15	8	12	11	14	9	6	4	5	0
2004	82	62	48	31	15	17	10	8	8	13	8	10	7	1	0
2005	53	48	43	32	25	14	20	10	17	9	17	9	8	5	0
2006	62	62	45	35	30	26	15	16	15	12	6	15	2	2	1
2007	62	63	47	42	27	30	20	15	10	10	13	7	8	4	0
2008	84	84	61	49	47	40	31	15	23	17	16	18	8	4	2
2009	95	82	67	64	49	42	39	37	26	17	14	25	15	15	0
2010	59	70	55	81	48	44	30	25	30	29	25	15	20	9	1
2011	52	61	86	60	64	44	50	44	32	32	19	36	12	15	0
2012	49	76	79	76	53	57	40	35	33	27	29	38	24	13	2
2013	40	68	93	66	65	44	46	34	37	28	22	31	27	16	3
2014	38	45	87	61	73	60	52	47	44	29	30	33	25	17	4
2015	29	46	83	73	67	68	44	46	44	34	23	26	31	27	2
2016	18	37	74	62	66	46	55	53	33	42	39	31	23	20	5
2017	19	31	63	71	85	69	58	39	52	29	35	36	31	29	1
2018	10	41	56	67	55	72	61	47	40	45	37	40	26	25	2
2019	6	47	60	76	52	61	54	62	44	40	40	41	34	20	6
2020	6	43	60	76	83	66	57	61	55	38	50	51	36	21	1
2021	6	37	45	70	55	71	85	67	74	50	26	60	34	40	4
