# Supplementary material for: About the dark corners in the gene function space of Escherichia coli remaining without illumination by scientific literature
Source: Biol Direct. 2023 Feb 28;18:7. doi: 10.1186/s13062-023-00362-0 (PMC9976479; doi:10.1186/s13062-023-00362-0)
Supplement: Supplementary file 3 — Additional file 3: File 1. Details about E. coli K-12 MG1655 genes with mapped literature FPE-scores. This file provides the list of E. coli K-12 MG1655 protein accession IDs (ProteinID) with the gene IDs (GeneID), gene names (GeneName), protein lengths (Length), product descriptions (Product), GF IDs from the E. coli pangenome study (GF_ID) and the aggregated FPE score till June 2022 for the gene ID. File 1B. Details about E. coli softcore genome GFs with mapped literature FPE-scores. This file provides the list of E. coli softcore genome GFs with gene family ID from the E. coli pangenome study (GF_ID), the representative sequence, the product description (Product), gene name (GeneName) and the aggregated FPE-score till June 2022. File 2. The mapping of E. coli K-12 MG1655 gene id (Gene) to the PubmedID, the year of publication for the respective PubmedID (Year), the number of times the gene appear in that PubmedID (Count) and the calculated FPE score (FPE_Score) for the gene id. The sum of FPE_Score for each unique PMID should be equal to 1. File 2B. The mapping of E. coli softcore gene family ID (GF_ID) to the PubmedID, the year of publication for the respective PubmedID (Year), the number of times the gene appear in that PubmedID (Count) and the calculated FPE score (FPE_Score) for the GF_ID. The sum of FPE_Score for each unique PMID should be equal to 1. File 3. This supplementary file provides the total number of E. coli K-12 MG1655 gene id that has been mentioned (#genes have been mentioned) till the specified year (Year). File 3B. This supplementary file provides the total number of E. coli softcore gene family id (GF_ID) that has been mentioned (#GF_ID have been mentioned) till the specified year (Year). File 4. This supplementary file provides the year when the E. coli K-12 MG1655 gene id (GeneID) was first mentioned in the literature. This is an approximation based on the literature mapping data. File 4B. This supplementary file provides the year when the [file 13062_2023_362_MOESM3_ESM.zip › Supplementary File 6.xlsx]

## Sheet: 176 genes - K12 analysis
Index	GF_ID	Pangenome_Category	Homologue	Manual Check	Unmapped	Sum	GeneID	GeneName	Remarks
1	GF_10234	accessory	1	0	0	1	b4709	insA9	Covered by Homologues
2	GF_10279	softcore	0	1	0	1	b4606	ypfM	Found by manual check
3	GF_10284	accessory	0	0	1	1	b4689	rzoQ	Unmapped
4	GF_10286	softcore	1	0	0	1	b4726	yabR	Covered by Homologues
5	GF_10289	accessory	0	1	0	1	b4668	ibsB	Found by manual check
6	GF_10297	softcore	0	0	1	1	b4669	ilvX	Unmapped
7	GF_10300	softcore	0	1	0	1	b4702	mgtL	Found by manual check
8	GF_10304	accessory	0	1	0	1	b0012	mbiA	Found by manual check
9	GF_10307	accessory	0	0	1	1	b4688	ykgS	Unmapped
10	GF_10308	accessory	0	1	0	1	b0276	yagJ	Found by manual check
11	GF_10309	accessory	0	0	1	1	b0282	yagP	Unmapped
12	GF_10311	accessory	0	0	1	1	b4731	ykiC	Unmapped
13	GF_10313	accessory	0	0	1	1	b4734	yldA	Unmapped
14	GF_10314	accessory	0	0	1	1	b4514	ybfQ	Unmapped
15	GF_10316	softcore	0	0	1	1	b4736	yliM	Unmapped
16	GF_10317	accessory	0	1	0	1	b1151	beeE	Found by manual check
17	GF_10319	accessory	0	0	1	1	b4740	ymgM	Unmapped
18	GF_10320	accessory	0	0	1	1	b1228	ychS	Unmapped
19	GF_10321	accessory	0	0	1	1	b4525	ymjC	Unmapped
20	GF_10322	accessory	0	0	1	1	b4743	ynaL	Unmapped
21	GF_10323	accessory	0	0	1	1	b1368	ynaA	Unmapped
22	GF_10324	accessory	0	0	1	1	b4745	yncO	Unmapped
23	GF_10326	accessory	0	0	1	1	b4749	ynfR	Unmapped
24	GF_10327	accessory	0	0	1	1	b1568	ydfX	Unmapped
25	GF_10328	accessory	0	0	1	1	b4751	yoaL	Unmapped
26	GF_10330	accessory	0	0	1	1	b2115	yehF	Unmapped
27	GF_10331	accessory	0	1	0	1	b2358	yfdO	Found by manual check
28	GF_10332	accessory	0	1	0	1	b4545	ypdJ	Found by manual check
29	GF_10333	softcore	0	1	0	1	b4725	rseD	Found by manual check
30	GF_10334	accessory	0	0	1	1	b2638	yfjU	Unmapped
31	GF_10335	accessory	0	0	1	1	b2649	ypjB	Unmapped
32	GF_10336	accessory	0	0	1	1	b2650	ypjC	Unmapped
33	GF_10337	accessory	0	0	1	1	b4610	ygdT	Unmapped
34	GF_10338	accessory	0	0	1	1	b2981	yghO	Unmapped
35	GF_10339	accessory	0	0	1	1	b4755	yqhI	Unmapped
36	GF_10340	accessory	0	0	1	1	b3427	yzgL	Unmapped
37	GF_10341	accessory	0	0	1	1	b3682	glvB	Unmapped
38	GF_10343	core	0	0	1	1	b3782	rhoL	Unmapped
39	GF_10344	accessory	0	0	1	1	b3808	yzcX	Unmapped
40	GF_10345	accessory	0	0	1	1	b4720	ytiC	Unmapped
41	GF_10346	accessory	0	0	1	1	b4721	ytiD	Unmapped
42	GF_10347	accessory	0	0	1	1	b4342	yjiT	Unmapped
43	GF_10349	accessory	0	1	0	1	b4766	argL	Found by manual check
44	GF_10350	accessory	0	0	1	1	b4767	ytiB	Unmapped
45	GF_10352	accessory	0	0	1	1	b4771	ychT	Unmapped
46	GF_10353	accessory	0	0	1	1	b4773	ynaN	Unmapped
47	GF_10354	accessory	0	0	1	1	b4775	mgtT	Unmapped
48	GF_10357	accessory	0	0	1	1	b4779	yoaM	Unmapped
49	GF_10359	accessory	0	0	1	1	b4782	pssL	Unmapped
50	GF_10361	accessory	0	0	1	1	b4784	yqgG	Unmapped
51	GF_10362	accessory	0	0	1	1	b4786	yqhJ	Unmapped
52	GF_10364	accessory	0	0	1	1	b4790	yhiY	Unmapped
53	GF_10366	accessory	0	0	1	1	b4795_1	yibX_1	Unmapped
54	GF_10367	accessory	0	0	1	1	b4795_2	yibX_2	Unmapped
55	GF_10368	accessory	0	0	1	1	b4796	yibY	Unmapped
56	GF_10369	accessory	0	0	1	1	b4738	ymgK	Unmapped
57	GF_10369	accessory	0	0	1	1	b4797	yicU	Unmapped
58	GF_10370	accessory	0	0	1	1	b4799	ysgD	Unmapped
59	GF_10372	accessory	0	0	1	1	b4801	ykiE	Unmapped
60	GF_10373	accessory	0	0	1	1	b4802	ythB	Unmapped
61	GF_10438	accessory	0	0	1	1	b4744	ynaM	Unmapped
62	GF_10438	accessory	0	0	1	1	b4748	ynfT	Unmapped
63	GF_10682	softcore	0	1	0	1	b3643	rph	Found by manual check
64	GF_1072	accessory	1	0	0	1	b4711	insH21	Covered by Homologues
65	GF_109	accessory	1	0	0	1	b2633	yfjQ	Covered by Homologues
66	GF_11090	accessory	0	0	1	1	b4765	yadX	Unmapped
67	GF_11896	softcore	0	1	0	1	b2598	pheL	Found by manual check
68	GF_12796	accessory	0	0	1	1	b4538	yoeF	Unmapped
69	GF_13	accessory	0	0	1	1	b1361	ydaW	Unmapped
70	GF_140	accessory	1	1	0	2	b1548	nohA	Covered by Homologues / Found by manual check
71	GF_14365	softcore	0	0	1	1	b4757	ysdD	Unmapped
72	GF_14612	accessory	0	0	1	1	b4753	yqfH	Unmapped
73	GF_1516	softcore	0	1	0	1	b4723	ymcF	Found by manual check
74	GF_1516	softcore	0	1	0	1	b4724	ynfQ	Found by manual check
75	GF_15208	accessory	0	0	1	1	b4778	yecV	Unmapped
76	GF_1540	accessory	0	1	0	1	b1149	ymfN	Found by manual check
77	GF_15465	softcore	0	0	1	1	b1792	yeaO	Unmapped
78	GF_1548	accessory	0	0	1	1	b4783	yfiS	Unmapped
79	GF_15559	accessory	0	0	1	1	b2738	ygbL	Unmapped
80	GF_16322	accessory	0	0	1	1	b4746	yddY	Unmapped
81	GF_16364	accessory	0	0	1	1	b4673	ymjD	Unmapped
82	GF_16540	softcore	0	1	0	1	b4727	yacM	Found by manual check
83	GF_17432	softcore	0	1	0	1	b4664	ibsD	Found by manual check
84	GF_17432	softcore	0	1	0	1	b4665	ibsC	Found by manual check
85	GF_17432	softcore	1	0	0	1	b4666	ibsE	Covered by Homologues through manual check
86	GF_17432	softcore	0	1	0	1	b4667	ibsA	Found by manual check
87	GF_17477	softcore	0	0	1	1	b3675	yidG	Unmapped
88	GF_1795	accessory	0	0	1	1	b0328	yahN	Unmapped
89	GF_1804	softcore	0	0	1	1	b4756	yqiD	Unmapped
90	GF_184	accessory	1	0	0	1	b0561	tfaD	Covered by Homologues
91	GF_18406	accessory	0	0	1	1	b4792	yriB	Unmapped
92	GF_18519	softcore	0	0	1	1	b0445	ybaE	Unmapped
93	GF_199	accessory	0	0	1	1	b0056	yabP	Unmapped
94	GF_20280	accessory	0	0	1	1	b4777	ydgV	Unmapped
95	GF_20490	accessory	0	0	1	1	b4788	yhgO	Unmapped
96	GF_2054	accessory	0	0	1	1	b4604	yojO	Unmapped
97	GF_20974	accessory	0	0	1	1	b4798	ysdE	Unmapped
98	GF_2127	accessory	0	0	1	1	b4729	ykgV	Unmapped
99	GF_2143	accessory	0	0	1	1	b4534	ynfP	Unmapped
100	GF_2231	accessory	0	0	1	1	b2122	yehQ	Unmapped
101	GF_22441	softcore	0	0	1	1	b4754	yqfI	Unmapped
102	GF_2294	softcore	0	0	1	1	b4332	yjiJ	Unmapped
103	GF_2334	accessory	0	0	1	1	b4594	ymgJ	Unmapped
104	GF_2357	accessory	0	0	1	1	b4793	ysaE	Unmapped
105	GF_2358	accessory	0	0	1	1	b4791	yriA	Unmapped
106	GF_24062	accessory	0	0	1	1	b4800	ytgA	Unmapped
107	GF_24136	accessory	0	1	0	1	b1543	ydfJ	Found by manual check
108	GF_24357	softcore	0	0	1	1	b4735	ybgU	Unmapped
109	GF_2454	accessory	1	0	0	1	b4710	insB9	Covered by Homologues
110	GF_2576	softcore	0	0	1	1	b3085	ygjP	Unmapped
111	GF_26787	softcore	0	0	1	1	b4728	yadW	Unmapped
112	GF_2748	accessory	0	1	0	1	b1366	ydaY	Found by manual check
113	GF_27674	softcore	0	0	1	1	b4670	yjeV	Unmapped
114	GF_28417	softcore	0	0	1	1	b2018	hisL	Unmapped
115	GF_2906	softcore	0	0	1	1	b4487	yjdP	Unmapped
116	GF_29089	accessory	0	0	1	1	b4780	yodE	Unmapped
117	GF_29267	accessory	0	1	0	1	b1567	ydfW	Found by manual check
118	GF_2942	accessory	0	0	1	1	b3897	frvR	Unmapped
119	GF_29600	accessory	0	0	1	1	b4770	yljB	Unmapped
120	GF_29643	accessory	0	0	1	1	b4730	yahV	Unmapped
121	GF_3367	accessory	0	0	1	1	b4750	ynfS	Unmapped
122	GF_3516	softcore	0	0	1	1	b4752	yecU	Unmapped
123	GF_3849	accessory	0	1	0	1	b4803	speFL	Found by manual check
124	GF_3858	accessory	0	0	1	1	b4612	yrhD	Unmapped
125	GF_3865	softcore	0	0	1	1	b4741	ymiC	Unmapped
126	GF_3867	accessory	0	0	1	1	b2970	yghF	Unmapped
127	GF_3910	accessory	0	0	1	1	b0317	yahC	Unmapped
128	GF_3957	accessory	0	0	1	1	b4785	yqgH	Unmapped
129	GF_3958	accessory	0	0	1	1	b4772	ymiD	Unmapped
130	GF_4032	accessory	0	0	1	1	b2863	ygeQ	Unmapped
131	GF_4039	accessory	0	0	1	1	b3683	glvC	Unmapped
132	GF_4055	softcore	0	0	1	1	b4715	ytiA	Unmapped
133	GF_4189	softcore	0	1	0	1	b3418	malT	Found by manual check
134	GF_473	accessory	0	0	1	1	b2006	yeeW	Unmapped
135	GF_4841	accessory	0	0	1	1	b1472	yddL	Unmapped
136	GF_489	accessory	0	0	1	1	b0563	tfaX	Unmapped
137	GF_6	accessory	1	0	0	1	b0266	yagB	Covered by Homologues
138	GF_609	accessory	0	1	0	1	b2356	yfdM	Found by manual check
139	GF_613	accessory	0	0	1	1	b4739	ymgL	Unmapped
140	GF_636	accessory	0	0	1	1	b4747	yneP	Unmapped
141	GF_69	accessory	0	0	1	1	b0322	yahH	Unmapped
142	GF_7059	accessory	0	0	1	1	b2444	yffM	Unmapped
143	GF_7132	accessory	0	0	1	1	b0502	ylbG	Unmapped
144	GF_7378	softcore	0	0	1	1	b3154	yhbP	Unmapped
145	GF_769	accessory	0	0	1	1	b4733	ylcJ	Unmapped
146	GF_7704	accessory	0	0	1	1	b4732	ykiD	Unmapped
147	GF_7872	accessory	0	0	1	1	b1142	ymfH	Unmapped
148	GF_7940	accessory	0	0	1	1	b0057	yabQ	Unmapped
149	GF_801	accessory	0	0	1	1	b4615	yibV	Unmapped
150	GF_8211	softcore	1	1	0	2	b3586	yiaV	Covered by Homologues / Found by manual check
151	GF_8244	accessory	0	0	1	1	b2969	yghE	Unmapped
152	GF_8286	accessory	0	0	1	1	b4722	idlP	Unmapped
153	GF_8334	accessory	0	0	1	1	b3899	frvB	Unmapped
154	GF_8394	accessory	0	1	0	1	b1392	paaE	Found by manual check
155	GF_8471	accessory	0	0	1	1	b0258	ykfC	Unmapped
156	GF_8472	accessory	0	0	1	1	b4742	ymjE	Unmapped
157	GF_8474	accessory	0	0	1	1	b1505	ydeT	Unmapped
158	GF_8475	accessory	0	0	1	1	b4605	ypaB	Unmapped
159	GF_8476	accessory	0	0	1	1	b2941	yqgD	Unmapped
160	GF_8477	accessory	0	0	1	1	b3681	glvG	Unmapped
161	GF_8478	accessory	0	0	1	1	b4769	ybiE	Unmapped
162	GF_8480	accessory	0	0	1	1	b4774	yncP	Unmapped
163	GF_8481	accessory	0	0	1	1	b4776	ynfU	Unmapped
164	GF_8482	accessory	0	0	1	1	b4787	yqiM	Unmapped
165	GF_8507	core	1	0	0	1	b1698	ydiR	Covered by Homologues
166	GF_8799	softcore	0	0	1	1	b0791	ybhQ	Unmapped
167	GF_9029	softcore	0	1	0	1	b1265	trpL	Found by manual check
168	GF_911	core	1	1	0	2	b4419	ldrA	Covered by Homologues / Found by manual check
169	GF_9184	softcore	0	1	0	1	b1715	pheM	Found by manual check
170	GF_9285	softcore	0	0	1	1	b1915	yecF	Unmapped
171	GF_9438	softcore	0	0	1	1	b2319	usg	Unmapped
172	GF_9471	softcore	0	0	1	1	b2410	yfeH	Unmapped
173	GF_9529	softcore	0	0	1	1	b2534	yfhR	Unmapped
174	GF_9575	accessory	0	0	1	1	b2629	yfjM	Unmapped
175	GF_9576	accessory	0	0	1	1	b2642	yfjW	Unmapped
176	GF_960	accessory	0	0	1	1	b1471	yddK	Unmapped
177	GF_962	accessory	0	0	1	1	b2848	yqeJ	Unmapped
			12	31	137	180

## Sheet: 39 GFs - softcore analysis
GF_ID	K-12 Status	Manual Check	Softcore Gene Status
GF_382	#N/A	0	Unmapped
GF_2374	#N/A	1	Found by manual check
GF_3137	#N/A	1	Found by manual check
GF_4254	#N/A	0	Unmapped
GF_4428	#N/A	1	Found by manual check
GF_19709	#N/A	0	Unmapped
GF_1804	Unmapped	0	Unmapped
GF_2294	Unmapped	0	Unmapped
GF_2576	Unmapped	0	Unmapped
GF_2906	Unmapped	0	Unmapped
GF_3516	Unmapped	0	Unmapped
GF_3865	Unmapped	0	Unmapped
GF_4055	Unmapped	0	Unmapped
GF_7378	Unmapped	0	Unmapped
GF_8799	Unmapped	0	Unmapped
GF_9471	Unmapped	0	Unmapped
GF_9529	Unmapped	0	Unmapped
GF_10297	Unmapped	0	Unmapped
GF_10316	Unmapped	0	Unmapped
GF_10343	Unmapped	0	Unmapped
GF_14365	Unmapped	0	Unmapped
GF_15465	Unmapped	0	Unmapped
GF_17477	Unmapped	0	Unmapped
GF_18519	Unmapped	0	Unmapped
GF_22441	Unmapped	0	Unmapped
GF_24357	Unmapped	0	Unmapped
GF_26787	Unmapped	0	Unmapped
GF_27674	Unmapped	0	Unmapped
GF_28417	Unmapped	0	Unmapped
GF_1516	Found by manual check	1	Found by manual check
GF_4189	Found by manual check	1	Found by manual check
GF_9029	Found by manual check	1	Found by manual check
GF_9184	Found by manual check	1	Found by manual check
GF_10279	Found by manual check	1	Found by manual check
GF_10300	Found by manual check	1	Found by manual check
GF_10333	Found by manual check	1	Found by manual check
GF_11896	Found by manual check	1	Found by manual check
GF_16540	Found by manual check	1	Found by manual check
GF_17432	Found by manual check	1	Found by manual check
		13
