# Supplementary material for: About the dark corners in the gene function space of Escherichia coli remaining without illumination by scientific literature
Source: Biol Direct. 2023 Feb 28;18:7. doi: 10.1186/s13062-023-00362-0 (PMC9976479; doi:10.1186/s13062-023-00362-0)
Supplement: Supplementary file 3 — Additional file 3: File 1. Details about E. coli K-12 MG1655 genes with mapped literature FPE-scores. This file provides the list of E. coli K-12 MG1655 protein accession IDs (ProteinID) with the gene IDs (GeneID), gene names (GeneName), protein lengths (Length), product descriptions (Product), GF IDs from the E. coli pangenome study (GF_ID) and the aggregated FPE score till June 2022 for the gene ID. File 1B. Details about E. coli softcore genome GFs with mapped literature FPE-scores. This file provides the list of E. coli softcore genome GFs with gene family ID from the E. coli pangenome study (GF_ID), the representative sequence, the product description (Product), gene name (GeneName) and the aggregated FPE-score till June 2022. File 2. The mapping of E. coli K-12 MG1655 gene id (Gene) to the PubmedID, the year of publication for the respective PubmedID (Year), the number of times the gene appear in that PubmedID (Count) and the calculated FPE score (FPE_Score) for the gene id. The sum of FPE_Score for each unique PMID should be equal to 1. File 2B. The mapping of E. coli softcore gene family ID (GF_ID) to the PubmedID, the year of publication for the respective PubmedID (Year), the number of times the gene appear in that PubmedID (Count) and the calculated FPE score (FPE_Score) for the GF_ID. The sum of FPE_Score for each unique PMID should be equal to 1. File 3. This supplementary file provides the total number of E. coli K-12 MG1655 gene id that has been mentioned (#genes have been mentioned) till the specified year (Year). File 3B. This supplementary file provides the total number of E. coli softcore gene family id (GF_ID) that has been mentioned (#GF_ID have been mentioned) till the specified year (Year). File 4. This supplementary file provides the year when the E. coli K-12 MG1655 gene id (GeneID) was first mentioned in the literature. This is an approximation based on the literature mapping data. File 4B. This supplementary file provides the year when the [file 13062_2023_362_MOESM3_ESM.zip › Supplementary File 7.xlsx]

## Sheet: Supplementary File 7
GF_ID	Num_AGs	Num_AGs_with_Literature	Percentage with Literature	Total_FPE	GeneName	Product
GF_4841	50	47	0.94	503.466	yddL	putative uncharacterized protein YddL
GF_29643	53	47	0.886792	280.079	yahV	protein YahV
GF_8394	35	32	0.914286	280.864	paaE	phenylacetyl-CoA 1%2C2-epoxidase%2C reductase subunit
GF_29267	35	35	1	4182.21	ydfW	Qin prophage%3B uncharacterized protein YdfW
GF_29089	34	34	1	4150.15	yodE	protein YodE
GF_9575	33	33	1	4132.66	yfjM	CP4-57 prophage%3B protein YfjM
GF_9576	33	33	1	4132.66	yfjW	CP4-57 prophage%3B uncharacterized protein YfjW
GF_10334	33	33	1	4132.66	yfjU	CP4-57 prophage%3B putative arsenate reductase-like protein YfjU
GF_2127	32	32	1	4119.44	ykgV	CP4-6 prophage%3B protein YkgV
GF_7940	27	25	0.925926	345.733	yabQ	protein YabQ
GF_15208	24	24	1	239.16	yecV	protein YecV
GF_10324	25	24	0.96	239.16	yncO	protein YncO
GF_10369	20	19	0.95	63.6868	ymgK/yicU	protein YmgK/protein YicU
GF_8472	16	15	0.9375	367.465	ymjE	protein YmjE
GF_2358	102	15	0.147059	40.7053	yriA	protein YriA
GF_769	163	7	0.0429448	23.5139	ylcJ	DLP12 prophage%3B protein YlcJ
GF_3858	14	13	0.928571	94.9518	yrhD	uncharacterized protein YrhD
GF_801	13	12	0.923077	249.633	yibV	PF15596 family protein YibV
GF_10326	12	11	0.916667	143.665	ynfR	Qin prophage%3B protein YnfR
GF_8481	12	11	0.916667	143.665	ynfU	Qin prophage%3B putative zinc-binding protein YnfU
GF_3367	12	11	0.916667	143.665	ynfS	Qin prophage%3B protein YnfS
GF_10438	9	9	1	14.1385	ynaM/ynfT	Rac prophage%3B protein YnaM/Qin prophage%3B protein YnfT
GF_199	78	10	0.128205	25.2743	yabP	putative uncharacterized protein YabP
GF_2942	9	9	1	73.7296	frvR	putative transcriptional regulator FrvR
GF_8334	9	9	1	73.7296	frvB	putative PTS enzyme IIBC component FrvB
GF_962	14	7	0.5	8.40042	yqeJ	protein YqeJ
GF_10372	8	6	0.75	137.468	ykiE	protein YkiE
GF_10338	6	6	1	89.5956	yghO	putative DNA-binding transcriptional regulator YghO
GF_3867	10	5	0.5	99.7028	yghF	putative type II secretion system C-type protein YghF
GF_8244	10	5	0.5	99.7028	yghE	putative type II secretion system L-type protein YghE
GF_2748	21	5	0.238095	36.8267	ydaY	Rac prophage%3B putative uncharacterized protein YdaY
GF_2334	4	4	1	5.6237	ymgJ	uncharacterized protein YmgJ
GF_15559	4	4	1	3.69004	ygbL	putative 3-oxo-tetronate 4-phosphate decarboxylase YgbL
GF_609	8	4	0.5	0.989129	yfdM	CPS-53 (KpLE1) prophage%3B putative methyltransferase YfdM
GF_1540	22	2	0.0909091	2.14734	ymfN	e14 prophage%3B chimeric replication protein/phage terminase YmfN
GF_960	211	2	0.00947867	1.345	yddK	leucine-rich repeat domain-containing protein YddK
GF_7059	1	1	1	1.31994	yffM	CPZ-55 prophage%3B uncharacterized protein YffM
GF_13	17	1	0.0588235	0.434638	ydaW	Rac prophage%3B putative uncharacterized protein YdaW
GF_69	3	1	0.333333	0	yahH	putative uncharacterized protein YahH
GF_10322	5	0	0	0	ynaL	protein YnaL
GF_8477	37	0	0	0	glvG	putative inactive phospho-glucosidase
GF_24136	9	0	0	0	ydfJ	putative transporter YdfJ
GF_16364	18	0	0	0	ymjD	uncharacterized protein YmjD
GF_18406	31	0	0	0	yriB	protein YriB
GF_4039	1	0	0	0	glvC	putative PTS enzyme II component GlvC
