# Supplementary material for: About the dark corners in the gene function space of Escherichia coli remaining without illumination by scientific literature
Source: Biol Direct. 2023 Feb 28;18:7. doi: 10.1186/s13062-023-00362-0 (PMC9976479; doi:10.1186/s13062-023-00362-0)
Supplement: Supplementary file 3 — Additional file 3: File 1. Details about E. coli K-12 MG1655 genes with mapped literature FPE-scores. This file provides the list of E. coli K-12 MG1655 protein accession IDs (ProteinID) with the gene IDs (GeneID), gene names (GeneName), protein lengths (Length), product descriptions (Product), GF IDs from the E. coli pangenome study (GF_ID) and the aggregated FPE score till June 2022 for the gene ID. File 1B. Details about E. coli softcore genome GFs with mapped literature FPE-scores. This file provides the list of E. coli softcore genome GFs with gene family ID from the E. coli pangenome study (GF_ID), the representative sequence, the product description (Product), gene name (GeneName) and the aggregated FPE-score till June 2022. File 2. The mapping of E. coli K-12 MG1655 gene id (Gene) to the PubmedID, the year of publication for the respective PubmedID (Year), the number of times the gene appear in that PubmedID (Count) and the calculated FPE score (FPE_Score) for the gene id. The sum of FPE_Score for each unique PMID should be equal to 1. File 2B. The mapping of E. coli softcore gene family ID (GF_ID) to the PubmedID, the year of publication for the respective PubmedID (Year), the number of times the gene appear in that PubmedID (Count) and the calculated FPE score (FPE_Score) for the GF_ID. The sum of FPE_Score for each unique PMID should be equal to 1. File 3. This supplementary file provides the total number of E. coli K-12 MG1655 gene id that has been mentioned (#genes have been mentioned) till the specified year (Year). File 3B. This supplementary file provides the total number of E. coli softcore gene family id (GF_ID) that has been mentioned (#GF_ID have been mentioned) till the specified year (Year). File 4. This supplementary file provides the year when the E. coli K-12 MG1655 gene id (GeneID) was first mentioned in the literature. This is an approximation based on the literature mapping data. File 4B. This supplementary file provides the year when the [file 13062_2023_362_MOESM3_ESM.zip › Supplementary File 8.xlsx]

## Sheet: Supplementary File 8
GF_ID	GeneID	GeneName	Product	COG ID	COG Functional Code	COG Functional Description	Potential Biological Process	Remarks
GF_29643	b4730	yahV	protein YahV	-	-	-	Osmotic Regulation / Cell Motility?	next to betABIT operon, which involve in biosynthesis of the osmoprotectant glycine betaine from choline
GF_4841	b1472	yddL	putative uncharacterized protein YddL	COG3203	M	Cell wall/membrane/envelope biogenesis	Not Clear / Energy Metabolism?	Next to yddG amino acid exporter with broad specificity. Overexpression of yddG increases phenylalanine efflux in the Phe-producing strain. In the EcoGene database [Zhou13c], yddL is annotated as a pseudogene: "An intact allele is found in O157:H7 as Z2239 (UniProtKB: Q8XAS0). A deletion has apparently removed the 3' 273 codons of yddL. overexpression of yddG (in both E. coli W3110 wild type and …
GF_24127	b0702	ybfB	uncharacterized protein YbfB	-	-	-	Osmotic Regulation	Near to kdpFABC operon which involves in the potassium (K+) ion transport
GF_863	b4157	yjeN	uncharacterized protein YjeN	-	-	-	Osmotic Regulation / Stress Response	YjeN was found in a genome-wide CRISPRi screen for genes that enable decoupling of growth and GFP accumulation. Next to MscM (fomerly YjeP), a mechanosensitive ion channel of miniconductance in E. coli K-12. MscM gates spontaneously in response to increased membrane tension and overexpression of mscM in a cell line lacking all known mechanosensitive channels protects cells against hypoosmotic sho…
GF_727	b1196	ycgY	uncharacterized protein YcgY	-	-	-	Osmotic Regulation	Next to treA gene (periplasmic trehalase). Expression of periplasmic trehalase is increased under conditions of high osmolarity and during the transition to stationary phase.
GF_26423	b1384	feaR	DNA-binding transcriptional activator FeaR	COG2207	K	Transcription	Energy Metabolism	FeaR controls expression of a pathway for the degradation of potentially toxic aromatic compounds.
GF_17115	b1385	feaB	phenylacetaldehyde dehydrogenase	COG1012	I	Lipid transport and metabolism	Energy Metabolism	Expression of feaB is activated by FeaR during carbon limitation
GF_4107	b1386	tynA	copper-containing amine oxidase	COG3733	Q	Secondary metabolites biosynthesis, transport and catabolism	Energy Metabolism	E. coli K-12 is capable of growth on phenylethylamine as the sole carbon and energy source. Phenylethylamine oxidase catalyzes the first step in the degradation pathway. This is a particular instance of a reaction catalyzed by the amine oxidase enzyme
GF_25392	b1387	paaZ	fused 3-oxo-5%2C6-dehydrosuberyl-CoA semialdehyde dehydrogenase and oxepin-CoA hydrolase	COG1012/COG2030	I	Lipid transport and metabolism	Energy Metabolism	phenylacetate catabolism. A paaZ mutant exhibits a defect in utilization of phenylacetate as a source of carbon
GF_12678	b1388	paaA	phenylacetyl-CoA 1%2C2-epoxidase%2C monooxygenase subunit	COG3396	Q	Secondary metabolites biosynthesis, transport and catabolism	Energy Metabolism	phenylacetate catabolism. PaaA is the catalytic α subunit of the catalytic core of the enzyme
GF_4108	b1389	paaB	phenylacetyl-CoA 1%2C2-epoxidase subunit B	COG3460	Q	Secondary metabolites biosynthesis, transport and catabolism	Energy Metabolism	phenylacetate catabolism. PaaB has similarity to the activator protein of diiron monooxygenase complexes
GF_9075	b1390	paaC	phenylacetyl-CoA 1%2C2-epoxidase%2C structural subunit	COG3396	Q	Secondary metabolites biosynthesis, transport and catabolism	Energy Metabolism	phenylacetate catabolism. PaaC is the structural β subunit of the catalytic core of the enzyme
GF_9076	b1391	paaD	phenylacetate degradation protein	COG2151	O	Posttranslational modification, protein turnover, chaperones	Energy Metabolism	phenylacetate catabolism. Recent work with the enzyme from Pseudomonas sp. has shown that the PaaA, PaaB, PaaC and PaaE polypeptides copurify as a complex when overexpressed. PaaD is not part of the complex, nor is it required for the enzymatic activity of the complex.
GF_8394	b1392	paaE	phenylacetyl-CoA 1%2C2-epoxidase%2C reductase subunit	COG0633	C	Energy production and conversion	Energy Metabolism	phenylacetate catabolism. PaaE has similarity to class IA-like reductases, members of the ferredoxin-NADP+ reductase (FNR) family of proteins
GF_9077	b1393	paaF	putative 2%2C3-dehydroadipyl-CoA hydratase	COG1024	I	Lipid transport and metabolism	Energy Metabolism	phenylacetate catabolism. A paaF mutant exhibits a defect in utilization of phenylacetate as a source of carbon [Ismail03]
GF_9078	b1394	paaG	putative ring 1%2C2-epoxyphenylacetyl-CoA isomerase (oxepin-CoA forming)	COG1024	I	Lipid transport and metabolism	Energy Metabolism	phenylacetate catabolism. A paaG mutant exhibits a defect in utilization of phenylacetate as a source of carbon [Ismail03]
GF_4109	b1395	paaH	3-hydroxyadipyl-CoA dehydrogenase	COG1250	I	Lipid transport and metabolism	Energy Metabolism	phenylacetate catabolism. A paaH mutant exhibits a defect in utilization of phenylacetate as a source of carbon [Ismail03].
GF_9079	b1396	paaI	phenylacetyl-CoA thioesterase	COG2050	Q	Secondary metabolites biosynthesis, transport and catabolism	Energy Metabolism	phenylacetate catabolism. PaaI activity is increased in cells grown on phenylacetate
GF_10420	b1397	paaJ	beta-ketoadipyl-CoA thiolase	COG0183	I	Lipid transport and metabolism	Energy Metabolism	phenylacetate catabolism. A paaJ mutant exhibits a defect in utilization of phenylacetate as a source of carbon [Ismail03].
GF_19686	b1398	paaK	phenylacetate-CoA ligase	COG1541	H	Coenzyme transport and metabolism	Energy Metabolism	phenylacetate catabolism. Some, but not all, E. coli K-12 strains are able to utilize phenylacetate as the sole source of carbon and energy.
GF_9080	b1399	paaX	DNA-binding transcriptional repressor PaaX	COG3327	K	Transcription	Energy Metabolism	phenylacetate catabolism. PaaX, is a transcriptional repressor that participates in controlling transcriptional regulation of genes involved in the catabolism of an aromatic compound, phenylacetic acid (PA)
GF_6263	b1400	paaY	2-hydroxycyclohepta-1%2C4%2C6-triene-1-carboxyl-CoA thioesterase	COG0663	R	General function prediction only	Energy Metabolism	phenylacetate catabolism. A paaY mutant shows an extensive lag period when grown on phenylacetate as the sole source of carbon [Fernandez14].
GF_8465	b4674	ynbG	uncharacterized protein YnbG	-	-	-	Energy Metabolism	expression of the small protein was detected during stationary phase
GF_8009	b0644	ybeQ	Sel1 repeat-containing protein YbeQ	COG0790	R	General function prediction only	Stress Response	ybeQ shows differential codon adaptation, resulting in differential translation efficiency signatures, in aerotolerant compared to obligate anaerobic microbes. It was therefore predicted to play a role in the oxidative stress response.
GF_2317	b4682	yqcG	cell envelope stress response protein YqcG	-	-	-	Stress Response	Expression of the small protein was detected during exponential phase. In growth competition experiments, a yqcG deletion mutant is much more sensitive to cell envelope stress than the wild type.
GF_2508	b3374	frlD	fructoselysine 6-kinase	COG0524	G	Carbohydrate transport and metabolism	Osmotic Regulation / Energy Metabolism / Stress Response?	Next to cysG gene. cysG shows differential codon adaptation, resulting in differential translation efficiency signatures, in halophilic microbes. It was therefore predicted to play a role in the osmotic stress response. A cysG deletion mutant was shown to be more sensitive than wild-type specifically to osmotic stress, but not other stresses
GF_7367	b0798	ybiA	N-glycosidase YbiA	COG3236	HV	Cellular processes and signalling	Cell Motility	A ybiA mutant has a defect in swarming, but not swimming motility
GF_4882	b3145	yraK	putative fimbrial adhesin YraK	COG3539	N	Cell motility	Cell Motility	yraHIJK is a putative chaperone-usher fimbrial operon in E.coli K-12
GF_2453	b0900	ycaN	putative LysR-type transcriptional regulator YcaN	COG0583	K	Transcription	Not Clear	YcaN was predicted to be a LysR-type transcription factor using the Hidden Markov Model
GF_4086	b0901	ycaK	putative NAD(P)H-dependent oxidoreductase YcaK	COG2249	R	General function prediction only	Not Clear	YcaK was predicted to be an NAD(P)H dehydrogenase. YcaK has been predicted to be an electron transfer flavoprotein-NAD/FAD/quinone oxidoreductase
GF_4558	b1289	ycjD	DUF559 domain-containing protein YcjD	COG2852	L	Replication, recombination and repair	Not Clear	Next to sapBCDF, that has been implicated in putrescine efflux.
GF_1138	b0299/b0372/b0541/b1026/b2089	insF1 / insF2 / insF3 / insF4 / insF5	IS3 element protein InsF	COG2801	X	Mobilome: prophages, transposons	Not Clear	-
GF_21565	Not in K-12	-	hypothetical protein	-	-	-	Not Clear	DUF3566 domain containing protein (contains 2 transmembranes)
